# Supplementary material for: Clinical and Preclinical Evidence for M1 Muscarinic Acetylcholine Receptor Potentiation as a Therapeutic Approach for Rett Syndrome
Source: Neurotherapeutics. 2022 Jun 7;19(4):1340–52. doi: 10.1007/s13311-022-01254-3 (PMC9587166; doi:10.1007/s13311-022-01254-3)
Supplement: Supplementary file 1 — Supplemental Table 1: Demographics of Rett syndrome autopsy samples used for mAChR expression profiling. Supplementary file1 (XLSX 12 KB) [file 13311_2022_1254_MOESM1_ESM.xlsx]

## Sheet: Sheet1
Sample ID	UMBN	Tube ID	B.A. 38 Cut	Age	PMI (hours)	M/F
Control-1	1038S7	CT-1	Y (or BA20)	24	7	F
Control-3	5161S15	CT-3	Y	10	22	F
Control-6	5844S11	CT-6	Y	42	12	F
Control-7	5566S11	CT-7	Y	15	23	F
Control-8	5309S13	CT-8	Y	14	8	F
Control-9	4430S9	CT-9	Y	19	19	F
Control-10	5446S11	CT-10	Y	18	18	F
Control-11	5538S11	CT-11	Y	19	24	F
Control-12	5644S9	CT-12	Y	30	23	F
Control-13	5646S11	CT-13	Y	21	23	F
Control-14	5669S11	CT-14	Y	25	29	F
Control-16	5751S11	CT-16	Y	25	24	F
			Average	21.83	19.33
			SEM	2.43	1.98
Sample ID	AN#	Tube ID	B.A. 38 Cut	Age	PMI (hours)	M/F
Rett-1	AN19242	RTT-1	B.A. 20	41		F
Rett-3	AN15579	RTT-3	Y	11	9.6	F
Rett-4	AN04573	RTT-4	B.A. 20	12	5	F
Rett-5	AN08016	RTT-5	Y	8	2.9	F
Rett-6	AN02091	RTT-6	B.A. 20	24	15.78	F
Rett-7	AN04121	RTT-7	Y	10	23.5	F
Rett-11	AN01508	RTT-11	Y	26	28.13	F
Rett-12	AN18782	RTT-12	Y	28	33.24	F
Rett-13	AN13266	RTT-13	Y	33	23.67	F
Rett-14	AN17730	RTT-14	Y	22	31.75	F
Rett-15	AN05282	RTT-15	Y	22	18.05	F
Rett-16	AN15264	RTT-16	Y	35	25.37	F
Rett-17	AN00811	RTT-17	Y	31	29.91	F
Rett-18	AN15541	RTT-18	Y	28	12	F
Rett-19	AN07799	RTT-19	Y	25	31.03	F
Rett-20	AN13274	RTT-20	Y	26	38.5	F
Rett-21	AN06847	RTT-21	Y	24	24.58	F
Rett-23	AN07309	RTT-23	Y	12	16.83	F
Rett-24	AN05180	RTT-24	Y	57	16.7	F
Rett-25	AN01082	RTT-25	Y	7	33.15	F
Rett-26	AN17849	RTT-26	Y	12	3.08	F
Rett-27	AN14876	RTT-27	Y	26	17.05	F
Rett-28	AN05375	RTT-28	Y	20	23.33	F
Rett-29	AN07094	RTT-29	Y	18	4.4	F
Rett-30	AN13427	RTT-30	Y	33	17.02	F
Rett-31	AN15255	RTT-31	Y	63	24.08	F
Rett-32	AN05266	RTT-32	Y	21	19.68	F
Rett-33	AN09497	RTT-33	Y	27	32.08	F
Rett-34	AN19272	RTT-34	Y	16	27.6	F
Rett-35	AN02949	RTT-35	Y	15	21.27	F
Rett-37	AN05357	RTT-37	Y	12	8.13	F
Rett-38	AN03862	RTT-38	Y	35	32.45	F
Rett-39	AN06744	RTT-39	Y	29	17.01	F
Rett-40	AN15992	RTT-40	Y	42	20.43	F
Rett-41	AN12551	RTT-41	Y	20	14.08	F
Rett-42	AN06344	RTT-42	Y	1	6.2	M
Rett-43	AN08774	RTT-43	Y	6	23.5	F
Rett-45	AN07559	RTT-45	Y	8	22.7	F
Rett-46	AN01325	RTT-46	Y	8	12	F
Rett-48	8870	RTT-48	Y	no data	no data	F
			Average	22.92	20.15
			SEM	2.14	1.53
