# Supplementary material for: Clinical and Preclinical Evidence for M1 Muscarinic Acetylcholine Receptor Potentiation as a Therapeutic Approach for Rett Syndrome
Source: Neurotherapeutics. 2022 Jun 7;19(4):1340–52. doi: 10.1007/s13311-022-01254-3 (PMC9587166; doi:10.1007/s13311-022-01254-3)
Supplement: Supplementary file 2 — Supplementary file2 (XLSX 387 KB): Disrupted Genes in Branstem Mecp2+/- vehicle vs Mecp2+/- VU595 [file 13311_2022_1254_MOESM2_ESM.xlsx]

## Sheet: Mecp2+- Vehicle Unique Genes
Genes disrupted in Mecp2+/- vehicle-treated mice with genes also disrupted in Mecp2+/- VU595-treated mice subtracted.
Gene.name	log2FoldChange	pvalue	ID
Gm13944	2.04915	0.0141665	ENSMUSG00000085845
Ppp1r17	1.8263	0.0372614	ENSMUSG00000002930
B3gnt5	1.80533	0.0150878	ENSMUSG00000022686
Nrk	1.78527	0.0496029	ENSMUSG00000052854
Car8	1.70247	0.0468581	ENSMUSG00000041261
Ptpn22	1.61609	0.00983571	ENSMUSG00000027843
Gm14033	1.59678	0.0208501	ENSMUSG00000087040
Zfp385c	1.50717	0.0296727	ENSMUSG00000014198
Slc5a1	1.40683	0.026126	ENSMUSG00000011034
Capn11	1.30412	9.68e-07	ENSMUSG00000058626
Prkcg	1.25449	0.0311972	ENSMUSG00000078816
Col6a5	1.24431	0.0012144	ENSMUSG00000091345
Gm16183	1.21006	0.00402101	ENSMUSG00000086067
Gm15816	1.15448	0.000167087	ENSMUSG00000086741
Gm38048	1.1518	0.0368419	ENSMUSG00000102437
Pkp3	1.14054	0.0446965	ENSMUSG00000054065
Gm37818	1.13829	0.0126679	ENSMUSG00000104184
Nek2	1.12408	0.00571605	ENSMUSG00000026622
Gm45698	1.10329	0.0221444	ENSMUSG00000109428
Gm7162	1.08355	0.0166079	ENSMUSG00000089817
Atp2a3	1.08055	0.0401928	ENSMUSG00000020788
Gm14824	1.06226	0.0180767	ENSMUSG00000083744
Tmem74bos	1.05333	0.0360935	ENSMUSG00000087035
Dnah11	1.03699	0.0220719	ENSMUSG00000018581
Homer3	1.02063	0.0370721	ENSMUSG00000003573
Corin	1.01442	0.0304953	ENSMUSG00000005220
Gm36937	1.01213	0.0144772	ENSMUSG00000102413
D930015M05Rik	1.00625	0.0227963	ENSMUSG00000084781
Gm43398	1.00468	0.0169607	ENSMUSG00000105594
Stk17b	0.995135	0.041001	ENSMUSG00000026094
Mir27b	0.994927	0.0217517	ENSMUSG00000065475
4930594M22Rik	0.992004	0.00252002	ENSMUSG00000075463
Cep76	0.980248	0.0190991	ENSMUSG00000073542
A930017K11Rik	0.96987	0.00037178	ENSMUSG00000025727
Gm44136	0.969485	0.0125476	ENSMUSG00000107524
Gm44986	0.963631	0.00465846	ENSMUSG00000108573
Gm26876	0.963183	0.0109432	ENSMUSG00000097372
Tspan11	0.960283	0.00062012	ENSMUSG00000030351
Rgs8	0.957587	0.0367921	ENSMUSG00000042671
Calb1	0.951254	0.0195081	ENSMUSG00000028222
Fgf7	0.935776	0.00267437	ENSMUSG00000027208
Slc4a1	0.934946	0.0420298	ENSMUSG00000006574
Gm17281	0.932716	0.00754407	ENSMUSG00000097317
Abi3bp	0.911657	0.0119935	ENSMUSG00000035258
4931403E22Rik	0.910035	0.0434709	ENSMUSG00000093772
Gm44861	0.90457	0.0404912	ENSMUSG00000108897
Tmem181c-ps	0.90334	0.0243747	ENSMUSG00000093880
Gm16096	0.89259	0.00935421	ENSMUSG00000087135
Klhdc7b	0.891902	0.00485896	ENSMUSG00000091680
Gm17193	0.864233	0.00532074	ENSMUSG00000079645
Pde5a	0.857492	0.023571	ENSMUSG00000053965
Ankrd53	0.852232	0.00132827	ENSMUSG00000014747
Adamts18	0.851231	0.0278001	ENSMUSG00000053399
Gm17210	0.836739	0.0171176	ENSMUSG00000090459
Gm45094	0.835711	0.0384695	ENSMUSG00000108753
Gm2694	0.83211	0.0359842	ENSMUSG00000097248
Bmp5	0.827718	0.020587	ENSMUSG00000032179
Gm38077	0.817442	0.04396	ENSMUSG00000104344
Gm16907	0.802325	0.00205505	ENSMUSG00000097242
Gm28523	0.795087	0.00992666	ENSMUSG00000100707
Gm37776	0.793398	0.0451768	ENSMUSG00000104037
Gm42504	0.780732	0.0492415	ENSMUSG00000106198
Gm3257	0.768797	0.0366211	ENSMUSG00000109178
Tmem200b	0.767904	0.0320598	ENSMUSG00000070720
Prss53	0.767334	0.0091558	ENSMUSG00000044139
Msx2	0.766234	0.0255591	ENSMUSG00000021469
Gm42890	0.753962	0.00323749	ENSMUSG00000105852
Adamts10	0.746488	0.043815	ENSMUSG00000024299
Gm14569	0.743262	0.00674929	ENSMUSG00000091556
Clcn1	0.741752	0.00499922	ENSMUSG00000029862
Gm38198	0.741258	0.0364022	ENSMUSG00000102465
A730035I17Rik	0.725009	0.0451186	ENSMUSG00000045238
6030442K20Rik	0.721995	0.0413503	ENSMUSG00000097760
Tiam1	0.715886	0.0210497	ENSMUSG00000002489
Gm35549	0.709128	0.0384071	ENSMUSG00000107504
Grid2	0.707055	0.0200881	ENSMUSG00000071424
Fam107b	0.705168	0.0263349	ENSMUSG00000026655
Gm8066	0.701351	0.0392371	ENSMUSG00000106237
Gm17491	0.699281	4.63e-05	ENSMUSG00000097042
Ankrd66	0.698197	0.0222098	ENSMUSG00000096140
4930518I15Rik	0.698003	0.0385355	ENSMUSG00000074629
Lrrc38	0.69709	0.00613897	ENSMUSG00000028584
Casq2	0.693987	0.00220506	ENSMUSG00000027861
Gm42742	0.692283	0.00734543	ENSMUSG00000107068
Ddx60	0.685681	0.0079621	ENSMUSG00000037921
Srrm4os	0.684346	0.0486486	ENSMUSG00000086219
Zbtb46	0.673573	0.0178866	ENSMUSG00000027583
Gm15418	0.672811	0.0444923	ENSMUSG00000085573
Gm9821	0.667453	0.0206866	ENSMUSG00000095332
Cmya5	0.663065	0.00475122	ENSMUSG00000047419
Dgkz	0.652988	0.0135885	ENSMUSG00000040479
Kank2	0.652225	0.0498423	ENSMUSG00000032194
Traf1	0.64803	0.0272386	ENSMUSG00000026875
Cdon	0.647868	0.0055277	ENSMUSG00000038119
Sbk3	0.646797	0.0127021	ENSMUSG00000085272
Plekhg4	0.646267	0.0222117	ENSMUSG00000014782
Chd7	0.641141	0.0375294	ENSMUSG00000041235
Ccdc142	0.635978	0.0400619	ENSMUSG00000107499
C230057M02Rik	0.633385	0.0139426	ENSMUSG00000110523
A430106G13Rik	0.629738	0.0343269	ENSMUSG00000098206
Zfpm2	0.628287	0.000856185	ENSMUSG00000022306
Skor2	0.620521	0.0357616	ENSMUSG00000091519
Shisa6	0.618152	0.00810712	ENSMUSG00000053930
1700071M16Rik	0.613517	0.0204368	ENSMUSG00000090307
Gm26724	0.613506	0.0290727	ENSMUSG00000097090
Gm44280	0.610503	0.0109412	ENSMUSG00000107944
A730011C13Rik	0.604094	0.0251155	ENSMUSG00000084846
Abcc12	0.603182	0.0429553	ENSMUSG00000036872
Gm43609	0.601656	0.0305778	ENSMUSG00000106087
Cep72	0.600191	0.0116022	ENSMUSG00000021572
P2ry2	0.599874	0.0156533	ENSMUSG00000032860
Prdm8	0.596882	0.00681678	ENSMUSG00000035456
Stil	0.594573	0.0200742	ENSMUSG00000028718
Ttll8	0.5944	0.00728358	ENSMUSG00000022388
Map3k14	0.588676	0.00117895	ENSMUSG00000020941
Gbp6	0.582911	0.0235232	ENSMUSG00000104713
Rnf225	0.581055	0.0233523	ENSMUSG00000033967
A930012L18Rik	0.580563	0.0279066	ENSMUSG00000097610
Psg16	0.58018	0.0279151	ENSMUSG00000066760
Cited4	0.579222	0.045409	ENSMUSG00000070803
Mir124a-1hg	0.574039	0.00131207	ENSMUSG00000097545
Icmt	0.573681	0.00579451	ENSMUSG00000039662
Usp3	0.572305	0.00425783	ENSMUSG00000032376
2810455O05Rik	0.564365	0.0079003	ENSMUSG00000085030
Gm42418	0.55261	3.27e-06	ENSMUSG00000098178
Gm7276	0.547742	0.00387581	ENSMUSG00000073532
Epha8	0.547144	0.00216929	ENSMUSG00000028661
Phf2os1	0.547065	0.0188591	ENSMUSG00000086889
6430573F11Rik	0.540115	0.00701275	ENSMUSG00000039620
Phf21b	0.538318	0.0018255	ENSMUSG00000016624
Gm28043	0.53717	0.000124446	ENSMUSG00000098374
Tll1	0.53439	0.0379797	ENSMUSG00000053626
Napsa	0.533887	0.0407366	ENSMUSG00000002204
Slc39a2	0.532223	0.0326012	ENSMUSG00000072572
4930422M22Rik	0.531975	0.0203199	ENSMUSG00000100281
Gm3294	0.530819	0.00322797	ENSMUSG00000092090
Mical2	0.526753	0.000627097	ENSMUSG00000038244
Syne2	0.526281	0.0206062	ENSMUSG00000063450
Afap1l2	0.525539	0.0261328	ENSMUSG00000025083
H2-K2	0.520285	0.00374157	ENSMUSG00000067203
Tpcn2	0.519999	8.2e-05	ENSMUSG00000048677
Lhx1	0.519281	0.0388091	ENSMUSG00000018698
Rora	0.518057	0.000118879	ENSMUSG00000032238
Inpp5a	0.516063	0.00318731	ENSMUSG00000025477
E130102H24Rik	0.51275	0.0176737	ENSMUSG00000086782
L3mbtl4	0.510624	0.0483533	ENSMUSG00000041565
Gldc	0.509258	0.0301503	ENSMUSG00000024827
Btg1	0.509184	0.00278771	ENSMUSG00000036478
Eml5	0.506068	0.00194407	ENSMUSG00000051166
Zic4	0.505471	0.0417587	ENSMUSG00000036972
1190002N15Rik	0.504073	0.0199247	ENSMUSG00000045414
Gm16023	0.49849	0.0336442	ENSMUSG00000086682
Gm15787	0.496873	0.0104387	ENSMUSG00000086247
Kif15	0.496497	0.0376972	ENSMUSG00000036768
Tspan9	0.496275	0.00944975	ENSMUSG00000030352
Mtcp1	0.495279	0.0264979	ENSMUSG00000031200
6720427I07Rik	0.495022	0.0152335	ENSMUSG00000097375
Appl2	0.492164	2.25e-05	ENSMUSG00000020263
Col18a1	0.489937	0.0278561	ENSMUSG00000001435
Ptprr	0.489308	0.0246692	ENSMUSG00000020151
U2af1l4	0.488464	0.0344168	ENSMUSG00000109378
Ap1g2	0.485797	0.0309952	ENSMUSG00000040701
Gm16008	0.483541	0.0220684	ENSMUSG00000087381
Bhlhe22	0.480372	0.0330205	ENSMUSG00000025128
Gm35339	0.477235	0.0115671	ENSMUSG00000109179
Gm42528	0.470932	0.00260207	ENSMUSG00000107134
Kitl	0.468681	0.00970425	ENSMUSG00000019966
Rassf9	0.467868	0.0490498	ENSMUSG00000044921
Calr4	0.466715	0.00887043	ENSMUSG00000028558
Mindy4b-ps	0.465897	0.0281002	ENSMUSG00000101860
Gm42979	0.464794	0.0255062	ENSMUSG00000104814
Ccdc120	0.461296	0.0133351	ENSMUSG00000031150
Pxn	0.461228	0.0021115	ENSMUSG00000029528
Gas7	0.461185	0.0284907	ENSMUSG00000033066
A930024E05Rik	0.46014	0.00828416	ENSMUSG00000056735
Tmem181b-ps	0.459969	0.032363	ENSMUSG00000096780
Usp28	0.459717	0.00139824	ENSMUSG00000032267
Gm28876	0.459444	0.00985855	ENSMUSG00000101356
Pcsk6	0.453708	0.000377176	ENSMUSG00000030513
Gm43481	0.451077	0.0185734	ENSMUSG00000107000
Nrg2	0.449688	0.000189581	ENSMUSG00000060275
Kit	0.447314	0.037667	ENSMUSG00000005672
Lnx2	0.445208	0.0351165	ENSMUSG00000016520
Celsr3	0.444905	0.0227934	ENSMUSG00000023473
Gm27032	0.443987	0.0261502	ENSMUSG00000098051
Ust	0.443643	0.00576167	ENSMUSG00000047712
Tbc1d8	0.443272	0.00040214	ENSMUSG00000003134
Ttll3	0.442337	0.00262896	ENSMUSG00000030276
Gm43660	0.441381	0.00519934	ENSMUSG00000107352
Cdr1	0.440979	0.00200839	ENSMUSG00000090546
Pnpla3	0.440033	0.00508822	ENSMUSG00000041653
Gabpb2	0.438022	0.0124154	ENSMUSG00000038766
Syne4	0.437011	0.0155955	ENSMUSG00000019737
Slco4a1	0.43641	0.0102068	ENSMUSG00000038963
Ddx11	0.435117	0.038755	ENSMUSG00000035842
Rtn4rl1	0.43269	0.00930823	ENSMUSG00000045287
Pcsk4	0.428537	0.0188991	ENSMUSG00000020131
Patj	0.428199	5.82e-05	ENSMUSG00000061859
Ankrd33b	0.428081	0.00294408	ENSMUSG00000022237
Gm5535	0.426727	0.0241989	ENSMUSG00000074758
Garnl3	0.426612	0.00616231	ENSMUSG00000038860
Gm15535	0.426025	0.0250601	ENSMUSG00000085527
Maml3	0.423768	0.0196337	ENSMUSG00000061143
Itpr3	0.421037	0.0068001	ENSMUSG00000042644
Myh6	0.420652	0.00130172	ENSMUSG00000040752
Mir6236	0.415884	0.0208722	ENSMUSG00000098973
Tle2	0.415603	0.0243197	ENSMUSG00000034771
Grm1	0.415463	0.011753	ENSMUSG00000019828
1300002E11Rik	0.414379	0.00428222	ENSMUSG00000097290
Nptx1	0.409419	0.029519	ENSMUSG00000025582
Gm42878	0.408268	0.0477523	ENSMUSG00000105340
Mcc	0.407275	0.00186739	ENSMUSG00000071856
Paxbp1	0.40385	0.000442591	ENSMUSG00000022974
Dot1l	0.403654	0.0115648	ENSMUSG00000061589
Peak1	0.402752	0.0133594	ENSMUSG00000074305
Sel1l3	0.402444	0.0249163	ENSMUSG00000029189
Dock4	0.401109	0.0029515	ENSMUSG00000035954
Boc	0.400554	0.0232313	ENSMUSG00000022687
Pgbd1	0.400221	0.0333003	ENSMUSG00000055313
Spaca6	0.398145	0.00566436	ENSMUSG00000080316
Pxylp1	0.397638	0.0097888	ENSMUSG00000043587
Dao	0.397435	0.000156489	ENSMUSG00000042096
Mfsd2b	0.396315	0.043207	ENSMUSG00000037336
Astn2	0.39513	0.00562252	ENSMUSG00000028373
Gm26587	0.394388	0.0392863	ENSMUSG00000097470
Gm23935	0.392758	0.0100971	ENSMUSG00000076258
Slc1a3	0.390994	0.0433538	ENSMUSG00000005360
Creb5	0.38986	0.000260457	ENSMUSG00000053007
Dab1	0.389555	0.00110094	ENSMUSG00000028519
Lgi4	0.389319	0.0368713	ENSMUSG00000036560
Bcl6	0.389301	0.00470642	ENSMUSG00000022508
Adat3	0.387705	0.0448195	ENSMUSG00000035370
Kcnt1	0.384314	0.012231	ENSMUSG00000058740
Akap7	0.383926	0.000637181	ENSMUSG00000039166
2010111I01Rik	0.38388	0.00790826	ENSMUSG00000021458
Smad3	0.38217	0.00440564	ENSMUSG00000032402
Dleu2	0.380904	0.039337	ENSMUSG00000097589
Nepro	0.380672	0.00286312	ENSMUSG00000036208
Kcnmb4	0.379474	0.030776	ENSMUSG00000054934
Stk10	0.378248	0.00355602	ENSMUSG00000020272
Adamts15	0.37787	0.0364282	ENSMUSG00000033453
Proz	0.376208	0.0119045	ENSMUSG00000031445
H6pd	0.375791	0.0265624	ENSMUSG00000028980
Epb41	0.373717	0.0103544	ENSMUSG00000028906
Adam1a	0.371268	0.0124897	ENSMUSG00000072647
4933407K13Rik	0.370247	0.006575	ENSMUSG00000087396
Tram2	0.369447	0.0370557	ENSMUSG00000041779
Cyyr1	0.367967	0.0312119	ENSMUSG00000041134
Sestd1	0.366893	0.00584723	ENSMUSG00000042272
Man1c1	0.365702	0.00243387	ENSMUSG00000037306
Pde9a	0.36525	0.00185731	ENSMUSG00000041119
Arhgap26	0.3649	0.00579525	ENSMUSG00000036452
Cecr2	0.364404	0.0211143	ENSMUSG00000071226
Gm45426	0.364401	0.0461256	ENSMUSG00000109792
Rab11fip1	0.364136	0.0153585	ENSMUSG00000031488
Tgif1	0.363826	0.0404462	ENSMUSG00000047407
Vps37b	0.362253	0.0188778	ENSMUSG00000066278
Mapk12	0.361994	0.0010848	ENSMUSG00000022610
Cacna1d	0.361098	0.0256531	ENSMUSG00000015968
Cdc7	0.36074	0.00338458	ENSMUSG00000029283
Galnt13	0.359529	0.0236634	ENSMUSG00000060988
Galnt12	0.359432	0.0366403	ENSMUSG00000039774
St8sia5	0.35886	0.00659665	ENSMUSG00000025425
Cdk6	0.355997	0.0251891	ENSMUSG00000040274
Prag1	0.355812	0.0285166	ENSMUSG00000050271
Igsf9b	0.354754	0.0484104	ENSMUSG00000034275
Gm3764	0.353468	0.0101054	ENSMUSG00000097156
Zfp521	0.352254	0.010376	ENSMUSG00000024420
Zgrf1	0.351735	0.00613818	ENSMUSG00000051278
Jarid2	0.351045	0.0056459	ENSMUSG00000038518
Fat1	0.350429	0.0494512	ENSMUSG00000070047
Igdcc3	0.349006	0.0481034	ENSMUSG00000032394
Wdhd1	0.348898	0.00373997	ENSMUSG00000037572
Rps6ka5	0.348502	0.0122955	ENSMUSG00000021180
Ablim1	0.348069	0.0207272	ENSMUSG00000025085
Eepd1	0.347251	0.000847657	ENSMUSG00000036611
Arntl	0.343927	0.00735365	ENSMUSG00000055116
Sowahb	0.34337	0.0293448	ENSMUSG00000045314
Tmem2	0.342783	0.000916828	ENSMUSG00000024754
Gm45767	0.34064	0.0234929	ENSMUSG00000110702
Pkd1	0.33924	0.0242854	ENSMUSG00000032855
Ammecr1	0.337167	0.0259814	ENSMUSG00000042225
Mphosph9	0.336857	0.0173488	ENSMUSG00000038126
Dusp16	0.336299	0.00293214	ENSMUSG00000030203
Msh5	0.335978	0.0376789	ENSMUSG00000007035
Gm45552	0.334589	0.0303733	ENSMUSG00000110279
Zfp395	0.33415	0.00056223	ENSMUSG00000034522
Lhpp	0.333711	0.00214903	ENSMUSG00000030946
Plcb4	0.332716	0.0136904	ENSMUSG00000039943
AC149090.1	0.332003	0.0434872	ENSMUSG00000095041
Fzd1	0.329849	0.012806	ENSMUSG00000044674
Zfp26	0.327192	0.0335241	ENSMUSG00000063108
Pitpnm3	0.326476	0.0187605	ENSMUSG00000040543
Kcnd2	0.326371	0.0104193	ENSMUSG00000060882
Proser1	0.324629	0.003219	ENSMUSG00000049504
Map3k1	0.324027	0.0156508	ENSMUSG00000021754
Stard5	0.323566	0.0113513	ENSMUSG00000046027
Gm11611	0.323535	0.0205413	ENSMUSG00000087042
Asph	0.322369	0.00799434	ENSMUSG00000028207
Plekhd1	0.321613	0.00995323	ENSMUSG00000066438
Foxo3	0.321242	0.0325596	ENSMUSG00000048756
Tarbp1	0.320572	0.0329758	ENSMUSG00000090290
Dpysl4	0.320211	0.0395259	ENSMUSG00000025478
Ftx	0.319826	0.0019191	ENSMUSG00000086370
Skor1	0.318941	0.010959	ENSMUSG00000022245
Nemp1	0.318936	0.0447375	ENSMUSG00000040195
Dnmbp	0.318911	0.0251935	ENSMUSG00000025195
Zc3h6	0.318206	0.0148793	ENSMUSG00000042851
Srrm2	0.318098	0.00668415	ENSMUSG00000039218
Kat6b	0.317614	0.0163091	ENSMUSG00000021767
Mir9-3hg	0.316	0.00321695	ENSMUSG00000097023
Gria1	0.31497	0.0016851	ENSMUSG00000020524
Ccnl1	0.313949	0.0037641	ENSMUSG00000027829
Fnip2	0.313579	0.0386611	ENSMUSG00000061175
Syt9	0.31288	0.0271898	ENSMUSG00000062542
Prmt8	0.310939	0.00117321	ENSMUSG00000030350
Grin2a	0.310837	0.00604751	ENSMUSG00000059003
Car7	0.310506	0.0372263	ENSMUSG00000031883
Pvalb	0.309307	0.0084286	ENSMUSG00000005716
0610040J01Rik	0.308864	0.032835	ENSMUSG00000060512
Zfp143	0.307893	0.00119543	ENSMUSG00000061079
Sp2	0.306507	0.0177239	ENSMUSG00000018678
Gm12940	0.306328	0.0166834	ENSMUSG00000085334
Mtss1	0.306206	0.0112916	ENSMUSG00000022353
Dab2ip	0.304429	0.0405856	ENSMUSG00000026883
Fam135a	0.302975	0.0121219	ENSMUSG00000026153
Lmo7	0.301354	0.0114006	ENSMUSG00000033060
Zfp658	0.300959	0.0391099	ENSMUSG00000056592
Rasa4	0.300571	0.00938061	ENSMUSG00000004952
Pde10a	0.299964	0.0493073	ENSMUSG00000023868
Bach2	0.299546	0.00482424	ENSMUSG00000040270
Fgd3	0.299174	0.000579405	ENSMUSG00000037946
9330151L19Rik	0.299146	0.000975638	ENSMUSG00000097061
5031434O11Rik	0.298658	0.00615558	ENSMUSG00000097885
5330438D12Rik	0.298586	0.0183405	ENSMUSG00000052291
Cd44	0.298211	0.0427437	ENSMUSG00000005087
Aifm3	0.298112	0.0165083	ENSMUSG00000022763
Dffb	0.297008	0.0129916	ENSMUSG00000029027
Odf2	0.296621	0.0338174	ENSMUSG00000026790
Ephb2	0.296522	0.0130783	ENSMUSG00000028664
Cdk5rap2	0.296342	0.00798917	ENSMUSG00000039298
Naa16	0.29334	0.0153564	ENSMUSG00000022020
Ccdc84	0.293178	0.0140698	ENSMUSG00000043923
Nrip1	0.29255	0.0240734	ENSMUSG00000048490
Ppfia1	0.291777	0.0100309	ENSMUSG00000037519
Pld5	0.29054	0.0132256	ENSMUSG00000055214
Helq	0.290343	0.000939984	ENSMUSG00000035266
Lpp	0.290202	0.0474379	ENSMUSG00000033306
Ttll4	0.289805	0.0202487	ENSMUSG00000033257
Sh2b3	0.288535	0.00232962	ENSMUSG00000042594
Gm37494	0.288463	0.0231261	ENSMUSG00000108621
Ccnl2	0.288027	0.00742232	ENSMUSG00000029068
Rtel1	0.288	0.0064557	ENSMUSG00000038685
Glce	0.287798	0.0126303	ENSMUSG00000032252
Lrch3	0.287659	0.00370798	ENSMUSG00000022801
Kbtbd11	0.287264	0.00695133	ENSMUSG00000055675
Arid3a	0.286427	0.0294972	ENSMUSG00000019564
A730020E08Rik	0.286113	0.0269696	ENSMUSG00000097924
Pde3b	0.285611	0.0115454	ENSMUSG00000030671
Kmt2e	0.285181	0.0162985	ENSMUSG00000029004
2810029C07Rik	0.284998	0.0379888	ENSMUSG00000096995
Bcar3	0.284499	0.00454813	ENSMUSG00000028121
Ap4e1	0.283629	0.0479138	ENSMUSG00000001998
Prpf39	0.282373	0.00133941	ENSMUSG00000035597
Lrrc4	0.281028	0.00855759	ENSMUSG00000049939
Cacna1c	0.280875	0.0337578	ENSMUSG00000051331
Klf11	0.280351	0.00873786	ENSMUSG00000020653
Ankrd44	0.280119	0.0196503	ENSMUSG00000052331
Gm48796	0.278566	0.0409132	ENSMUSG00000111390
Gas1	0.277566	0.0141859	ENSMUSG00000052957
Tmod1	0.27746	0.0417201	ENSMUSG00000028328
Fuk	0.27687	0.00615785	ENSMUSG00000033703
Szt2	0.276543	0.0252259	ENSMUSG00000033253
Mcm9	0.275701	0.039323	ENSMUSG00000058298
Mdc1	0.275456	0.0182225	ENSMUSG00000061607
Ppm1d	0.274683	0.0474237	ENSMUSG00000020525
Phf2	0.273231	0.00924591	ENSMUSG00000038025
Cntn6	0.272351	0.0277967	ENSMUSG00000030092
Epb41l4b	0.270883	0.00210414	ENSMUSG00000028434
Peli2	0.270669	0.00588872	ENSMUSG00000021846
Ncapd2	0.270499	0.0248005	ENSMUSG00000038252
Cep135	0.270094	0.00310503	ENSMUSG00000036403
Tuba8	0.269778	0.0369347	ENSMUSG00000030137
Eri2	0.269663	0.00441894	ENSMUSG00000030929
Rims1	0.268527	0.0299463	ENSMUSG00000041670
Mylip	0.267503	0.0104291	ENSMUSG00000038175
Ebf1	0.266329	0.00239237	ENSMUSG00000057098
Smarcd2	0.265886	0.0271985	ENSMUSG00000078619
Uvssa	0.265833	0.00384375	ENSMUSG00000037355
Abcc1	0.26517	0.00287946	ENSMUSG00000023088
Ddx5	0.264457	0.0083636	ENSMUSG00000020719
Pgm5	0.263394	0.0050114	ENSMUSG00000041731
Dph1	0.262915	0.0256786	ENSMUSG00000078789
Pcnt	0.262668	0.0252697	ENSMUSG00000001151
Fbrsl1	0.262453	0.00181962	ENSMUSG00000043323
Pan3	0.262084	0.0237758	ENSMUSG00000029647
Sec14l1	0.261075	0.00693867	ENSMUSG00000020823
Cdkn1b	0.260917	0.0290544	ENSMUSG00000003031
Abhd18	0.260818	0.00835185	ENSMUSG00000037818
Ano3	0.26048	0.0487134	ENSMUSG00000074968
Lgr4	0.25947	0.02441	ENSMUSG00000050199
Alkbh1	0.258529	0.00597259	ENSMUSG00000079036
Cep295	0.257496	0.0440187	ENSMUSG00000046111
Kmt2b	0.255822	0.0382891	ENSMUSG00000006307
Pag1	0.255673	0.0311825	ENSMUSG00000027508
Zbtb20	0.255295	0.0357767	ENSMUSG00000022708
Kirrel	0.255008	0.0436237	ENSMUSG00000041734
Fam53b	0.254711	0.00557952	ENSMUSG00000030956
A430105I19Rik	0.254636	0.0413129	ENSMUSG00000045838
Kcnip4	0.254068	0.0126733	ENSMUSG00000029088
Dvl2	0.25361	0.0182078	ENSMUSG00000020888
Akain1	0.252118	0.00392507	ENSMUSG00000091636
Ccser1	0.252036	0.048855	ENSMUSG00000039578
Rfx1	0.251957	0.0124042	ENSMUSG00000031706
Npepl1	0.250694	0.0100608	ENSMUSG00000039263
Aph1b	0.248823	0.0131286	ENSMUSG00000032375
Cep95	0.248646	0.0304539	ENSMUSG00000018372
Atl2	0.248275	0.00540692	ENSMUSG00000059811
Trim65	0.24778	0.025631	ENSMUSG00000054517
Slc15a2	0.247384	0.0435575	ENSMUSG00000022899
Crtc3	0.247325	0.0112314	ENSMUSG00000030527
Zbtb49	0.246647	0.0454799	ENSMUSG00000029127
Bicra	0.246309	0.014668	ENSMUSG00000070808
Senp1	0.246238	0.0241472	ENSMUSG00000033075
Glmn	0.246124	0.0360329	ENSMUSG00000029276
Ddb2	0.245466	0.0435624	ENSMUSG00000002109
Hs3st1	0.245182	0.0249278	ENSMUSG00000051022
Arhgap31	0.244885	0.0378993	ENSMUSG00000022799
Adamts16	0.244432	0.0308277	ENSMUSG00000049538
Itfg2	0.24428	5.6e-05	ENSMUSG00000001518
Tek	0.243509	0.0143077	ENSMUSG00000006386
Kdm3b	0.242771	0.024127	ENSMUSG00000038773
Zdhhc14	0.241722	0.00365931	ENSMUSG00000034265
Atg14	0.241573	0.00071372	ENSMUSG00000037526
Snapc3	0.241565	0.00589314	ENSMUSG00000028483
Ccdc39	0.241501	0.0189839	ENSMUSG00000027676
Tmem108	0.2412	0.027244	ENSMUSG00000042757
Tchp	0.24103	0.0168178	ENSMUSG00000002486
Zfp1	0.24066	0.00446149	ENSMUSG00000055835
Rcor1	0.239914	0.0303595	ENSMUSG00000037896
Pwwp2a	0.239709	0.00616212	ENSMUSG00000044950
Eef2k	0.239328	0.0273784	ENSMUSG00000035064
Rec8	0.2393	0.00883903	ENSMUSG00000002324
Maml1	0.238575	0.0313912	ENSMUSG00000050567
Nr2c1	0.238472	0.0432627	ENSMUSG00000005897
Ece1	0.237592	0.0101851	ENSMUSG00000057530
Nfrkb	0.236973	0.0371064	ENSMUSG00000042185
Cntrl	0.235712	0.0233655	ENSMUSG00000057110
Zfp445	0.234326	0.0335451	ENSMUSG00000047036
Ptprm	0.233501	0.0373903	ENSMUSG00000033278
Mif4gd	0.233119	0.0147282	ENSMUSG00000020743
Sema4g	0.232799	0.0406579	ENSMUSG00000025207
Pml	0.232492	0.0291012	ENSMUSG00000036986
Slc22a4	0.232139	0.0427239	ENSMUSG00000020334
Ntrk3	0.232028	0.022264	ENSMUSG00000059146
4732491K20Rik	0.231724	0.0387631	ENSMUSG00000097350
Atxn7	0.231301	0.0354795	ENSMUSG00000021738
Slc41a3	0.231214	0.0339892	ENSMUSG00000030089
H3f3b	0.230606	0.0370164	ENSMUSG00000016559
Mfsd4a	0.230282	0.0292071	ENSMUSG00000059149
Mus81	0.229535	0.0313371	ENSMUSG00000024906
Letm2	0.227847	0.00298971	ENSMUSG00000037363
Lhfpl2	0.227773	0.0306468	ENSMUSG00000045312
Erg	0.227727	0.0403639	ENSMUSG00000040732
Mysm1	0.227504	0.037492	ENSMUSG00000062627
Fbrs	0.227291	0.000394225	ENSMUSG00000042423
Id4	0.227253	0.0131253	ENSMUSG00000021379
Lca5	0.226651	0.0470349	ENSMUSG00000032258
Miip	0.22624	0.0349469	ENSMUSG00000029022
Dscaml1	0.225862	0.018082	ENSMUSG00000032087
Sfswap	0.225824	0.0100288	ENSMUSG00000029439
Cc2d2a	0.225374	0.0189483	ENSMUSG00000039765
Maml2	0.224896	0.0210468	ENSMUSG00000031925
Mob3b	0.224138	0.0123554	ENSMUSG00000073910
P2rx7	0.223946	0.00726425	ENSMUSG00000029468
Arl15	0.223487	0.00876629	ENSMUSG00000042348
Sertad2	0.222734	0.041518	ENSMUSG00000049800
Ino80d	0.222451	0.0472618	ENSMUSG00000040865
Pigv	0.22198	0.00890211	ENSMUSG00000043257
Dhx33	0.220665	0.0283855	ENSMUSG00000040620
Kansl1l	0.220638	0.0178858	ENSMUSG00000026004
Poc1b	0.220608	0.0120057	ENSMUSG00000019952
Cdk19	0.220432	0.011566	ENSMUSG00000038481
Zbtb21	0.220125	0.0165968	ENSMUSG00000046962
Ccnt2	0.218799	0.00460197	ENSMUSG00000026349
Zcchc8	0.218407	0.00838276	ENSMUSG00000029427
Bicral	0.218389	0.037042	ENSMUSG00000036568
Brpf3	0.218074	0.0330405	ENSMUSG00000063952
Dock9	0.217694	0.00980864	ENSMUSG00000025558
Coro2b	0.217566	0.0210825	ENSMUSG00000041729
Zfp961	0.216996	0.019788	ENSMUSG00000052446
Mtus1	0.21587	0.0190656	ENSMUSG00000045636
Mllt10	0.215456	0.0257247	ENSMUSG00000026743
Mtmr12	0.214962	0.0447787	ENSMUSG00000039458
Mtus2	0.214055	0.0463184	ENSMUSG00000029651
Mreg	0.213686	0.0247609	ENSMUSG00000039395
Gmppa	0.213207	0.0394125	ENSMUSG00000033021
Magi2	0.213087	0.0398655	ENSMUSG00000040003
Zc3h3	0.212761	0.0447499	ENSMUSG00000075600
Pcif1	0.211988	0.0121097	ENSMUSG00000039849
Lgr6	0.211874	0.0152598	ENSMUSG00000042793
Fam76b	0.211746	0.0297922	ENSMUSG00000037808
Kcnab1	0.211398	0.0117046	ENSMUSG00000027827
Galnt7	0.211062	0.0173524	ENSMUSG00000031608
Chka	0.210227	0.0265177	ENSMUSG00000024843
Lcmt2	0.21017	0.0434723	ENSMUSG00000074890
Tcf3	0.20972	0.000858628	ENSMUSG00000020167
Porcn	0.208747	0.0344083	ENSMUSG00000031169
Traf7	0.208097	0.000893756	ENSMUSG00000052752
Plcb3	0.207918	0.0454605	ENSMUSG00000024960
Ubn2	0.207426	0.00596484	ENSMUSG00000038538
Slc20a2	0.205944	0.00558285	ENSMUSG00000037656
Ubp1	0.205487	0.0092566	ENSMUSG00000009741
Cbx7	0.205429	0.000756326	ENSMUSG00000053411
2810403A07Rik	0.20465	0.00618686	ENSMUSG00000028060
Rsbn1l	0.20464	0.0140835	ENSMUSG00000039968
Cog2	0.204527	0.0271078	ENSMUSG00000031979
Phf20l1	0.204315	0.0325817	ENSMUSG00000072501
Ercc8	0.204119	0.0348016	ENSMUSG00000021694
Hps5	0.20376	0.0312131	ENSMUSG00000014418
Inpp1	0.203607	0.0326174	ENSMUSG00000026102
2019-09-11	0.203011	0.0131454	ENSMUSG00000058013
Secisbp2	0.202015	0.00393828	ENSMUSG00000035139
Efnb2	0.20172	0.0441641	ENSMUSG00000001300
Insr	0.201035	0.0432193	ENSMUSG00000005534
Pald1	0.200858	0.0142169	ENSMUSG00000020092
Farp1	0.200769	0.0432281	ENSMUSG00000025555
Cep44	0.200132	0.0276384	ENSMUSG00000038215
Rasa2	0.200081	0.0457949	ENSMUSG00000032413
Nsun5	0.199863	0.016268	ENSMUSG00000000916
Phf13	0.199459	0.0249904	ENSMUSG00000047777
Gmeb2	0.198928	0.0415418	ENSMUSG00000038705
Hmgxb4	0.19802	0.0127146	ENSMUSG00000034518
Pou2f1	0.19798	0.015606	ENSMUSG00000026565
Tinf2	0.197774	0.0224573	ENSMUSG00000007589
Cnot2	0.197772	0.00367507	ENSMUSG00000020166
Snhg17	0.197696	0.0437246	ENSMUSG00000085385
Ciz1	0.197471	0.0214832	ENSMUSG00000039205
Mcm7	0.197432	0.021686	ENSMUSG00000029730
Inpp5b	0.197048	0.0452971	ENSMUSG00000028894
4930503L19Rik	0.196518	0.0488441	ENSMUSG00000044906
Rbmx	0.196469	0.00595236	ENSMUSG00000031134
Ptbp1	0.196064	0.0115126	ENSMUSG00000006498
Zscan25	0.195688	0.0379976	ENSMUSG00000070420
Galnt15	0.195613	0.049854	ENSMUSG00000021903
Zmynd11	0.19551	0.00408773	ENSMUSG00000021156
Zfp866	0.195439	0.0484206	ENSMUSG00000043090
Eml1	0.195299	0.00683041	ENSMUSG00000058070
Pex12	0.194988	0.0190915	ENSMUSG00000018733
Tprkb	0.194406	0.016615	ENSMUSG00000054226
Tmtc2	0.194022	0.0402561	ENSMUSG00000036019
Anks3	0.194008	0.0233485	ENSMUSG00000022515
Prkce	0.193421	0.000916399	ENSMUSG00000045038
0610030E20Rik	0.192504	0.0498384	ENSMUSG00000058706
Cry1	0.192251	0.0467478	ENSMUSG00000020038
Kyat1	0.192216	0.0394759	ENSMUSG00000039648
Lrrc8b	0.192187	0.023488	ENSMUSG00000070639
Usp6nl	0.191815	0.0250678	ENSMUSG00000039046
Mynn	0.191483	0.0269532	ENSMUSG00000037730
Fndc10	0.190668	0.0068602	ENSMUSG00000074738
Creg1	0.189652	0.00235039	ENSMUSG00000040713
Zfp949	0.189343	0.0120277	ENSMUSG00000032425
Man2c1	0.189041	0.020793	ENSMUSG00000032295
Wiz	0.188751	0.0420421	ENSMUSG00000024050
Sgpp2	0.188654	0.0484979	ENSMUSG00000032908
Safb2	0.188467	0.0302793	ENSMUSG00000042625
Il6st	0.18788	0.0123928	ENSMUSG00000021756
Mcrs1	0.187314	0.0153758	ENSMUSG00000037570
Lpcat3	0.185724	0.0225614	ENSMUSG00000004270
Usp48	0.185333	0.0283013	ENSMUSG00000043411
Ppil4	0.184801	0.0147754	ENSMUSG00000015757
Trpc1	0.184795	0.0450812	ENSMUSG00000032839
Cdc40	0.184606	0.0460311	ENSMUSG00000038446
Ero1lb	0.184365	0.0286475	ENSMUSG00000057069
Slc25a27	0.184283	0.00391391	ENSMUSG00000023912
Rcor3	0.184054	0.0448866	ENSMUSG00000037395
Cyth1	0.184024	0.000766343	ENSMUSG00000017132
Otud4	0.183867	0.0458517	ENSMUSG00000036990
Ttc14	0.183709	0.0494735	ENSMUSG00000027677
Acvr1	0.1835	0.0154629	ENSMUSG00000026836
Tulp3	0.183352	0.00526722	ENSMUSG00000001521
Elf2	0.183235	0.0081897	ENSMUSG00000037174
Fnbp1	0.182361	0.00933496	ENSMUSG00000075415
Arhgef18	0.182357	0.0255511	ENSMUSG00000004568
Pcbp3	0.182247	0.00462176	ENSMUSG00000001120
Crebzf	0.181761	0.023846	ENSMUSG00000051451
Mtf2	0.181679	0.0232435	ENSMUSG00000029267
Ppp4r4	0.181458	0.0358973	ENSMUSG00000021209
Gmeb1	0.180666	0.0282859	ENSMUSG00000028901
Mlh3	0.180077	0.0100707	ENSMUSG00000021245
Zfp362	0.179748	0.0104383	ENSMUSG00000028799
Zfp641	0.178968	0.0369205	ENSMUSG00000022987
Ctdsp2	0.178651	0.00509255	ENSMUSG00000078429
Timp4	0.178299	0.00282231	ENSMUSG00000030317
Napepld	0.177792	0.0402076	ENSMUSG00000044968
Son	0.177044	0.0151313	ENSMUSG00000022961
Acbd4	0.176503	0.0458718	ENSMUSG00000056938
Zfp212	0.176277	0.0368162	ENSMUSG00000052763
Sppl2b	0.175159	0.0150683	ENSMUSG00000035206
Zfp74	0.174266	0.0334782	ENSMUSG00000059975
Zfp956	0.174034	0.0442445	ENSMUSG00000045466
Mcu	0.173805	0.0187061	ENSMUSG00000009647
Bcl7a	0.173117	0.0469932	ENSMUSG00000029438
Clk4	0.172737	0.00305886	ENSMUSG00000020385
Chfr	0.172018	0.0195232	ENSMUSG00000014668
Sun1	0.171119	0.0381333	ENSMUSG00000036817
Cux1	0.170311	0.0254437	ENSMUSG00000029705
Ets2	0.170085	0.0486796	ENSMUSG00000022895
Adgrf5	0.169659	0.0236186	ENSMUSG00000056492
Srsf1	0.169327	0.0158086	ENSMUSG00000018379
Camk2d	0.169281	0.00715277	ENSMUSG00000053819
Tbl1xr1	0.169134	0.00870318	ENSMUSG00000027630
Nsun3	0.169117	0.0355817	ENSMUSG00000050312
Gm13629	0.168687	0.0177516	ENSMUSG00000087301
Rrnad1	0.167655	0.0328943	ENSMUSG00000004896
Tcp11l2	0.167518	0.0201158	ENSMUSG00000020034
Tspan5	0.167293	0.00121628	ENSMUSG00000028152
Fus	0.167009	0.0365832	ENSMUSG00000030795
Rbm5	0.166659	0.0106867	ENSMUSG00000032580
Inpp5j	0.166076	0.0447529	ENSMUSG00000034570
Gm6145	0.166018	0.0332308	ENSMUSG00000110080
Ggcx	0.165594	0.0416062	ENSMUSG00000053460
Clk1	0.165521	0.0265462	ENSMUSG00000026034
Rexo1	0.165436	0.0193834	ENSMUSG00000047417
Cdk17	0.165336	0.0230257	ENSMUSG00000020015
Ntm	0.164567	0.0201437	ENSMUSG00000059974
Wfs1	0.164288	0.0119385	ENSMUSG00000039474
Celf2	0.163871	0.0225756	ENSMUSG00000002107
Hnrnpu	0.163341	0.0183695	ENSMUSG00000039630
Dnajc1	0.163089	0.0227235	ENSMUSG00000026740
Syndig1	0.163006	0.0062814	ENSMUSG00000074736
Pik3r1	0.162694	0.040931	ENSMUSG00000041417
Srebf1	0.162411	0.00479471	ENSMUSG00000020538
Mfap1a	0.162232	0.00724398	ENSMUSG00000068479
Hpcal1	0.161946	0.0136219	ENSMUSG00000071379
Tle4	0.159568	0.0213473	ENSMUSG00000024642
Pfas	0.159537	0.0204955	ENSMUSG00000020899
Fam13a	0.159286	0.0460594	ENSMUSG00000037709
Rnf31	0.159043	0.0186984	ENSMUSG00000047098
Cnot3	0.158467	0.0391756	ENSMUSG00000035632
Epm2a	0.157841	0.0126924	ENSMUSG00000055493
Mau2	0.157609	0.04587	ENSMUSG00000031858
Cyp2d22	0.157411	0.00541936	ENSMUSG00000061740
Med23	0.15738	0.0399864	ENSMUSG00000019984
Zfp652	0.157021	0.029556	ENSMUSG00000075595
Nfyc	0.156987	0.00829614	ENSMUSG00000032897
Mxi1	0.156926	0.0123694	ENSMUSG00000025025
Casp9	0.156843	0.0388023	ENSMUSG00000028914
Cdan1	0.156427	0.0385158	ENSMUSG00000027284
Ndor1	0.156152	0.0319681	ENSMUSG00000006471
Plekho2	0.155995	0.0373789	ENSMUSG00000050721
Mier1	0.155709	0.0249632	ENSMUSG00000028522
Zhx2	0.15558	0.0392197	ENSMUSG00000071757
Aars2	0.155332	0.0187357	ENSMUSG00000023938
Sptbn4	0.155064	0.0444229	ENSMUSG00000011751
Zfp263	0.155041	0.0260409	ENSMUSG00000022529
Iqce	0.153537	0.0346464	ENSMUSG00000036555
Mxd1	0.153322	0.0400457	ENSMUSG00000001156
Mindy1	0.153191	0.0201322	ENSMUSG00000038712
Tjp2	0.15308	0.0231256	ENSMUSG00000024812
Hdac8	0.152033	0.0325332	ENSMUSG00000067567
Atp13a1	0.151267	0.0440862	ENSMUSG00000031862
Bcar1	0.151234	0.0354594	ENSMUSG00000031955
Zfp317	0.148943	0.0482356	ENSMUSG00000057551
Wwtr1	0.148118	0.0348899	ENSMUSG00000027803
Zfp414	0.147847	0.0327174	ENSMUSG00000073423
Inpp5k	0.147812	0.0115851	ENSMUSG00000006127
Ube3b	0.146699	0.049729	ENSMUSG00000029577
Hnrnpdl	0.146478	0.0115428	ENSMUSG00000029328
Sf1	0.145868	0.0049894	ENSMUSG00000024949
Smad1	0.145838	0.0256748	ENSMUSG00000031681
Trmt2a	0.145036	0.0225454	ENSMUSG00000022721
Thap12	0.144428	0.0278757	ENSMUSG00000030753
Ints13	0.144197	0.0191013	ENSMUSG00000040250
Zfp768	0.14331	0.041792	ENSMUSG00000047371
Bhlhe40	0.142522	0.00350037	ENSMUSG00000030103
Elmod3	0.14158	0.0490956	ENSMUSG00000056698
Sh3bp5	0.14065	0.0304033	ENSMUSG00000021892
Exd2	0.140633	0.0374654	ENSMUSG00000032705
Ehmt1	0.140494	0.022809	ENSMUSG00000036893
Amt	0.140367	0.0310329	ENSMUSG00000032607
Tbce	0.13995	0.0310764	ENSMUSG00000039233
Vegfa	0.139712	0.0353956	ENSMUSG00000023951
Fgfr2	0.138059	0.0206407	ENSMUSG00000030849
Rbm22	0.137745	0.0241653	ENSMUSG00000024604
Sema7a	0.137696	0.0241809	ENSMUSG00000038264
Sidt2	0.1368	0.0404347	ENSMUSG00000034908
Cxxc1	0.13404	0.0394952	ENSMUSG00000024560
Kdm3a	0.134039	0.0348475	ENSMUSG00000053470
Clpx	0.133137	0.0310679	ENSMUSG00000015357
Usp19	0.132979	0.0426393	ENSMUSG00000006676
Mbtps1	0.13215	0.0441865	ENSMUSG00000031835
Rnf40	0.131749	0.0317748	ENSMUSG00000030816
Tbc1d23	0.131285	0.0218608	ENSMUSG00000022749
Zfp827	0.131162	0.0393214	ENSMUSG00000071064
Myo6	0.129497	0.0291561	ENSMUSG00000033577
Ddx41	0.129487	0.0480472	ENSMUSG00000021494
Rps6kb1	0.127176	0.0461272	ENSMUSG00000020516
Hbp1	0.126598	0.0389739	ENSMUSG00000002996
Zfp423	0.124832	0.0469076	ENSMUSG00000045333
Mars	0.124604	0.0233084	ENSMUSG00000040354
Klhl26	0.123586	0.0308238	ENSMUSG00000055707
Slc20a1	0.122924	0.0346303	ENSMUSG00000027397
Hnrnpr	0.121015	0.0493231	ENSMUSG00000066037
N4bp2l1	0.120252	0.0495899	ENSMUSG00000041132
Exosc10	0.11945	0.0435979	ENSMUSG00000017264
Ivns1abp	0.117929	0.0255962	ENSMUSG00000023150
Vars	0.116857	0.0420639	ENSMUSG00000007029
Orc4	0.115796	0.0240924	ENSMUSG00000026761
Tor1aip1	0.115376	0.0400815	ENSMUSG00000026466
Mroh1	0.111444	0.0189647	ENSMUSG00000022558
Sfxn5	0.109582	0.00593418	ENSMUSG00000033720
Rpa1	0.109502	0.0173085	ENSMUSG00000000751
Galc	0.109136	0.0415098	ENSMUSG00000021003
Ube2e3	0.108976	0.0217186	ENSMUSG00000027011
Cbx4	0.108575	0.0439978	ENSMUSG00000039989
Strn4	0.102948	0.029954	ENSMUSG00000030374
Cd2bp2	0.0943627	0.028671	ENSMUSG00000042502
Ywhaz	-0.0741337	0.0349919	ENSMUSG00000022285
Spryd3	-0.0805538	0.049597	ENSMUSG00000036966
Psmd2	-0.0826767	0.0186822	ENSMUSG00000006998
Usp5	-0.0834532	0.042617	ENSMUSG00000038429
Hspd1	-0.0872424	0.0400818	ENSMUSG00000025980
Dlat	-0.0918002	0.0244153	ENSMUSG00000000168
Abcf1	-0.0926994	0.0485946	ENSMUSG00000038762
Atad1	-0.0933145	0.0484473	ENSMUSG00000013662
Prkar1a	-0.093695	0.00264098	ENSMUSG00000020612
Canx	-0.0945585	0.0355001	ENSMUSG00000020368
Strap	-0.095833	0.0280069	ENSMUSG00000030224
Akirin1	-0.0980892	0.0494806	ENSMUSG00000023075
Mapre1	-0.101605	0.0444903	ENSMUSG00000027479
Ppp3r1	-0.103497	0.0314228	ENSMUSG00000033953
Atl1	-0.104082	0.0366072	ENSMUSG00000021066
Sv2a	-0.107122	0.0248732	ENSMUSG00000038486
Ap2m1	-0.107409	0.00978071	ENSMUSG00000022841
Eif4e2	-0.108934	0.0357397	ENSMUSG00000026254
Rab6a	-0.109374	0.02548	ENSMUSG00000030704
Hacd3	-0.110937	0.0252148	ENSMUSG00000033629
Ipo4	-0.111616	0.0354605	ENSMUSG00000002319
Cpe	-0.112857	0.0358385	ENSMUSG00000037852
St6galnac6	-0.11354	0.04896	ENSMUSG00000026811
Rnf14	-0.11435	0.0314828	ENSMUSG00000060450
Sc5d	-0.118204	0.0400033	ENSMUSG00000032018
Txnl1	-0.118993	0.0377568	ENSMUSG00000024583
Pdp1	-0.120995	0.0393619	ENSMUSG00000049225
Nap1l3	-0.121624	0.0397881	ENSMUSG00000055733
Ube2w	-0.125867	0.0369611	ENSMUSG00000025939
Noct	-0.126531	0.0335126	ENSMUSG00000023087
Ampd2	-0.126799	0.0274181	ENSMUSG00000027889
Maea	-0.128592	0.0470661	ENSMUSG00000079562
Sec23a	-0.128771	0.0452294	ENSMUSG00000020986
Cnrip1	-0.128818	0.044342	ENSMUSG00000044629
Slc1a4	-0.129108	0.0216829	ENSMUSG00000020142
Hsdl1	-0.129724	0.0437849	ENSMUSG00000034189
Cmpk1	-0.130149	0.0336782	ENSMUSG00000028719
Pnmal2	-0.130202	0.0264848	ENSMUSG00000070802
Soga3	-0.130836	0.0335155	ENSMUSG00000038916
Ncdn	-0.130961	0.0350068	ENSMUSG00000028833
Fam92a	-0.131059	0.0337542	ENSMUSG00000028218
Fbxo33	-0.131508	0.0422467	ENSMUSG00000035329
Slc27a4	-0.13154	0.0212074	ENSMUSG00000059316
Arf3	-0.132428	0.00134535	ENSMUSG00000051853
Zfp612	-0.132995	0.00868582	ENSMUSG00000044676
Dram2	-0.13417	0.0481685	ENSMUSG00000027900
Psmd5	-0.134265	0.0254392	ENSMUSG00000026869
Atp6v1h	-0.135051	0.0157311	ENSMUSG00000033793
Rnf11	-0.137083	0.000356973	ENSMUSG00000028557
Ifngr2	-0.137373	0.025333	ENSMUSG00000022965
Aida	-0.137431	0.031427	ENSMUSG00000042901
Tmem229a	-0.138053	0.0291912	ENSMUSG00000048022
Ar	-0.139927	0.0483226	ENSMUSG00000046532
Kcnh2	-0.140163	0.0112696	ENSMUSG00000038319
Cspg5	-0.140665	0.0228673	ENSMUSG00000032482
Snx16	-0.141325	0.0287019	ENSMUSG00000027534
Ncs1	-0.141444	0.04962	ENSMUSG00000062661
Pabpc4	-0.141466	0.0227758	ENSMUSG00000011257
Scoc	-0.141738	0.00388591	ENSMUSG00000063253
Nus1	-0.141935	0.0155173	ENSMUSG00000023068
Rab37	-0.141994	0.04012	ENSMUSG00000020732
Snx10	-0.142618	0.0183654	ENSMUSG00000038301
Slc25a25	-0.142703	0.0341528	ENSMUSG00000026819
Mmd	-0.143332	0.0212956	ENSMUSG00000003948
Wdr6	-0.143364	0.0279861	ENSMUSG00000066357
Rragb	-0.144059	0.0136502	ENSMUSG00000041658
Sema6b	-0.144548	0.010902	ENSMUSG00000001227
Syt11	-0.145699	0.0231395	ENSMUSG00000068923
Sae1	-0.145852	0.0385914	ENSMUSG00000052833
Ubfd1	-0.146829	0.0174036	ENSMUSG00000030870
Atxn7l3	-0.146989	0.00800791	ENSMUSG00000059995
Oprl1	-0.147001	0.0326669	ENSMUSG00000027584
Map1b	-0.147667	0.0464133	ENSMUSG00000052727
Ube2v2	-0.14885	0.034626	ENSMUSG00000022674
Plod1	-0.149007	0.0234691	ENSMUSG00000019055
Tusc3	-0.14917	0.0244969	ENSMUSG00000039530
Podxl2	-0.150012	0.0119603	ENSMUSG00000033152
Nova2	-0.150236	0.014094	ENSMUSG00000030411
2310022B05Rik	-0.150732	0.0400751	ENSMUSG00000031983
Surf6	-0.1517	0.0237041	ENSMUSG00000036160
Clip4	-0.151728	0.0301181	ENSMUSG00000024059
Pianp	-0.151878	0.0455383	ENSMUSG00000030329
Zfp503	-0.152051	0.036269	ENSMUSG00000039081
Ing1	-0.152994	0.0489328	ENSMUSG00000045969
Hmgcs1	-0.153326	0.0314226	ENSMUSG00000093930
Nyap1	-0.154056	0.0471492	ENSMUSG00000045348
Ankrd35	-0.154358	0.0226497	ENSMUSG00000038354
Nckipsd	-0.154639	0.0319233	ENSMUSG00000032598
Klhl2	-0.154907	0.0129428	ENSMUSG00000031605
Pgrmc1	-0.155418	0.00386383	ENSMUSG00000006373
Tbl3	-0.155589	0.0283695	ENSMUSG00000040688
Cyb5r3	-0.155969	0.0334654	ENSMUSG00000018042
Col11a2	-0.157059	0.0428963	ENSMUSG00000024330
Trappc2	-0.157311	0.0457048	ENSMUSG00000079317
Pgrmc2	-0.157724	0.024924	ENSMUSG00000049940
Cygb	-0.158699	0.0309453	ENSMUSG00000020810
Plppr3	-0.1589	0.0395994	ENSMUSG00000035835
P4htm	-0.160235	0.0438263	ENSMUSG00000006675
Tceal3	-0.160476	0.0394526	ENSMUSG00000044550
Cep19	-0.161855	0.0438008	ENSMUSG00000035790
Adap1	-0.161992	0.00358284	ENSMUSG00000056413
Gas2l1	-0.16348	0.0402599	ENSMUSG00000034201
Lmna	-0.164078	0.0315355	ENSMUSG00000028063
Slc7a4	-0.164344	0.0193136	ENSMUSG00000022756
Acsl4	-0.164447	0.0376245	ENSMUSG00000031278
Acsl5	-0.165127	0.0326962	ENSMUSG00000024981
Hdac11	-0.165577	0.00130182	ENSMUSG00000034245
Prkar1b	-0.166052	0.0296034	ENSMUSG00000025855
P4ha1	-0.16656	0.0485385	ENSMUSG00000019916
Zwint	-0.166838	0.0274907	ENSMUSG00000019923
Cct7	-0.167383	0.0423279	ENSMUSG00000030007
Nipsnap1	-0.168432	0.0300465	ENSMUSG00000034285
Nefh	-0.168858	0.0429516	ENSMUSG00000020396
Ids	-0.169222	0.03186	ENSMUSG00000035847
Gpc1	-0.169727	0.0258992	ENSMUSG00000034220
Zfp444	-0.170955	0.0381004	ENSMUSG00000044876
Pithd1	-0.171741	0.0195764	ENSMUSG00000028669
Svop	-0.173379	0.00505942	ENSMUSG00000042078
Syt3	-0.17344	0.00445475	ENSMUSG00000030731
Adgrb2	-0.173467	0.0127864	ENSMUSG00000028782
Usp29	-0.173608	0.0378501	ENSMUSG00000051527
Sh3rf1	-0.173669	0.0276351	ENSMUSG00000031642
Dnajc21	-0.174386	0.0304866	ENSMUSG00000044224
Eif1a	-0.174516	0.00933414	ENSMUSG00000057561
Sult4a1	-0.174861	0.0258519	ENSMUSG00000018865
Gm20300	-0.175048	0.00509591	ENSMUSG00000111080
Calm3	-0.175196	0.00784534	ENSMUSG00000019370
Ube2a	-0.175407	0.0252672	ENSMUSG00000016308
Ndufa10	-0.17573	0.0449445	ENSMUSG00000026260
Mnt	-0.175791	0.0171936	ENSMUSG00000000282
Acat2	-0.175793	0.0148131	ENSMUSG00000023832
Dtd1	-0.176016	0.0213493	ENSMUSG00000027430
Hccs	-0.176969	0.00945896	ENSMUSG00000031352
Coq10b	-0.177148	0.0155171	ENSMUSG00000025981
Cdkl3	-0.177638	0.0395617	ENSMUSG00000020389
2900011O08Rik	-0.178021	0.0380671	ENSMUSG00000044117
Wdr35	-0.178836	0.0226926	ENSMUSG00000066643
Glis2	-0.178848	0.0176611	ENSMUSG00000014303
Epha10	-0.180406	0.0474574	ENSMUSG00000028876
Eml2	-0.181205	0.0142134	ENSMUSG00000040811
Ralyl	-0.18174	0.00290776	ENSMUSG00000039717
Epha5	-0.181766	0.022654	ENSMUSG00000029245
Fam149a	-0.181991	0.0463256	ENSMUSG00000070044
Sqle	-0.182561	0.0136047	ENSMUSG00000022351
Myadm	-0.184464	0.00310732	ENSMUSG00000068566
Cmas	-0.184658	0.0259626	ENSMUSG00000030282
Entpd6	-0.185643	0.0300391	ENSMUSG00000033068
Dusp26	-0.185923	0.0406405	ENSMUSG00000039661
Ptpn9	-0.186102	0.0120561	ENSMUSG00000032290
Syt13	-0.186191	0.0112825	ENSMUSG00000027220
Cav2	-0.187062	0.00251194	ENSMUSG00000000058
Trim45	-0.192076	0.04053	ENSMUSG00000033233
Mllt11	-0.192189	0.0419387	ENSMUSG00000053192
Rgs2	-0.192299	0.018279	ENSMUSG00000026360
Isyna1	-0.192575	0.0431234	ENSMUSG00000019139
Ift22	-0.19259	0.00238761	ENSMUSG00000007987
Nsdhl	-0.193289	0.0262912	ENSMUSG00000031349
Oscp1	-0.193397	0.014236	ENSMUSG00000042616
Zcchc17	-0.193458	0.026466	ENSMUSG00000028772
Sik1	-0.193705	0.0425198	ENSMUSG00000024042
Ccdc85a	-0.193749	0.00832235	ENSMUSG00000032878
Rhbdl3	-0.193916	0.0278798	ENSMUSG00000017692
Rgs4	-0.194062	0.0326649	ENSMUSG00000038530
Gpr137	-0.194101	0.0230909	ENSMUSG00000024958
Evpl	-0.194109	0.0369272	ENSMUSG00000034282
Tbc1d10a	-0.19414	0.0325643	ENSMUSG00000034412
Smpd3	-0.194735	0.0273312	ENSMUSG00000031906
Tram1l1	-0.195389	0.0168341	ENSMUSG00000044528
Htr2c	-0.196468	0.0404805	ENSMUSG00000041380
Chst1	-0.197171	0.0388104	ENSMUSG00000027221
Trerf1	-0.197197	0.0328671	ENSMUSG00000064043
Fxyd6	-0.198702	0.0298648	ENSMUSG00000066705
Sipa1	-0.198773	0.0486962	ENSMUSG00000056917
Grem2	-0.19917	0.0431074	ENSMUSG00000050069
Elavl2	-0.199345	0.00572496	ENSMUSG00000008489
Arxes2	-0.199915	0.00875248	ENSMUSG00000048040
Gsn	-0.19994	0.0190356	ENSMUSG00000026879
Grik5	-0.200042	0.00193595	ENSMUSG00000003378
Tmie	-0.200378	0.0342442	ENSMUSG00000049555
Gabra5	-0.202038	0.0464241	ENSMUSG00000055078
Pdgfra	-0.202458	0.0258612	ENSMUSG00000029231
Hspb8	-0.202719	0.028573	ENSMUSG00000041548
Gabra3	-0.203035	0.0347256	ENSMUSG00000031343
Taf13	-0.203403	0.0475628	ENSMUSG00000048100
Tnfrsf21	-0.203405	0.0289118	ENSMUSG00000023915
Srsf12	-0.204335	0.0178793	ENSMUSG00000054679
Gm11613	-0.206541	0.00885196	ENSMUSG00000085586
Wdr92	-0.206684	0.024967	ENSMUSG00000078970
Ppp1r3e	-0.206696	0.0397744	ENSMUSG00000072494
Hecw1	-0.207199	0.040752	ENSMUSG00000021301
Chd3	-0.207278	0.0181695	ENSMUSG00000018474
Bcap31	-0.207489	0.0335351	ENSMUSG00000002015
Tubb3	-0.208545	0.0244541	ENSMUSG00000062380
Tex264	-0.20926	0.00873182	ENSMUSG00000040813
Tmem120a	-0.209956	0.0445508	ENSMUSG00000039886
Mtch1	-0.210019	0.0312369	ENSMUSG00000024012
Jakmip1	-0.210472	0.000827884	ENSMUSG00000063646
Shisa5	-0.210664	0.0156992	ENSMUSG00000025647
Ptpn5	-0.211588	0.0258614	ENSMUSG00000030854
mt-Te	-0.211989	0.0392	ENSMUSG00000064369
Nipsnap3b	-0.212414	0.0463231	ENSMUSG00000015247
Pnmal1	-0.212909	0.00635723	ENSMUSG00000041141
Tubb5	-0.213032	0.0374329	ENSMUSG00000001525
Klhdc8a	-0.213135	0.000674032	ENSMUSG00000042115
Prelid1	-0.21341	0.0424694	ENSMUSG00000021486
Zfp771	-0.2145	0.0439326	ENSMUSG00000054716
Grin2d	-0.214683	0.0260905	ENSMUSG00000002771
Vasp	-0.215019	0.0217035	ENSMUSG00000030403
Gabrg1	-0.215303	0.00977317	ENSMUSG00000001260
Pgp	-0.216113	0.0236961	ENSMUSG00000043445
Gfra2	-0.216259	0.00496582	ENSMUSG00000022103
Rgs17	-0.217268	0.00306948	ENSMUSG00000019775
Rwdd2a	-0.217971	0.0490426	ENSMUSG00000032417
Mthfd2l	-0.218218	0.0204835	ENSMUSG00000029376
Cbln2	-0.218812	0.0405029	ENSMUSG00000024647
Tradd	-0.219629	0.0494362	ENSMUSG00000031887
Galk2	-0.220598	0.0197292	ENSMUSG00000027207
Eef1e1	-0.222746	0.0338364	ENSMUSG00000001707
Syt16	-0.223057	0.0397303	ENSMUSG00000044912
Hmgb3	-0.223635	0.0210272	ENSMUSG00000015217
Nhs	-0.223769	0.0197297	ENSMUSG00000059493
Tmem255a	-0.223825	0.0154808	ENSMUSG00000036502
Pygl	-0.223868	0.0462172	ENSMUSG00000021069
Klhl13	-0.224035	0.00337746	ENSMUSG00000036782
Syngr3	-0.224203	0.0035992	ENSMUSG00000007021
Arl16	-0.22615	0.0115809	ENSMUSG00000057594
Gm5124	-0.227437	0.0376343	ENSMUSG00000051537
Adgrg1	-0.227455	0.00727	ENSMUSG00000031785
Srm	-0.227459	0.0171444	ENSMUSG00000006442
Vstm2b	-0.227575	0.0367559	ENSMUSG00000039257
Qpct	-0.227815	0.016365	ENSMUSG00000024084
1700037H04Rik	-0.227826	0.0274283	ENSMUSG00000027327
Dcdc2a	-0.227835	0.0216535	ENSMUSG00000035910
Cacng4	-0.227947	0.0140622	ENSMUSG00000020723
Ehbp1l1	-0.230528	0.00855876	ENSMUSG00000024937
Mxra7	-0.231073	0.00852466	ENSMUSG00000020814
Bad	-0.232602	0.043258	ENSMUSG00000024959
Mchr1	-0.234497	0.0363008	ENSMUSG00000050164
Mrps12	-0.23498	0.0348959	ENSMUSG00000045948
Crtac1	-0.237979	0.0114348	ENSMUSG00000042401
Ifit2	-0.238142	0.00757066	ENSMUSG00000045932
Pak3	-0.238606	0.00114644	ENSMUSG00000031284
Ccdc65	-0.238896	0.0138944	ENSMUSG00000003354
Prmt2	-0.238963	0.00900509	ENSMUSG00000020230
Cdk5r2	-0.239221	0.00825392	ENSMUSG00000090071
Nme1	-0.239281	0.0420525	ENSMUSG00000037601
Rit1	-0.239491	0.0125929	ENSMUSG00000028057
Rsph3a	-0.239694	0.0226692	ENSMUSG00000073471
Pde1b	-0.239873	0.00200994	ENSMUSG00000022489
Pcp4l1	-0.240225	0.0465232	ENSMUSG00000038370
2210016F16Rik	-0.240652	0.019113	ENSMUSG00000021550
Ephx2	-0.241518	0.0452558	ENSMUSG00000022040
Mrgpre	-0.242133	0.0420178	ENSMUSG00000048965
Pcdh19	-0.24288	0.00315203	ENSMUSG00000051323
Ngef	-0.244425	0.00843483	ENSMUSG00000026259
Ccnd2	-0.244701	0.0476948	ENSMUSG00000000184
Mboat7	-0.24523	0.0012044	ENSMUSG00000035596
Trpm4	-0.245785	0.0134268	ENSMUSG00000038260
Hcn3	-0.246811	0.0391374	ENSMUSG00000028051
Pfdn4	-0.24777	0.0239287	ENSMUSG00000052033
Msrb1	-0.248111	0.04877	ENSMUSG00000075705
Hhatl	-0.248795	0.0132237	ENSMUSG00000032523
Kcns3	-0.2488	0.0143172	ENSMUSG00000043673
Anxa2	-0.249079	0.0353808	ENSMUSG00000032231
Cbln4	-0.24937	0.0244751	ENSMUSG00000067578
Scn3a	-0.250082	0.0338974	ENSMUSG00000057182
Fdps	-0.250116	0.0425092	ENSMUSG00000059743
Matk	-0.250418	0.0485011	ENSMUSG00000004933
Coa6	-0.2507	0.0255095	ENSMUSG00000051671
Tpd52l1	-0.250883	0.0438548	ENSMUSG00000000296
Car5b	-0.25091	0.0356625	ENSMUSG00000031373
Efhd2	-0.25105	0.00254134	ENSMUSG00000040659
Fchsd1	-0.251093	0.021037	ENSMUSG00000038524
Cthrc1	-0.251684	0.0393905	ENSMUSG00000054196
Tapbp	-0.251927	0.0378624	ENSMUSG00000024308
Dcaf12l1	-0.252174	2.1e-06	ENSMUSG00000045284
Orai1	-0.252215	0.0348166	ENSMUSG00000049686
Rap2b	-0.252403	0.00980693	ENSMUSG00000036894
Dtx3l	-0.253562	0.0282153	ENSMUSG00000049502
Htr7	-0.253703	0.0154043	ENSMUSG00000024798
Pbdc1	-0.255615	0.00161885	ENSMUSG00000031226
Vit	-0.255862	0.0344737	ENSMUSG00000024076
Adamtsl5	-0.256104	0.00346699	ENSMUSG00000043822
Cbarp	-0.256351	0.00303606	ENSMUSG00000035640
Abracl	-0.257326	0.0351261	ENSMUSG00000078453
Ankrd55	-0.257828	0.0189699	ENSMUSG00000049985
Mfsd2a	-0.258456	0.00573832	ENSMUSG00000028655
Psme1	-0.258928	0.0487132	ENSMUSG00000022216
Trmt10a	-0.259451	0.00772793	ENSMUSG00000004127
Timm8b	-0.259479	0.0251914	ENSMUSG00000039016
Hells	-0.259628	0.0372559	ENSMUSG00000025001
Scg2	-0.259874	0.00109448	ENSMUSG00000050711
Lmo3	-0.259882	0.022534	ENSMUSG00000030226
Cdo1	-0.26078	0.0123025	ENSMUSG00000033022
Tmem130	-0.261312	0.00643965	ENSMUSG00000043388
A430005L14Rik	-0.261627	0.0153384	ENSMUSG00000047613
Phlda3	-0.26277	0.0436916	ENSMUSG00000041801
Tmem205	-0.262812	0.0410562	ENSMUSG00000040883
Wnt5a	-0.263626	0.0013763	ENSMUSG00000021994
Tubb2a	-0.263674	0.000258257	ENSMUSG00000058672
Rassf4	-0.263805	0.0357175	ENSMUSG00000042129
Lrrc75b	-0.265056	0.0147893	ENSMUSG00000046807
Shroom2	-0.265519	0.0077102	ENSMUSG00000045180
Cyp26b1	-0.265609	0.0251203	ENSMUSG00000063415
Hn1	-0.265931	0.0196126	ENSMUSG00000020737
Lrfn2	-0.266392	0.0209151	ENSMUSG00000040490
Tymp	-0.266927	0.0284025	ENSMUSG00000022615
Hras	-0.268258	0.0349872	ENSMUSG00000025499
Grin3a	-0.269619	0.0138331	ENSMUSG00000039579
Vwa1	-0.270735	0.0180508	ENSMUSG00000042116
Kcnt2	-0.273016	0.0360519	ENSMUSG00000052726
Tmsb4x	-0.274875	0.0287485	ENSMUSG00000049775
Smim17	-0.275163	0.000128979	ENSMUSG00000093536
Pld3	-0.2755	0.000318737	ENSMUSG00000003363
Cib2	-0.275644	0.0122193	ENSMUSG00000037493
Mycl	-0.27654	0.0171417	ENSMUSG00000028654
Cdk18	-0.276794	0.0108163	ENSMUSG00000026437
Adm	-0.279476	0.0401797	ENSMUSG00000030790
Kazald1	-0.279692	0.0251765	ENSMUSG00000025213
Nsg2	-0.280692	0.000381065	ENSMUSG00000020297
Vat1	-0.281823	0.000391104	ENSMUSG00000034993
Emc9	-0.28259	0.00743423	ENSMUSG00000022217
Camk2n1	-0.284078	0.026244	ENSMUSG00000046447
L1cam	-0.284415	0.0331763	ENSMUSG00000031391
Gbp7	-0.284799	0.0476898	ENSMUSG00000040253
Nexmif	-0.286323	0.00325747	ENSMUSG00000046449
A730017C20Rik	-0.286403	0.00240926	ENSMUSG00000050875
Guk1	-0.286572	0.0166357	ENSMUSG00000020444
Vcan	-0.286957	0.00648075	ENSMUSG00000021614
Hs3st5	-0.287968	0.00189013	ENSMUSG00000044499
Rhbdl1	-0.289144	0.0376262	ENSMUSG00000025735
Slc18a3	-0.289703	0.0195158	ENSMUSG00000100241
Rnf207	-0.289973	0.0487455	ENSMUSG00000058498
Serpinf1	-0.290737	0.00747086	ENSMUSG00000000753
Fbxo40	-0.2909	0.0143092	ENSMUSG00000047746
Rab9b	-0.291129	0.00877008	ENSMUSG00000043463
Ncan	-0.29117	0.000981485	ENSMUSG00000002341
Ephb6	-0.291881	0.000169986	ENSMUSG00000029869
Uchl1	-0.294109	0.0248949	ENSMUSG00000029223
Cys1	-0.294366	0.0414055	ENSMUSG00000062563
Pigw	-0.295824	0.041689	ENSMUSG00000045140
Manf	-0.295907	0.0278296	ENSMUSG00000032575
Dpysl3	-0.296486	0.000348667	ENSMUSG00000024501
Vash2	-0.296678	0.00728502	ENSMUSG00000037568
Dsel	-0.29725	0.0217321	ENSMUSG00000038702
B230217O12Rik	-0.297402	0.00503878	ENSMUSG00000097785
Fbxo2	-0.29998	0.0263626	ENSMUSG00000041556
Cyp7b1	-0.300386	0.0195107	ENSMUSG00000039519
Hddc2	-0.300713	0.0099678	ENSMUSG00000000295
Pcsk1	-0.301406	0.0482621	ENSMUSG00000021587
Fkbp1b	-0.302756	0.016099	ENSMUSG00000020635
2610306M01Rik	-0.303231	0.0416716	ENSMUSG00000100164
Sfrp2	-0.303395	0.0252348	ENSMUSG00000027996
Stk26	-0.304628	0.0247389	ENSMUSG00000031112
Grin3b	-0.305266	0.0384905	ENSMUSG00000035745
Baiap3	-0.306133	0.00471805	ENSMUSG00000047507
Crip2	-0.307388	0.0332455	ENSMUSG00000006356
Junb	-0.30746	0.0212505	ENSMUSG00000052837
Nkx6-1	-0.307655	0.0254616	ENSMUSG00000035187
Pcdhb11	-0.30832	0.0173375	ENSMUSG00000051486
Stum	-0.308542	0.0172884	ENSMUSG00000053963
Hnmt	-0.310915	0.000544958	ENSMUSG00000026986
Spata24	-0.312331	0.0373272	ENSMUSG00000024352
Gda	-0.312747	0.0129326	ENSMUSG00000058624
H2-DMa	-0.313289	0.0490112	ENSMUSG00000037649
Adra2a	-0.313619	9.18e-05	ENSMUSG00000033717
Gm715	-0.313983	0.0271956	ENSMUSG00000082226
Ccdc80	-0.31428	0.0311262	ENSMUSG00000022665
Rpp25	-0.314595	0.00818989	ENSMUSG00000062309
Pnma3	-0.314608	0.000297105	ENSMUSG00000046287
Elfn1	-0.31498	0.00337412	ENSMUSG00000048988
Snca	-0.316277	0.000613469	ENSMUSG00000025889
Btbd19	-0.317093	0.0263818	ENSMUSG00000073771
Etnk2	-0.319345	0.00888207	ENSMUSG00000070644
Gad2	-0.320401	0.0245539	ENSMUSG00000026787
Ankrd42	-0.321082	2.61e-05	ENSMUSG00000041343
Ctxn2	-0.321954	0.036768	ENSMUSG00000074872
Stard6	-0.32326	0.0435106	ENSMUSG00000079608
Tmem191c	-0.326218	0.0223297	ENSMUSG00000055692
Cyb561	-0.328687	0.00435888	ENSMUSG00000019590
Npy1r	-0.329117	0.0071259	ENSMUSG00000036437
Fbn2	-0.329799	0.0404336	ENSMUSG00000024598
E2f1	-0.331042	0.015731	ENSMUSG00000027490
Mcrip2	-0.335655	0.0359933	ENSMUSG00000025732
Gm26592	-0.335995	0.0205156	ENSMUSG00000097535
Ppp1r1a	-0.337246	0.0445183	ENSMUSG00000022490
Tmem176a	-0.337585	0.0261	ENSMUSG00000023367
Pcdhb10	-0.338632	0.017503	ENSMUSG00000045657
Sphk1	-0.338681	0.0311699	ENSMUSG00000061878
Sema4a	-0.340448	2.14e-05	ENSMUSG00000028064
Kiss1r	-0.34062	0.00239318	ENSMUSG00000035773
Zbtb8b	-0.341917	0.0200808	ENSMUSG00000048485
Slc9b2	-0.343265	0.0377783	ENSMUSG00000037994
Rspo3	-0.346127	0.0381026	ENSMUSG00000019880
Sertm1	-0.346386	0.0206097	ENSMUSG00000056306
Trpc7	-0.346445	0.0454473	ENSMUSG00000021541
Susd2	-0.347638	0.000223293	ENSMUSG00000006342
Hap1	-0.348282	3.02e-05	ENSMUSG00000006930
Zcchc12	-0.348623	0.000864561	ENSMUSG00000036699
Rab3b	-0.348752	0.00644635	ENSMUSG00000003411
D430019H16Rik	-0.349176	0.000207309	ENSMUSG00000094910
Tekt5	-0.349994	0.02244	ENSMUSG00000039179
Hoxc4	-0.350234	0.0271127	ENSMUSG00000075394
Adamtsl2	-0.350603	0.0268036	ENSMUSG00000036040
Lin7b	-0.350753	0.0185739	ENSMUSG00000003872
Ido2	-0.351545	0.0467211	ENSMUSG00000031549
Clvs2	-0.352196	2.66e-05	ENSMUSG00000019785
D630023F18Rik	-0.352201	0.0488276	ENSMUSG00000044816
Fcrls	-0.352305	0.0166378	ENSMUSG00000015852
Necab2	-0.35251	0.0251637	ENSMUSG00000031837
Npas1	-0.35296	0.00336072	ENSMUSG00000001988
Slc5a7	-0.35315	0.000993978	ENSMUSG00000023945
2010001A14Rik	-0.353997	0.0199272	ENSMUSG00000087165
Nudt1	-0.354732	0.0321574	ENSMUSG00000036639
Ncf2	-0.354947	0.0233234	ENSMUSG00000026480
Gatsl3	-0.355163	0.0323036	ENSMUSG00000020424
Gpsm3	-0.356169	0.0437378	ENSMUSG00000034786
Tacr1	-0.356699	0.00651316	ENSMUSG00000030043
Klhl1	-0.357062	0.0017637	ENSMUSG00000022076
Pdyn	-0.358145	0.0372244	ENSMUSG00000027400
Kcnk4	-0.36149	0.041055	ENSMUSG00000024957
Rgs19	-0.361785	0.00176821	ENSMUSG00000002458
Gpx3	-0.361856	0.00307065	ENSMUSG00000018339
Ass1	-0.36331	0.000557219	ENSMUSG00000076441
Cacng3	-0.363929	0.0094783	ENSMUSG00000066189
Nmnat3	-0.364331	0.041109	ENSMUSG00000032456
9330158H04Rik	-0.364478	0.0302692	ENSMUSG00000073154
Espn	-0.365776	0.00400883	ENSMUSG00000028943
Marcksl1	-0.367348	0.00689384	ENSMUSG00000047945
1110032F04Rik	-0.367368	0.00751532	ENSMUSG00000046999
Smim10l2a	-0.367656	1.18e-06	ENSMUSG00000054850
Usp27x	-0.368019	0.00692816	ENSMUSG00000046269
Syt5	-0.368796	0.00286025	ENSMUSG00000004961
Wnt5b	-0.368928	0.0199063	ENSMUSG00000030170
Egfl6	-0.370261	0.0135945	ENSMUSG00000000402
Prss12	-0.370942	0.00727556	ENSMUSG00000027978
Hapln1	-0.371491	0.00350711	ENSMUSG00000021613
Fzd8	-0.372145	0.00537801	ENSMUSG00000036904
6820408C15Rik	-0.372676	0.048715	ENSMUSG00000032680
Mrap2	-0.37485	1.73e-05	ENSMUSG00000042761
Gm20632	-0.375078	0.0438746	ENSMUSG00000093577
Gm17276	-0.375274	0.0314094	ENSMUSG00000097305
Fgf3	-0.37579	0.0350563	ENSMUSG00000031074
Chrm1	-0.376241	0.0247985	ENSMUSG00000032773
Dbpht2	-0.376586	0.00460593	ENSMUSG00000029878
2010320M18Rik	-0.377134	0.00790265	ENSMUSG00000100691
Cpne7	-0.37822	0.00698578	ENSMUSG00000034796
Cpne6	-0.378604	0.00103795	ENSMUSG00000022212
6330403K07Rik	-0.378898	0.000828293	ENSMUSG00000018451
Rin3	-0.379101	0.0103027	ENSMUSG00000044456
Cpne9	-0.379604	0.0365875	ENSMUSG00000030270
Pde11a	-0.381409	0.0145966	ENSMUSG00000075270
Cd200	-0.383093	8.53e-07	ENSMUSG00000022661
Ccdc151	-0.384721	0.0228033	ENSMUSG00000039632
Cpne5	-0.388986	0.0120711	ENSMUSG00000024008
4930412C18Rik	-0.389011	0.000789747	ENSMUSG00000085558
Rprm	-0.395258	0.00893848	ENSMUSG00000075334
Mn1	-0.395692	0.00135258	ENSMUSG00000070576
Arhgap36	-0.397214	0.00501578	ENSMUSG00000036198
Sync	-0.397304	0.0417416	ENSMUSG00000001333
9230114K14Rik	-0.403996	0.0310173	ENSMUSG00000097145
Tmem91	-0.40602	0.0195335	ENSMUSG00000061702
Gm29543	-0.409154	0.0392775	ENSMUSG00000100475
Chat	-0.41169	0.00187601	ENSMUSG00000021919
Oxtr	-0.416821	0.0358261	ENSMUSG00000049112
Evx2	-0.417637	0.00728933	ENSMUSG00000001815
Nts	-0.420862	0.0103645	ENSMUSG00000019890
Lyl1	-0.422388	0.0371494	ENSMUSG00000034041
Efcc1	-0.428774	0.00226843	ENSMUSG00000068263
Tmem200a	-0.429364	0.00491154	ENSMUSG00000049420
Celf6	-0.429698	0.0010545	ENSMUSG00000032297
Sfrp5	-0.430336	0.00907879	ENSMUSG00000018822
Rbm11	-0.432903	2.07e-05	ENSMUSG00000032940
Sema3f	-0.433475	0.00191583	ENSMUSG00000034684
Pmfbp1	-0.433475	0.0173759	ENSMUSG00000031727
Zdhhc15	-0.434949	0.0112112	ENSMUSG00000033906
1700037C18Rik	-0.436617	0.00696044	ENSMUSG00000005983
1700001L19Rik	-0.436862	0.00469448	ENSMUSG00000021534
Ccdc88b	-0.437696	0.00427478	ENSMUSG00000047810
Gpr149	-0.438022	0.0359573	ENSMUSG00000043441
Glra3	-0.440621	0.00486596	ENSMUSG00000038257
2010204K13Rik	-0.441809	0.00903888	ENSMUSG00000063018
Vwa5b1	-0.442219	0.00802728	ENSMUSG00000028753
Lrrc6	-0.442649	0.0389533	ENSMUSG00000022375
Dleu7	-0.44386	0.000780718	ENSMUSG00000048281
Tpm2	-0.444905	0.00026982	ENSMUSG00000028464
Wdfy4	-0.446094	0.014306	ENSMUSG00000051506
Rimbp3	-0.449011	0.0460857	ENSMUSG00000071636
Atp8b3	-0.449163	0.0440014	ENSMUSG00000003341
Ifit1bl1	-0.449644	0.0326993	ENSMUSG00000079339
Chrna4	-0.45007	0.000119924	ENSMUSG00000027577
Gm17732	-0.450475	0.0298067	ENSMUSG00000091744
Atg9b	-0.450964	0.000111468	ENSMUSG00000038295
Kcnf1	-0.454419	0.000285444	ENSMUSG00000051726
Trhr	-0.454567	0.00211668	ENSMUSG00000038760
Cish	-0.45653	0.00720045	ENSMUSG00000032578
Basp1	-0.456881	0.00105467	ENSMUSG00000045763
Rab39	-0.460898	0.00597311	ENSMUSG00000055069
Rac3	-0.464712	6.16e-06	ENSMUSG00000018012
Gm2990	-0.468476	0.0220305	ENSMUSG00000097794
Ctxn1	-0.469068	0.00345843	ENSMUSG00000048644
Wnk4	-0.46922	0.0019908	ENSMUSG00000035112
Hpcal4	-0.470712	9.84e-06	ENSMUSG00000046093
Rtn4rl2	-0.471375	0.0321467	ENSMUSG00000050896
4930447M23Rik	-0.475239	0.0307294	ENSMUSG00000087674
Slc18a2	-0.475395	0.00304911	ENSMUSG00000025094
Gabrq	-0.475529	0.0135564	ENSMUSG00000031344
Stx1a	-0.476936	1.89e-05	ENSMUSG00000007207
Amz1	-0.480752	0.000752813	ENSMUSG00000050022
Foxo6	-0.4818	0.00262105	ENSMUSG00000052135
Amn	-0.483326	0.0395218	ENSMUSG00000021278
Igfbp4	-0.483426	0.00159718	ENSMUSG00000017493
Cited1	-0.483547	0.0115019	ENSMUSG00000051159
Aif1	-0.485931	0.0199346	ENSMUSG00000024397
4930432E11Rik	-0.488711	0.0205649	ENSMUSG00000046958
Gm17634	-0.48966	0.00596104	ENSMUSG00000097482
Tle6	-0.49121	0.0115606	ENSMUSG00000034758
Fblim1	-0.49283	0.0057241	ENSMUSG00000006219
Onecut3	-0.494229	0.0266475	ENSMUSG00000045518
Ly6h	-0.494274	0.00103126	ENSMUSG00000022577
Gm44866	-0.497757	0.00704957	ENSMUSG00000109233
Tchh	-0.500069	6.66e-05	ENSMUSG00000052415
1700086L19Rik	-0.502901	0.0410134	ENSMUSG00000071265
Fndc9	-0.504302	0.0134856	ENSMUSG00000048721
Ccl28	-0.506767	0.0433192	ENSMUSG00000074715
Cd164l2	-0.508176	0.000995959	ENSMUSG00000028865
Mndal	-0.51079	0.0336243	ENSMUSG00000090272
Mal2	-0.511385	1.19e-05	ENSMUSG00000024479
Sstr1	-0.513512	0.0047697	ENSMUSG00000035431
Slc16a3	-0.514996	0.00506005	ENSMUSG00000025161
Ntrk1	-0.516976	0.00986053	ENSMUSG00000028072
Cfap45	-0.517443	0.0326831	ENSMUSG00000026546
Syt17	-0.51757	0.00113112	ENSMUSG00000058420
Gng4	-0.519208	3.55e-05	ENSMUSG00000021303
4732416N19Rik	-0.519228	0.0444473	ENSMUSG00000107402
Irs4	-0.520135	0.00341011	ENSMUSG00000054667
Slc35d3	-0.521404	0.000636754	ENSMUSG00000050473
Hcrtr2	-0.522302	1.98e-05	ENSMUSG00000032360
6330418K02Rik	-0.522721	0.0179873	ENSMUSG00000085227
B230209E15Rik	-0.524639	1.3e-07	ENSMUSG00000109006
Prr7	-0.525285	6.64e-05	ENSMUSG00000034686
Gm4149	-0.525442	0.0446274	ENSMUSG00000074800
Cngb1	-0.52635	0.0231365	ENSMUSG00000031789
Rec114	-0.528317	0.0347189	ENSMUSG00000074269
1110019D14Rik	-0.528654	0.025603	ENSMUSG00000097616
Tmem158	-0.531412	0.000462525	ENSMUSG00000054871
Lemd1	-0.533516	1.83e-05	ENSMUSG00000079330
Bmp2	-0.536571	1.61e-05	ENSMUSG00000027358
Nrarp	-0.539418	0.00588347	ENSMUSG00000078202
Tnmd	-0.540089	0.0293251	ENSMUSG00000031250
Glyat	-0.542	0.0115105	ENSMUSG00000063683
Acaa1b	-0.5422	0.0266283	ENSMUSG00000010651
Zfp947	-0.546256	0.039184	ENSMUSG00000063383
Gata3	-0.547607	0.00212263	ENSMUSG00000015619
Rxfp3	-0.548868	0.0141345	ENSMUSG00000060735
Psd4	-0.548897	0.0230954	ENSMUSG00000026979
Zfp853	-0.550075	0.0068477	ENSMUSG00000093910
Ddn	-0.558118	0.0176898	ENSMUSG00000059213
Slc34a3	-0.558791	0.0392318	ENSMUSG00000006469
Amh	-0.560901	0.0264762	ENSMUSG00000035262
Marveld3	-0.562859	0.04016	ENSMUSG00000001672
Npb	-0.563576	0.0486321	ENSMUSG00000044034
Fut4	-0.566492	0.0216918	ENSMUSG00000049307
H2-DMb1	-0.569314	0.0138382	ENSMUSG00000079547
Col14a1	-0.5699	0.0255288	ENSMUSG00000022371
Gm8281	-0.574676	0.0352874	ENSMUSG00000095681
Trpv6	-0.576691	0.00413934	ENSMUSG00000029868
Tbx20	-0.579987	0.0162276	ENSMUSG00000031965
Cryba2	-0.580045	0.0362908	ENSMUSG00000006546
Irx4	-0.580587	0.00664454	ENSMUSG00000021604
Frem3	-0.581875	0.0307331	ENSMUSG00000042353
Mogat1	-0.589781	0.0210961	ENSMUSG00000012187
Stk32b	-0.594016	0.00314724	ENSMUSG00000029123
Zfp831	-0.595552	0.0111275	ENSMUSG00000050600
Doc2g	-0.610414	0.0102894	ENSMUSG00000024871
Lct	-0.611202	0.0270157	ENSMUSG00000026354
Kcnj5	-0.612634	0.0109512	ENSMUSG00000032034
Vip	-0.614114	7.02e-05	ENSMUSG00000019772
Lncenc1	-0.614966	0.00405217	ENSMUSG00000078952
Barx2	-0.61789	0.0387999	ENSMUSG00000032033
Dll3	-0.618667	0.0193011	ENSMUSG00000003436
Ghsr	-0.620333	0.00988664	ENSMUSG00000051136
Gm20421	-0.622429	0.0314311	ENSMUSG00000092483
Gpr101	-0.62647	4.06e-05	ENSMUSG00000036357
Dlk2	-0.630866	0.000111867	ENSMUSG00000047428
Kcnv1	-0.634266	0.00320379	ENSMUSG00000022342
Stbd1	-0.635351	0.00799916	ENSMUSG00000047963
Kcnh6	-0.636469	7.28e-05	ENSMUSG00000001901
Gpr165	-0.637057	0.00723781	ENSMUSG00000031210
Pnoc	-0.643049	9.94e-07	ENSMUSG00000045731
Gm44210	-0.64387	0.000141137	ENSMUSG00000108079
Nkx6-3	-0.644829	0.0397525	ENSMUSG00000063672
2900009J06Rik	-0.650356	0.0400556	ENSMUSG00000102014
Sds	-0.670372	0.00530393	ENSMUSG00000029597
Myo18b	-0.674073	0.0024124	ENSMUSG00000072720
Phox2a	-0.687531	0.0400037	ENSMUSG00000007946
Krt1	-0.690732	3.55e-05	ENSMUSG00000046834
Rrad	-0.6938	0.00326995	ENSMUSG00000031880
Pappa2	-0.697798	0.0212027	ENSMUSG00000073530
Gm26902	-0.704001	0.00418313	ENSMUSG00000097558
Epx	-0.708269	0.00715085	ENSMUSG00000052234
E130201H02Rik	-0.714751	0.0218095	ENSMUSG00000044141
Pnp2	-0.717439	0.0265903	ENSMUSG00000068417
A730098A19Rik	-0.724055	0.0161249	ENSMUSG00000100812
Stc1	-0.728339	0.000250961	ENSMUSG00000014813
Gm6970	-0.728352	0.0393899	ENSMUSG00000091230
Slc6a4	-0.728971	0.0018867	ENSMUSG00000020838
Cdhr2	-0.731012	0.0198711	ENSMUSG00000034918
Wfdc18	-0.738028	0.0355964	ENSMUSG00000000983
Gm7173	-0.738269	0.00402391	ENSMUSG00000073077
Gm9996	-0.74014	0.00337575	ENSMUSG00000056316
Slc17a8	-0.750721	0.000217648	ENSMUSG00000019935
Tnfrsf8	-0.752298	0.0337839	ENSMUSG00000028602
Asic4	-0.756433	0.000296985	ENSMUSG00000033007
Gm19410	-0.757597	0.0211159	ENSMUSG00000109372
Gm26577	-0.760636	0.00920065	ENSMUSG00000097923
Cxcl5	-0.766637	0.0483241	ENSMUSG00000029371
Cdhr1	-0.781112	0.00105604	ENSMUSG00000021803
Acp7	-0.78391	0.00200939	ENSMUSG00000037469
Icam5	-0.784566	8.12e-06	ENSMUSG00000032174
Gm13307	-0.788907	0.0405992	ENSMUSG00000085730
Ngb	-0.788972	0.000104683	ENSMUSG00000021032
6330410L21Rik	-0.789885	0.00392443	ENSMUSG00000105960
Cenpw	-0.790838	0.00672089	ENSMUSG00000075266
Gm11732	-0.794207	0.0494547	ENSMUSG00000085336
Dgkk	-0.798108	1.18e-06	ENSMUSG00000062393
Gm9816	-0.8026	0.0298641	ENSMUSG00000085783
Gm10406	-0.807343	0.0462669	ENSMUSG00000093985
Tph2	-0.814308	0.000183993	ENSMUSG00000006764
Selenov	-0.82435	0.0245455	ENSMUSG00000046750
C130026L21Rik	-0.836475	0.0121308	ENSMUSG00000052848
Gm18336	-0.841798	0.0456546	ENSMUSG00000096966
Hmcn2	-0.846721	0.0145213	ENSMUSG00000055632
Arhgap9	-0.852025	0.00144019	ENSMUSG00000040345
Oprm1	-0.852277	0.0302631	ENSMUSG00000000766
Rgs14	-0.860454	0.019614	ENSMUSG00000052087
Gm10343	-0.86092	0.0256797	ENSMUSG00000071671
Arsj	-0.868343	0.0114686	ENSMUSG00000046561
Hist1h3d	-0.874954	0.0263113	ENSMUSG00000099583
Rnase6	-0.876295	0.0372182	ENSMUSG00000021880
Dmrt3	-0.877028	0.0328487	ENSMUSG00000042372
Dmrtb1	-0.879967	0.0158622	ENSMUSG00000028610
Ptprv	-0.881792	0.0301342	ENSMUSG00000097993
Cr2	-0.885702	0.000567675	ENSMUSG00000026616
Arhgap27os2	-0.89348	0.0158938	ENSMUSG00000085360
Hes7	-0.898024	0.00730366	ENSMUSG00000023781
Tcf24	-0.902246	0.00182924	ENSMUSG00000099032
Gm5868	-0.905443	0.0159423	ENSMUSG00000060204
Chrna6	-0.917262	0.0195608	ENSMUSG00000031491
Cd101	-0.921659	0.0151519	ENSMUSG00000086564
Lrg1	-0.924667	0.00970755	ENSMUSG00000037095
C1ql4	-0.940904	0.000198172	ENSMUSG00000001076
A230052G05Rik	-0.954094	0.00035941	ENSMUSG00000020887
Gm4881	-0.995023	0.00675137	ENSMUSG00000108367
Gm3164	-0.997274	0.012512	ENSMUSG00000091418
Myom3	-1.01628	0.0118362	ENSMUSG00000037139
2610042L04Rik	-1.0348	0.00397359	ENSMUSG00000079388
Crym	-1.04355	0.00230689	ENSMUSG00000030905
Dmrta1	-1.06849	3.78e-05	ENSMUSG00000043753
D930028M14Rik	-1.13368	0.00312575	ENSMUSG00000074274
Lcn2	-1.15559	0.0282936	ENSMUSG00000026822
Tpo	-1.17516	0.000792911	ENSMUSG00000020673
Ppef1	-1.18059	0.00136837	ENSMUSG00000062168
Vsig8	-1.20111	0.000386162	ENSMUSG00000049598
Gjd3	-1.21789	0.00687959	ENSMUSG00000047197
Krt77	-1.22996	0.00499526	ENSMUSG00000067594

## Sheet: Mecp2+- VU595 Unique Genes
Genes disrupted in Mecp2+/- VU595-treated mice with genes also disrupted in Mecp2+/- vehicle-treated mice subtracted.
Gene.name	log2FoldChange	pvalue	ID
Fgfbp1	2.18233	0.00156255	ENSMUSG00000048373
H2-Q1	1.81107	0.0164735	ENSMUSG00000079507
Tspan8	1.47384	0.0128097	ENSMUSG00000034127
Gm32568	1.41869	0.00214537	ENSMUSG00000110500
Prg4	1.3071	0.0196157	ENSMUSG00000006014
Mpzl2	1.27246	0.00814557	ENSMUSG00000032092
Slc22a6	1.26181	0.000393514	ENSMUSG00000024650
S100a9	1.22069	0.0448989	ENSMUSG00000056071
Mfap5	1.17881	0.00226762	ENSMUSG00000030116
Gm3985	1.12822	0.000443466	ENSMUSG00000079070
Gm41231	1.12375	0.0140728	ENSMUSG00000110273
Foxc2	1.12331	0.0040176	ENSMUSG00000046714
Gm11827	1.07245	0.00744392	ENSMUSG00000086765
Olfr558	1.03556	0.00055302	ENSMUSG00000070423
Osr1	1.02041	0.01435	ENSMUSG00000048387
Wnt6	1.00382	0.0226711	ENSMUSG00000033227
Gm16091	0.975472	0.00708636	ENSMUSG00000087502
Slc47a1	0.975187	0.0163948	ENSMUSG00000010122
Tagln	0.968556	0.000771073	ENSMUSG00000032085
Nat8f7	0.959569	0.0234385	ENSMUSG00000089694
St6galnac2	0.957074	0.0119561	ENSMUSG00000110170
Lilrb4a	0.955495	0.0351114	ENSMUSG00000062593
Ranbp3l	0.949156	0.0136781	ENSMUSG00000048424
Gm12239	0.932777	0.0412743	ENSMUSG00000086020
Siglec1	0.917071	0.0344372	ENSMUSG00000027322
Fendrr	0.912451	0.00264055	ENSMUSG00000097336
A930036I15Rik	0.89931	0.0185394	ENSMUSG00000105469
Slc6a13	0.885537	0.00163469	ENSMUSG00000030108
Mir3072	0.865806	0.0312678	ENSMUSG00000093351
C1qtnf7	0.860203	0.00560934	ENSMUSG00000061535
Gm26679	0.857115	0.0380445	ENSMUSG00000097903
Itih2	0.854784	0.0224549	ENSMUSG00000037254
Gm44349	0.851665	0.0191144	ENSMUSG00000105100
Ada	0.849451	5.61373e-05	ENSMUSG00000017697
Kcnh4	0.846781	0.046601	ENSMUSG00000035355
Myzap	0.845787	0.0176188	ENSMUSG00000041361
Slc36a2	0.837253	0.0494027	ENSMUSG00000020264
C1s1	0.799416	0.0164387	ENSMUSG00000038521
Nphs1	0.775388	0.0357974	ENSMUSG00000006649
Lmntd1	0.773964	0.00456945	ENSMUSG00000054966
Gm34294	0.773504	0.0264639	ENSMUSG00000103662
Fam180a	0.766579	0.031015	ENSMUSG00000047420
Frs3os	0.765937	0.0336527	ENSMUSG00000086930
Acta2	0.765074	0.022226	ENSMUSG00000035783
Gm31024	0.761563	0.0102895	ENSMUSG00000109015
Gm23600	0.760634	0.0384202	ENSMUSG00000087885
Vwf	0.756339	0.0224872	ENSMUSG00000001930
Slc6a20a	0.755275	0.0281737	ENSMUSG00000036814
Lrrn4cl	0.752907	0.00105517	ENSMUSG00000071656
Podn	0.743195	0.02726	ENSMUSG00000028600
Vmn2r84	0.741804	0.0428914	ENSMUSG00000070601
Mir186	0.736212	0.00602292	ENSMUSG00000065431
Chn1os3	0.73364	0.0313123	ENSMUSG00000086544
Gm16984	0.729389	0.0302239	ENSMUSG00000085962
Thbs4	0.727186	0.0375095	ENSMUSG00000021702
Aox3	0.719052	0.02029	ENSMUSG00000064294
Aldh1a2	0.718961	0.0378476	ENSMUSG00000013584
Gm26823	0.716463	0.0248829	ENSMUSG00000096926
8430408G22Rik	0.714243	0.00553688	ENSMUSG00000048489
Gm17112	0.704718	0.0149656	ENSMUSG00000090873
E530001F21Rik	0.703413	0.024327	ENSMUSG00000083889
Fkbp5	0.701751	1.38875e-13	ENSMUSG00000024222
Foxd1	0.699364	0.0266236	ENSMUSG00000078302
Aspg	0.695033	2.78778e-06	ENSMUSG00000037686
Fmo2	0.688933	0.000564991	ENSMUSG00000040170
Gm37773	0.684679	0.0124123	ENSMUSG00000104033
Gm27616	0.683513	0.0429153	ENSMUSG00000098259
Col4a3	0.682783	0.0112343	ENSMUSG00000079465
Gm4787	0.673505	0.025869	ENSMUSG00000072974
Thsd4	0.672985	2.65397e-05	ENSMUSG00000032289
Cracr2a	0.672514	7.9184e-05	ENSMUSG00000061414
Lhx9	0.67091	0.00400507	ENSMUSG00000019230
Gm28035	0.664087	0.00301564	ENSMUSG00000099041
Prr22	0.66258	0.0409929	ENSMUSG00000090273
Angpt2	0.65954	0.00977517	ENSMUSG00000031465
Cdk3-ps	0.65111	0.0284749	ENSMUSG00000092300
Dcst2	0.649423	0.047174	ENSMUSG00000109293
Smoc2	0.64837	6.02093e-05	ENSMUSG00000023886
Nov	0.645591	0.0277679	ENSMUSG00000037362
Eln	0.64468	0.0153009	ENSMUSG00000029675
Col3a1	0.639857	0.00962748	ENSMUSG00000026043
Prdm1	0.637353	0.0439403	ENSMUSG00000038151
Crybg1	0.631066	0.0386323	ENSMUSG00000019866
Tgfbr3l	0.622919	0.00951949	ENSMUSG00000089736
Gm33320	0.619962	0.0303739	ENSMUSG00000102771
Col6a2	0.615088	0.00296888	ENSMUSG00000020241
Aebp1	0.613796	2.90906e-06	ENSMUSG00000020473
Ctgf	0.613097	0.000471433	ENSMUSG00000019997
Col24a1	0.612846	0.00336414	ENSMUSG00000028197
Gm26642	0.601642	0.0122071	ENSMUSG00000097680
Pln	0.600088	0.0323994	ENSMUSG00000038583
Gm29237	0.596995	0.0243218	ENSMUSG00000101872
Gm16172	0.594836	0.0274252	ENSMUSG00000086472
Slc16a12	0.594487	0.0344427	ENSMUSG00000009378
Angptl4	0.594392	0.0039223	ENSMUSG00000002289
Runx2	0.594053	0.00612331	ENSMUSG00000039153
Gm44850	0.589253	0.0498304	ENSMUSG00000108604
Ptgds	0.588	0.014862	ENSMUSG00000015090
Serpine1	0.586058	0.0479466	ENSMUSG00000037411
Olfml2a	0.580997	0.00464984	ENSMUSG00000046618
Col6a1	0.580509	7.72889e-06	ENSMUSG00000001119
Gm15246	0.577565	0.00107215	ENSMUSG00000087159
Slc9a2	0.577129	0.00122338	ENSMUSG00000026062
Sult1a1	0.575182	0.00035157	ENSMUSG00000030711
Myoc	0.574833	2.78949e-05	ENSMUSG00000026697
Lmod1	0.573779	0.00867857	ENSMUSG00000048096
BC030499	0.573307	0.000750332	ENSMUSG00000037593
Adam12	0.565252	0.00150375	ENSMUSG00000054555
Gm16365	0.561384	0.0157813	ENSMUSG00000086915
Ptpn14	0.559934	0.000244292	ENSMUSG00000026604
Lepr	0.558826	0.024415	ENSMUSG00000057722
Mrc1	0.557827	0.0383082	ENSMUSG00000026712
Espl1	0.555395	0.0152047	ENSMUSG00000058290
Nrros	0.553364	0.000129358	ENSMUSG00000052384
Lad1	0.550862	0.0189377	ENSMUSG00000041782
C2	0.550541	0.0265312	ENSMUSG00000024371
Plin4	0.550311	0.00167364	ENSMUSG00000002831
Mill2	0.548912	0.0309421	ENSMUSG00000040987
Zbtb16	0.548536	0.00621348	ENSMUSG00000066687
Gstm2	0.547334	0.0390892	ENSMUSG00000040562
Mid1	0.547107	0.0293841	ENSMUSG00000035299
Fgl2	0.546016	0.0131981	ENSMUSG00000039899
Rhoj	0.545916	0.000179574	ENSMUSG00000046768
Ect2l	0.545298	0.0352252	ENSMUSG00000071392
Scn5a	0.540165	0.00992139	ENSMUSG00000032511
Xdh	0.539411	1.07845e-05	ENSMUSG00000024066
Pla2g3	0.537799	4.79141e-05	ENSMUSG00000034579
B230216N24Rik	0.536885	0.00379757	ENSMUSG00000089706
Gm25047	0.536117	0.0427622	ENSMUSG00000084616
Pkn3	0.532778	0.0184153	ENSMUSG00000026785
Gm12319	0.524446	0.0287796	ENSMUSG00000087523
Col11a1	0.523625	0.00082642	ENSMUSG00000027966
Hif3a	0.522657	7.27338e-05	ENSMUSG00000004328
4932422M17Rik	0.520661	0.0314876	ENSMUSG00000105881
Fndc1	0.520514	0.0024983	ENSMUSG00000071984
Gjb2	0.5176	0.00771625	ENSMUSG00000046352
Gm7160	0.514677	0.025122	ENSMUSG00000099843
Ston1	0.513849	0.0194679	ENSMUSG00000033855
Sbsn	0.51309	0.0343026	ENSMUSG00000046056
Bmp6	0.510855	0.0264032	ENSMUSG00000039004
Ptgis	0.506906	0.0127769	ENSMUSG00000017969
Il1r1	0.506784	0.00693008	ENSMUSG00000026072
Dpp4	0.506057	0.0091177	ENSMUSG00000035000
Lama3	0.502003	0.0107405	ENSMUSG00000024421
Wnt4	0.493882	0.0358172	ENSMUSG00000036856
Glis3	0.493859	0.0105608	ENSMUSG00000052942
Gm45881	0.493794	0.0221348	ENSMUSG00000110408
Fgf5	0.493588	0.0331541	ENSMUSG00000029337
Cd163	0.492793	0.014288	ENSMUSG00000008845
Filip1l	0.492556	0.000124464	ENSMUSG00000043336
Hmgcs2	0.487671	0.0406965	ENSMUSG00000027875
Slc1a5	0.484869	0.0162466	ENSMUSG00000001918
Sh2b2	0.483098	0.000103522	ENSMUSG00000005057
Lama1	0.481719	0.00146355	ENSMUSG00000032796
Bvht	0.479382	0.0483065	ENSMUSG00000098098
Ttc39aos1	0.478259	0.00530669	ENSMUSG00000085873
Zfp750	0.477044	0.0491992	ENSMUSG00000039238
Ppp1r3g	0.471078	7.57963e-05	ENSMUSG00000050423
Tcf7l2	0.469412	0.0312025	ENSMUSG00000024985
Serping1	0.463695	0.0155642	ENSMUSG00000023224
Gja4	0.463442	0.0234419	ENSMUSG00000050234
E230020A03Rik	0.460928	0.044581	ENSMUSG00000104420
Il12rb1	0.458421	0.00423885	ENSMUSG00000000791
Stox1	0.457816	0.0455208	ENSMUSG00000036923
Gm15328	0.454088	0.00612181	ENSMUSG00000086095
Bard1	0.453084	0.0228993	ENSMUSG00000026196
Adam8	0.452745	0.0456457	ENSMUSG00000025473
Gm43012	0.449935	0.031671	ENSMUSG00000105802
Klrg2	0.449404	0.0161296	ENSMUSG00000071537
Gabrr2	0.445607	0.0469145	ENSMUSG00000023267
F13a1	0.444081	0.0164001	ENSMUSG00000039109
Ssc5d	0.44362	0.0109482	ENSMUSG00000035279
Rxfp1	0.442445	0.0270365	ENSMUSG00000034009
Bgn	0.440937	0.0138347	ENSMUSG00000031375
Itga10	0.440097	0.0402738	ENSMUSG00000090210
Cfh	0.437952	0.0171111	ENSMUSG00000026365
Foxc1	0.435838	0.00794265	ENSMUSG00000050295
Lhx2	0.434741	0.00616515	ENSMUSG00000000247
Gpr182	0.431089	0.0458332	ENSMUSG00000058396
Slc52a3	0.428433	0.0100112	ENSMUSG00000027463
Cdkn1a	0.427868	0.000542066	ENSMUSG00000023067
Net1	0.426565	5.18885e-07	ENSMUSG00000021215
Map3k6	0.422635	0.000392731	ENSMUSG00000028862
Eya2	0.420331	3.78149e-05	ENSMUSG00000017897
Gm27544	0.420232	0.00896592	ENSMUSG00000098979
Prtg	0.42002	0.0133278	ENSMUSG00000036030
Cyp1b1	0.41821	0.00784449	ENSMUSG00000024087
Actn2	0.417381	0.0160635	ENSMUSG00000052374
Esyt3	0.417253	0.0146138	ENSMUSG00000037681
Trp53inp1	0.417032	6.16688e-05	ENSMUSG00000028211
Fam19a1	0.415792	0.00022565	ENSMUSG00000059187
Pear1	0.414066	0.007256	ENSMUSG00000028073
Mroh7	0.412084	0.0291263	ENSMUSG00000047502
Gpr156	0.410212	0.0270476	ENSMUSG00000046961
Glb1l	0.404374	0.0027381	ENSMUSG00000026200
Atp8b1	0.403595	0.0312401	ENSMUSG00000039529
Setdb2	0.402973	0.00197222	ENSMUSG00000071350
Scara3	0.402583	0.0357943	ENSMUSG00000034463
Abca9	0.400596	0.000930016	ENSMUSG00000041797
Plekhg2	0.40015	0.00590119	ENSMUSG00000037552
Miat	0.39909	2.58205e-05	ENSMUSG00000097767
Fn1	0.398756	0.00254095	ENSMUSG00000026193
Cfap44	0.398349	0.0220867	ENSMUSG00000071550
Gm44898	0.395848	0.0472441	ENSMUSG00000108325
Zim1	0.395586	0.0129602	ENSMUSG00000002266
Csmd1	0.395191	0.00942356	ENSMUSG00000060924
Tfr2	0.391513	0.0475118	ENSMUSG00000029716
Gm43980	0.389892	0.0324481	ENSMUSG00000107962
Fat3	0.389769	0.00998933	ENSMUSG00000074505
Sgk3	0.388092	0.00115298	ENSMUSG00000025915
Npnt	0.387378	0.00199682	ENSMUSG00000040998
Phactr4	0.385279	0.00307101	ENSMUSG00000066043
BC022960	0.383654	0.0038921	ENSMUSG00000081137
Arrdc2	0.382888	2.50702e-06	ENSMUSG00000002910
Slc19a3	0.38227	0.00435487	ENSMUSG00000038496
Mmp2	0.37979	0.0103843	ENSMUSG00000031740
Hs3st3a1	0.378697	0.0208268	ENSMUSG00000047759
Col5a3	0.377515	0.0342781	ENSMUSG00000004098
Nnat	0.374428	0.0301534	ENSMUSG00000067786
Gm37691	0.373831	0.0206765	ENSMUSG00000104348
4930481A15Rik	0.373131	0.0182642	ENSMUSG00000086938
Map3k21	0.372664	0.0326066	ENSMUSG00000031853
Tgfbr3	0.372028	0.00719598	ENSMUSG00000029287
Aox1	0.369869	0.00378202	ENSMUSG00000063558
Cp	0.364752	0.00602732	ENSMUSG00000003617
Errfi1	0.364524	9.52979e-05	ENSMUSG00000028967
Smim3	0.364077	0.00198538	ENSMUSG00000038059
Adamts2	0.362514	0.00432685	ENSMUSG00000036545
Rasgef1b	0.359583	0.000593649	ENSMUSG00000089809
Col16a1	0.357883	0.0170132	ENSMUSG00000040690
AC160637.1	0.356908	0.0421069	ENSMUSG00000111394
Nuak2	0.356248	0.040929	ENSMUSG00000009772
Dlec1	0.355274	0.0223804	ENSMUSG00000038060
Col1a1	0.354036	0.0314728	ENSMUSG00000001506
Sema5b	0.353514	0.000679081	ENSMUSG00000052133
B3gnt2	0.353182	0.00334667	ENSMUSG00000051650
Arhgap22	0.351482	0.00148263	ENSMUSG00000063506
Thbd	0.349401	0.0059699	ENSMUSG00000074743
Chrm3	0.348331	0.00904481	ENSMUSG00000046159
Plekha7	0.347943	0.00562059	ENSMUSG00000045659
Fbln5	0.347539	0.0170148	ENSMUSG00000021186
Asb2	0.34682	0.0348295	ENSMUSG00000021200
Marveld1	0.344138	0.00520458	ENSMUSG00000044345
Colec12	0.343714	0.0234185	ENSMUSG00000036103
Lca5l	0.339797	0.0254412	ENSMUSG00000045275
B3gntl1	0.33834	0.0336738	ENSMUSG00000046605
Vwa5b2	0.337601	0.00274413	ENSMUSG00000046613
Fras1	0.336989	0.0477356	ENSMUSG00000034687
Gm17484	0.335123	0.0300212	ENSMUSG00000091514
Zbtb7c	0.334408	0.0223441	ENSMUSG00000044646
Slc2a5	0.333798	0.0279493	ENSMUSG00000028976
Tnxb	0.333539	0.0152367	ENSMUSG00000033327
Slc25a45	0.333462	0.0225332	ENSMUSG00000024818
Csf2ra	0.332978	0.0145838	ENSMUSG00000059326
Greb1l	0.330714	0.00889013	ENSMUSG00000042942
Gm17494	0.329819	0.041809	ENSMUSG00000057359
Ankrd24	0.329718	0.00181585	ENSMUSG00000054708
Amy1	0.328276	0.00458129	ENSMUSG00000074264
Txnip	0.326774	0.0253665	ENSMUSG00000038393
Lamc1	0.326595	0.000832343	ENSMUSG00000026478
Polr3e	0.325406	9.66318e-06	ENSMUSG00000030880
Atp10a	0.322319	0.0016884	ENSMUSG00000025324
Stxbp6	0.322272	0.00012188	ENSMUSG00000046314
Trp53i11	0.322232	4.61779e-05	ENSMUSG00000068735
Atp13a5	0.320834	0.0010466	ENSMUSG00000048939
Kcnq5	0.318962	0.00211685	ENSMUSG00000028033
Bicc1	0.318557	0.00575798	ENSMUSG00000014329
Cntnap5a	0.316386	0.00776797	ENSMUSG00000070695
Fign	0.313976	0.0111777	ENSMUSG00000075324
Tma16	0.313548	0.00132324	ENSMUSG00000025591
Susd1	0.313534	0.0182341	ENSMUSG00000038578
Tha1	0.311891	0.0471066	ENSMUSG00000017713
Abcb4	0.311023	0.0155449	ENSMUSG00000042476
Peg10	0.310557	0.0179109	ENSMUSG00000092035
Rcsd1	0.310334	0.0044618	ENSMUSG00000040723
Zfp36	0.310135	0.0262724	ENSMUSG00000044786
Serpind1	0.309487	0.0174707	ENSMUSG00000022766
Ccdc141	0.309242	7.24528e-05	ENSMUSG00000044033
Ucp3	0.308937	0.00655065	ENSMUSG00000032942
Itga9	0.308872	0.00842791	ENSMUSG00000039115
Sox1ot	0.308254	0.0393366	ENSMUSG00000047935
Filip1	0.306313	0.0496014	ENSMUSG00000034898
Stard13	0.305834	0.000158835	ENSMUSG00000016128
Dock6	0.305371	0.0122877	ENSMUSG00000032198
Zkscan7	0.305087	0.0085288	ENSMUSG00000063488
Mpped1	0.304696	0.00544313	ENSMUSG00000041708
Il4ra	0.303984	0.0087137	ENSMUSG00000030748
Fzd4	0.303871	0.0224729	ENSMUSG00000049791
Ccdc187	0.301974	0.0266644	ENSMUSG00000048038
Slit3	0.301595	0.0332329	ENSMUSG00000056427
Klhdc7a	0.301152	0.000715093	ENSMUSG00000078234
Hook2	0.299924	0.00212896	ENSMUSG00000052566
Cobl	0.29988	0.00437213	ENSMUSG00000020173
Sorcs1	0.299247	0.0120759	ENSMUSG00000043531
Frmpd1	0.297486	0.00343327	ENSMUSG00000035615
Shkbp1	0.296997	0.036023	ENSMUSG00000089832
Timp3	0.295778	0.025079	ENSMUSG00000020044
Prdm16	0.295656	0.0241622	ENSMUSG00000039410
Tns2	0.294424	0.000101659	ENSMUSG00000037003
Slc22a8	0.294358	0.026766	ENSMUSG00000063796
B230334C09Rik	0.29221	0.0154272	ENSMUSG00000104597
Synm	0.29208	0.00126319	ENSMUSG00000030554
Anxa11	0.29151	0.0289677	ENSMUSG00000021866
Thrb	0.289012	0.00906766	ENSMUSG00000021779
Gadd45a	0.288256	0.0185293	ENSMUSG00000036390
Eif2ak4	0.287166	0.021545	ENSMUSG00000005102
Ltbp1	0.287041	0.0338293	ENSMUSG00000001870
4933428G20Rik	0.286907	0.0492178	ENSMUSG00000047988
Mast4	0.286625	0.0410622	ENSMUSG00000034751
Sh3bp2	0.28617	0.0150473	ENSMUSG00000054520
Fam163a	0.285089	0.0207522	ENSMUSG00000015484
Mertk	0.284717	0.000491903	ENSMUSG00000014361
Arhgef6	0.283713	0.00777564	ENSMUSG00000031133
Fam214a	0.283333	0.000716086	ENSMUSG00000034858
Ldb2	0.282462	0.0201095	ENSMUSG00000039706
Pcdh15	0.280474	0.0420127	ENSMUSG00000052613
Fam173b	0.280084	0.00415311	ENSMUSG00000039065
4930581F22Rik	0.279778	0.0224624	ENSMUSG00000070315
Lrp1b	0.27941	0.0329455	ENSMUSG00000049252
Agrn	0.279265	0.00490264	ENSMUSG00000041936
Catsper2	0.27696	0.0456824	ENSMUSG00000033486
Tnfrsf1b	0.276401	0.0213034	ENSMUSG00000028599
Actr5	0.275484	0.0336496	ENSMUSG00000037761
Bend5	0.274786	0.0292034	ENSMUSG00000028545
Gm11696	0.274585	0.0371993	ENSMUSG00000056687
St6galnac5	0.273599	0.0134941	ENSMUSG00000039037
Rnpc3	0.273225	0.0439335	ENSMUSG00000027981
Gfra1	0.273193	0.0223149	ENSMUSG00000025089
Ccdc57	0.272983	0.0483495	ENSMUSG00000048445
Rhobtb1	0.271982	0.0321985	ENSMUSG00000019944
A330015K06Rik	0.270944	0.0425827	ENSMUSG00000104093
Thbs2	0.267336	0.0428698	ENSMUSG00000023885
Lrig3	0.266262	0.0186583	ENSMUSG00000020105
Ahnak	0.26431	0.0360031	ENSMUSG00000069833
Zmat4	0.263713	0.0156553	ENSMUSG00000037492
Park2	0.263494	0.0176247	ENSMUSG00000023826
Tatdn3	0.261845	0.00304279	ENSMUSG00000026632
Arhgap42	0.261086	0.0042819	ENSMUSG00000050730
Ptpn13	0.260599	0.034751	ENSMUSG00000034573
Unc5d	0.259961	0.0120059	ENSMUSG00000063626
Jag1	0.259578	0.00280346	ENSMUSG00000027276
Dlk1	0.259128	0.00076837	ENSMUSG00000040856
Nav2	0.258459	0.020689	ENSMUSG00000052512
Synpo	0.258336	0.000578416	ENSMUSG00000043079
Fam163b	0.25771	0.00654601	ENSMUSG00000009216
Zfand4	0.256799	0.0455747	ENSMUSG00000042213
Grasp	0.256576	0.0219629	ENSMUSG00000000531
Gm973	0.25602	0.0164061	ENSMUSG00000047361
Prdm11	0.255723	0.028302	ENSMUSG00000075028
Tnip2	0.254053	0.0215594	ENSMUSG00000059866
Zfp446	0.252133	0.0350501	ENSMUSG00000033961
Wrn	0.25168	0.0175779	ENSMUSG00000031583
Tenm2	0.249341	0.00126353	ENSMUSG00000049336
Rerg	0.249219	0.00893226	ENSMUSG00000030222
4833422C13Rik	0.248698	0.0368484	ENSMUSG00000074782
Tbc1d32	0.247933	0.022549	ENSMUSG00000038122
Sgk1	0.247307	0.0217606	ENSMUSG00000019970
Erbb4	0.246491	0.0132575	ENSMUSG00000062209
Fam189a2	0.245989	0.0147731	ENSMUSG00000071604
Ppp4r1l-ps	0.245444	0.0281	ENSMUSG00000055897
Aqp11	0.244475	0.000415068	ENSMUSG00000042797
Fnbp1l	0.243528	0.00129461	ENSMUSG00000039735
Mecom	0.243512	0.0427824	ENSMUSG00000027684
Ifit3	0.242317	0.0400093	ENSMUSG00000074896
Uaca	0.241358	0.0306799	ENSMUSG00000034485
Pxdn	0.240358	0.0224463	ENSMUSG00000020674
Spsb1	0.240336	0.00136723	ENSMUSG00000039911
Zbtb25	0.238604	0.0128826	ENSMUSG00000056459
Abcc10	0.23753	0.0175364	ENSMUSG00000032842
Mfsd4b4	0.237213	0.0292263	ENSMUSG00000096687
Ptpdc1	0.236858	0.00457859	ENSMUSG00000038042
Nrp2	0.235858	0.0193586	ENSMUSG00000025969
Pard3	0.235366	0.00305629	ENSMUSG00000025812
Fam193b	0.234738	0.0120354	ENSMUSG00000021495
Pam	0.234178	0.000521603	ENSMUSG00000026335
Hps1	0.232653	0.0228398	ENSMUSG00000025188
Nrp1	0.23246	0.0126962	ENSMUSG00000025810
2610203C20Rik	0.232209	0.000541426	ENSMUSG00000074415
Grip2	0.231857	0.0196477	ENSMUSG00000030098
Ern1	0.23073	0.0317688	ENSMUSG00000020715
Tm6sf1	0.230197	0.0362839	ENSMUSG00000038623
Cavin2	0.22796	0.0327069	ENSMUSG00000045954
Rasd2	0.227754	0.0134218	ENSMUSG00000034472
Cux2	0.227623	0.0292006	ENSMUSG00000042589
Nid1	0.226326	0.0103074	ENSMUSG00000005397
Lhfpl3	0.225854	0.00883377	ENSMUSG00000106379
Ildr2	0.225467	0.0149731	ENSMUSG00000040612
Tns1	0.22535	0.0159931	ENSMUSG00000055322
Asap3	0.22534	0.0140856	ENSMUSG00000036995
Slit2	0.225144	0.0163267	ENSMUSG00000031558
Anxa4	0.223403	0.00788787	ENSMUSG00000029994
Ankzf1	0.222672	0.0236523	ENSMUSG00000026199
Plcd3	0.22183	0.0333187	ENSMUSG00000020937
Fibin	0.221528	0.0377297	ENSMUSG00000074971
Tgm2	0.221222	0.0320169	ENSMUSG00000037820
Gpsm2	0.221128	0.012775	ENSMUSG00000027883
Eml4	0.217429	0.00972159	ENSMUSG00000032624
Fhdc1	0.217336	0.0330619	ENSMUSG00000041842
Fndc3b	0.216233	0.00899211	ENSMUSG00000039286
Map3k20	0.216038	0.0113214	ENSMUSG00000004085
Klf15	0.21578	0.000215297	ENSMUSG00000030087
Mettl17	0.215744	0.0391636	ENSMUSG00000004561
Dapk1	0.215557	0.0184454	ENSMUSG00000021559
Mylk	0.21554	0.0446709	ENSMUSG00000022836
Cebpa	0.214793	0.0195692	ENSMUSG00000034957
Rin2	0.213976	0.00178532	ENSMUSG00000001768
Prkg2	0.213917	0.0466447	ENSMUSG00000029334
Mkl1	0.213001	0.00372187	ENSMUSG00000042292
Emilin2	0.212738	0.017922	ENSMUSG00000024053
Tns3	0.212373	0.00505976	ENSMUSG00000020422
Pskh1	0.210829	0.0220749	ENSMUSG00000048310
Dach1	0.210749	0.00794474	ENSMUSG00000055639
Dclre1b	0.209639	0.0212173	ENSMUSG00000027845
Tbc1d2b	0.209408	0.0329499	ENSMUSG00000037410
1700047M11Rik	0.207505	0.0277621	ENSMUSG00000100147
Caprin2	0.207024	0.0496953	ENSMUSG00000030309
Tgfb3	0.206645	0.039159	ENSMUSG00000021253
Cdc14b	0.206469	0.0328688	ENSMUSG00000033102
Daam2	0.205805	0.0404199	ENSMUSG00000040260
Stx17	0.205283	0.0238813	ENSMUSG00000061455
Slc25a13	0.205226	0.038578	ENSMUSG00000015112
Pdk1	0.20487	0.000914947	ENSMUSG00000006494
Sft2d3	0.20353	0.0320182	ENSMUSG00000044982
Fbf1	0.203458	0.0307796	ENSMUSG00000020776
Smo	0.203218	0.0169536	ENSMUSG00000001761
Rnf144b	0.202601	0.0182783	ENSMUSG00000038068
Frmd4a	0.202041	0.0346348	ENSMUSG00000026657
Atp11a	0.201571	0.0392163	ENSMUSG00000031441
Snx9	0.20146	0.0214906	ENSMUSG00000002365
Npas3	0.199752	0.00764695	ENSMUSG00000021010
Magi1	0.199278	0.0206677	ENSMUSG00000045095
Mast3	0.198883	0.0117662	ENSMUSG00000031833
Hapln2	0.197243	0.0102356	ENSMUSG00000004894
Slc16a6	0.197234	0.0293986	ENSMUSG00000041920
Swap70	0.19709	0.0334744	ENSMUSG00000031015
Usp40	0.197051	0.0284246	ENSMUSG00000005501
Ltbp4	0.196875	0.0107082	ENSMUSG00000040488
Nrbp2	0.19629	0.0299458	ENSMUSG00000075590
Galnt14	0.196253	0.0278594	ENSMUSG00000024064
Rrp1b	0.19527	0.0255448	ENSMUSG00000058392
Ksr1	0.195008	0.0371444	ENSMUSG00000018334
L3mbtl3	0.192619	0.0270193	ENSMUSG00000039089
Dhx35	0.1923	0.00685876	ENSMUSG00000027655
Ciart	0.19049	0.0433958	ENSMUSG00000038550
Sepsecs	0.189904	0.0233261	ENSMUSG00000029173
Mlh1	0.188897	0.0238679	ENSMUSG00000032498
Chst15	0.188357	0.0319552	ENSMUSG00000030930
Lifr	0.188013	0.00349577	ENSMUSG00000054263
Ripor2	0.187899	0.0255245	ENSMUSG00000036006
Lbr	0.187479	0.0213712	ENSMUSG00000004880
Epb41l2	0.187316	0.00739318	ENSMUSG00000019978
Rap1gap2	0.186802	0.043819	ENSMUSG00000038807
Rapgef3	0.186715	0.0030935	ENSMUSG00000022469
A230050P20Rik	0.186675	0.00727757	ENSMUSG00000038884
Ptprg	0.186558	0.0316978	ENSMUSG00000021745
Nup188	0.186359	0.0318342	ENSMUSG00000052533
Ntng2	0.186347	0.0253118	ENSMUSG00000035513
Mapk4	0.186112	0.0135715	ENSMUSG00000024558
Wasf2	0.186089	0.0128499	ENSMUSG00000028868
Zfp276	0.184375	0.0288514	ENSMUSG00000001065
Gxylt1	0.183668	0.0192594	ENSMUSG00000036197
Gpld1	0.182589	0.000856225	ENSMUSG00000021340
Map4k2	0.181253	0.00847627	ENSMUSG00000024948
4931406C07Rik	0.180744	0.0137696	ENSMUSG00000031938
Wwc2	0.18036	0.0208801	ENSMUSG00000031563
Prmt3	0.17978	0.0111382	ENSMUSG00000030505
Pitpnm2	0.179759	0.0480724	ENSMUSG00000029406
Idua	0.178838	0.0247036	ENSMUSG00000033540
Sh3bp4	0.17724	0.0119076	ENSMUSG00000036206
Irf2	0.177216	0.0201163	ENSMUSG00000031627
Ascc2	0.176833	0.0354338	ENSMUSG00000020412
Lss	0.175747	0.0336255	ENSMUSG00000033105
Epha4	0.175553	0.0314542	ENSMUSG00000026235
Sspn	0.175468	0.0356294	ENSMUSG00000030255
Slc25a40	0.174727	0.0165405	ENSMUSG00000054099
Antxr1	0.174647	0.029973	ENSMUSG00000033420
Entpd1	0.173844	0.0320665	ENSMUSG00000048120
Gpc5	0.172669	0.0408331	ENSMUSG00000022112
Gtdc1	0.171451	0.0396163	ENSMUSG00000036890
Spns2	0.171425	0.00262421	ENSMUSG00000040447
Skap2	0.170899	0.0445299	ENSMUSG00000059182
Pdk4	0.170598	0.0454455	ENSMUSG00000019577
Gfm2	0.170554	0.013508	ENSMUSG00000021666
Ppfibp1	0.170197	0.0049459	ENSMUSG00000016487
Asic2	0.166893	0.00817061	ENSMUSG00000020704
Trub1	0.166881	0.03066	ENSMUSG00000025086
Mtfmt	0.165754	0.0390072	ENSMUSG00000059183
Uckl1	0.165267	0.0127942	ENSMUSG00000089917
Pygm	0.165162	0.0262748	ENSMUSG00000032648
B3gat1	0.163894	0.0398045	ENSMUSG00000045994
Rxra	0.163519	0.0180645	ENSMUSG00000015846
Lrrc8d	0.163158	0.0416092	ENSMUSG00000046079
Atxn7l1	0.162778	0.0223757	ENSMUSG00000020564
Cd2ap	0.161326	0.0244615	ENSMUSG00000061665
Racgap1	0.16122	0.0466236	ENSMUSG00000023015
Phactr1	0.161073	0.0127037	ENSMUSG00000054728
Slc35b4	0.160322	0.0335398	ENSMUSG00000018999
Zfr2	0.159297	0.0444811	ENSMUSG00000034949
Slc38a9	0.158294	0.0237871	ENSMUSG00000047789
Me3	0.157872	0.0313371	ENSMUSG00000030621
Cul9	0.156559	0.0430544	ENSMUSG00000040327
F3	0.154911	0.021019	ENSMUSG00000028128
Rian	0.154632	0.000660359	ENSMUSG00000097451
Rbms3	0.153069	0.0341012	ENSMUSG00000039607
Crim1	0.152774	0.0293158	ENSMUSG00000024074
Map7	0.150541	0.0426126	ENSMUSG00000019996
Dclk2	0.149593	0.0452766	ENSMUSG00000028078
Rhob	0.145454	0.0188083	ENSMUSG00000054364
Zdhhc1	0.145306	0.0292214	ENSMUSG00000039199
Parn	0.143808	0.0284022	ENSMUSG00000022685
Plekha1	0.143807	0.00102556	ENSMUSG00000040268
Cabp7	0.143784	0.0192628	ENSMUSG00000009075
Samhd1	0.143467	0.0474952	ENSMUSG00000027639
Nell1	0.143292	0.0439252	ENSMUSG00000055409
Ncln	0.143234	0.0218778	ENSMUSG00000020238
Chst2	0.14316	0.0035699	ENSMUSG00000033350
Wdr4	0.141776	0.0435638	ENSMUSG00000024037
Mxd4	0.141196	0.0263004	ENSMUSG00000037235
5031439G07Rik	0.140783	0.0216663	ENSMUSG00000036046
Aldh9a1	0.140176	0.00938551	ENSMUSG00000026687
Gm19439	0.139263	0.0426336	ENSMUSG00000105843
Relt	0.138041	0.0180255	ENSMUSG00000008318
Pofut2	0.136435	0.0346543	ENSMUSG00000020260
Kctd3	0.13637	0.0280119	ENSMUSG00000026608
Acox3	0.135893	0.0373409	ENSMUSG00000029098
Rcbtb1	0.135732	0.0103363	ENSMUSG00000035469
Tmem63a	0.134063	0.0183356	ENSMUSG00000026519
Fez2	0.133278	0.0461471	ENSMUSG00000056121
Trim26	0.131764	0.0359176	ENSMUSG00000024457
Helz	0.13131	0.0272709	ENSMUSG00000020721
Carhsp1	0.129506	0.0256962	ENSMUSG00000008393
Kifc2	0.129006	0.0361513	ENSMUSG00000004187
Suclg2	0.127629	0.0452467	ENSMUSG00000061838
Rhou	0.126666	0.00683847	ENSMUSG00000039960
Epas1	0.126454	0.0407023	ENSMUSG00000024140
Tmem175	0.125618	0.0412421	ENSMUSG00000013495
Ddx39b	0.124729	0.0243486	ENSMUSG00000019432
Dok7	0.122718	0.0462608	ENSMUSG00000044716
Slc6a1	0.115894	0.0401644	ENSMUSG00000030310
Tmem25	0.113442	0.0266026	ENSMUSG00000002032
Wbp1l	0.110275	0.0462154	ENSMUSG00000047731
Luc7l	0.108623	0.0473066	ENSMUSG00000024188
Klhl5	0.103658	0.0287078	ENSMUSG00000054920
Osbpl9	0.0984155	0.0336056	ENSMUSG00000028559
Prkag2	0.0975309	0.0382797	ENSMUSG00000028944
Cadm1	0.0912279	0.039093	ENSMUSG00000032076
Ywhah	-0.0707713	0.0431787	ENSMUSG00000018965
Eprs	-0.0777279	0.0398236	ENSMUSG00000026615
Dusp8	-0.0924614	0.0334376	ENSMUSG00000037887
Ccni	-0.0945201	0.0429635	ENSMUSG00000063015
Pik3ca	-0.0949888	0.0416534	ENSMUSG00000027665
Nrxn1	-0.0956137	0.0333683	ENSMUSG00000024109
Ptdss1	-0.0959446	0.0474624	ENSMUSG00000021518
Idh3b	-0.0987906	0.0368303	ENSMUSG00000027406
Ube2z	-0.101162	0.0358633	ENSMUSG00000014349
Aldoc	-0.105848	0.0248732	ENSMUSG00000017390
Dusp3	-0.108434	0.0463889	ENSMUSG00000003518
Gatad1	-0.108504	0.0395645	ENSMUSG00000007415
Osbp	-0.108919	0.023563	ENSMUSG00000024687
Grb2	-0.109043	0.029867	ENSMUSG00000059923
Hsp90b1	-0.109705	0.0355259	ENSMUSG00000020048
Ube2k	-0.10998	0.0122505	ENSMUSG00000029203
Glrx2	-0.110174	0.0476623	ENSMUSG00000018196
Tmem183a	-0.112543	0.0305894	ENSMUSG00000042305
Ppp1r9b	-0.113673	0.0323423	ENSMUSG00000038976
Sugt1	-0.115252	0.0286941	ENSMUSG00000022024
Gpr162	-0.118389	0.0341002	ENSMUSG00000038390
Prmt7	-0.118772	0.0350633	ENSMUSG00000060098
Olfm1	-0.119138	0.0285694	ENSMUSG00000026833
Smc6	-0.12023	0.0470597	ENSMUSG00000020608
Ciao1	-0.121372	0.0200612	ENSMUSG00000003662
Farsb	-0.121858	0.0487644	ENSMUSG00000026245
Cln8	-0.123814	0.0346362	ENSMUSG00000026317
Fbxo45	-0.124899	0.0483428	ENSMUSG00000035764
Elovl4	-0.125006	0.0498923	ENSMUSG00000032262
Grk2	-0.125472	0.0152558	ENSMUSG00000024858
Tbc1d10b	-0.125933	0.0137816	ENSMUSG00000042492
Atp2b1	-0.126959	0.0328732	ENSMUSG00000019943
Mtch2	-0.128009	0.010067	ENSMUSG00000027282
Timm17a	-0.128357	0.00814557	ENSMUSG00000062580
Ppp1r21	-0.128498	0.0177305	ENSMUSG00000034709
Tpm4	-0.128902	0.0278294	ENSMUSG00000031799
Capn1	-0.129452	0.0380334	ENSMUSG00000024942
Tlnrd1	-0.129612	0.0355991	ENSMUSG00000070462
Micu3	-0.131458	0.0162433	ENSMUSG00000039478
Ehd1	-0.131513	0.0361027	ENSMUSG00000024772
Trim8	-0.135124	0.011731	ENSMUSG00000025034
Csdc2	-0.135142	0.0205167	ENSMUSG00000042109
Cdc42se1	-0.137566	0.0221816	ENSMUSG00000046722
Tspan13	-0.137816	0.0455219	ENSMUSG00000020577
Fxr2	-0.138087	0.00999656	ENSMUSG00000018765
Tubb4a	-0.139054	0.0498825	ENSMUSG00000062591
Syt4	-0.139399	0.0176237	ENSMUSG00000024261
Cplx2	-0.139765	0.0289202	ENSMUSG00000025867
Syncrip	-0.140222	0.0272924	ENSMUSG00000032423
Slc35e2	-0.143903	0.0470155	ENSMUSG00000042202
Fdft1	-0.144405	0.043007	ENSMUSG00000021273
Ckap4	-0.145063	0.0402625	ENSMUSG00000046841
Mgat2	-0.145106	0.0241331	ENSMUSG00000043998
Asic1	-0.145302	0.0292401	ENSMUSG00000023017
Ubac1	-0.14588	0.0238847	ENSMUSG00000036352
Tmem59l	-0.146568	0.0272237	ENSMUSG00000035964
Rasgef1a	-0.147176	0.022356	ENSMUSG00000030134
Itgb1bp1	-0.14784	0.0213443	ENSMUSG00000062352
Pdcd6	-0.148666	0.0467041	ENSMUSG00000021576
Ccndbp1	-0.149026	0.038095	ENSMUSG00000023572
Gpd1	-0.151253	0.021871	ENSMUSG00000023019
Zfp219	-0.151774	0.0291118	ENSMUSG00000049295
Rnf168	-0.15355	0.00896678	ENSMUSG00000014074
Aip	-0.15506	0.0478853	ENSMUSG00000024847
Naa50	-0.155351	0.0270729	ENSMUSG00000022698
Nrxn2	-0.155395	0.0108109	ENSMUSG00000033768
Ctps	-0.155414	0.0104039	ENSMUSG00000028633
Trib2	-0.157729	0.0163316	ENSMUSG00000020601
Lsm1	-0.158901	0.0418296	ENSMUSG00000037296
Lasp1	-0.159431	0.024424	ENSMUSG00000038366
Dtx4	-0.159491	0.0398592	ENSMUSG00000039982
Mrpl21	-0.160769	0.0469826	ENSMUSG00000024829
6030419C18Rik	-0.161025	0.000136805	ENSMUSG00000066607
Mrpl44	-0.161645	0.0211545	ENSMUSG00000026248
Tmem189	-0.161686	0.047636	ENSMUSG00000090213
Alkbh6	-0.162478	0.0245388	ENSMUSG00000042831
Dkc1	-0.165901	0.0422599	ENSMUSG00000031403
Tmem126a	-0.166594	0.036136	ENSMUSG00000030615
Kpna2	-0.168162	0.0252162	ENSMUSG00000018362
Rbfox3	-0.16848	0.000239062	ENSMUSG00000025576
Ogfrl1	-0.170749	0.0277927	ENSMUSG00000026158
1700019D03Rik	-0.170889	0.0386927	ENSMUSG00000043629
Mrpl16	-0.172009	0.0108745	ENSMUSG00000024683
Lsm12	-0.173476	0.0292039	ENSMUSG00000020922
Serpinb1a	-0.173731	0.0381455	ENSMUSG00000044734
Ndufaf3	-0.175038	0.0456531	ENSMUSG00000070283
Scg3	-0.175605	0.00286616	ENSMUSG00000032181
H2afx	-0.175713	0.0426739	ENSMUSG00000049932
Gm10033	-0.17796	0.0492421	ENSMUSG00000110444
Fkbp1a	-0.178298	0.0397489	ENSMUSG00000032966
Pdap1	-0.178847	0.03974	ENSMUSG00000029623
Gtf2e1	-0.179099	0.0209559	ENSMUSG00000022828
Mpnd	-0.18	0.0145794	ENSMUSG00000003199
Cep290	-0.180106	0.046658	ENSMUSG00000019971
Fam131a	-0.180722	0.0246819	ENSMUSG00000050821
Xbp1	-0.181906	0.0389556	ENSMUSG00000020484
Zfp35	-0.182003	0.0285889	ENSMUSG00000063281
Siah2	-0.182386	0.0250505	ENSMUSG00000036432
Zscan21	-0.18275	0.0108918	ENSMUSG00000037017
Cxxc5	-0.185061	0.000688128	ENSMUSG00000046668
Gramd3	-0.185313	0.00385595	ENSMUSG00000001700
Daxx	-0.18586	0.00785409	ENSMUSG00000002307
Ccnd1	-0.186551	0.0321784	ENSMUSG00000070348
Slc14a1	-0.18777	0.0312369	ENSMUSG00000059336
Ahsa2	-0.188212	0.0322401	ENSMUSG00000020288
Ankrd34a	-0.188287	0.0174103	ENSMUSG00000049097
Nkd1	-0.188353	0.00601439	ENSMUSG00000031661
Rragd	-0.189684	0.0377226	ENSMUSG00000028278
Kcnip3	-0.192157	0.000145541	ENSMUSG00000079056
Ube2g1	-0.192276	0.00135249	ENSMUSG00000020794
Frat1	-0.192597	0.0321756	ENSMUSG00000067199
Uchl3	-0.194724	0.047282	ENSMUSG00000022111
Jph4	-0.196045	0.00175188	ENSMUSG00000022208
Smyd4	-0.198751	0.0477679	ENSMUSG00000018809
Chsy1	-0.199942	0.0444096	ENSMUSG00000032640
Polr2g	-0.202787	0.0322926	ENSMUSG00000071662
1110008F13Rik	-0.205271	0.00255834	ENSMUSG00000027637
Mrpl12	-0.207316	0.0398526	ENSMUSG00000039640
Gad1	-0.20829	0.0280191	ENSMUSG00000070880
Hsf2	-0.208975	0.00380318	ENSMUSG00000019878
Ppp1r15a	-0.20926	0.027033	ENSMUSG00000040435
Lxn	-0.211047	0.0440055	ENSMUSG00000047557
Ackr1	-0.212134	0.016058	ENSMUSG00000037872
Irf2bpl	-0.212792	0.00395477	ENSMUSG00000034168
Tesc	-0.2151	0.0289596	ENSMUSG00000029359
Mif	-0.21518	0.0442589	ENSMUSG00000033307
Plekho1	-0.218145	0.00659101	ENSMUSG00000015745
Limd2	-0.219111	0.0384611	ENSMUSG00000040699
Kdr	-0.220536	0.0247486	ENSMUSG00000062960
Kcne1l	-0.220665	0.0170778	ENSMUSG00000090122
Ccdc74a	-0.221608	0.0415443	ENSMUSG00000041617
Mad2l1bp	-0.222209	0.0376817	ENSMUSG00000034509
Rwdd1	-0.223706	0.0153751	ENSMUSG00000019782
Tmem41a	-0.225754	0.0448946	ENSMUSG00000022856
Pcdh1	-0.225777	0.0189122	ENSMUSG00000051375
Ccdc106	-0.226174	0.0328624	ENSMUSG00000035228
Lrrc3b	-0.227427	0.0113478	ENSMUSG00000045201
Apex1	-0.22856	0.0142428	ENSMUSG00000035960
Pdgfb	-0.230251	0.0159727	ENSMUSG00000000489
Znrd1	-0.230419	0.0487828	ENSMUSG00000036315
Kti12	-0.232332	0.0392448	ENSMUSG00000073775
Gpr85	-0.236485	0.000679095	ENSMUSG00000048216
Plppr4	-0.236616	0.0191683	ENSMUSG00000044667
Fam131b	-0.237075	0.00437627	ENSMUSG00000029861
Jup	-0.237568	0.023126	ENSMUSG00000001552
Gtf2e2	-0.237926	0.00341826	ENSMUSG00000031585
Btbd17	-0.241155	0.00538865	ENSMUSG00000000202
Tmem251	-0.243634	0.0282899	ENSMUSG00000046675
Rbm15	-0.2443	0.0104472	ENSMUSG00000048109
Zfp467	-0.244821	0.00241122	ENSMUSG00000068551
Gpr17	-0.246151	0.0166627	ENSMUSG00000052229
Ten1	-0.247971	0.0407519	ENSMUSG00000020778
Arc	-0.250616	0.0463119	ENSMUSG00000022602
Stk40	-0.25101	0.000107653	ENSMUSG00000042608
Slc25a29	-0.251429	0.00317063	ENSMUSG00000021265
Selenow	-0.2521	0.0185359	ENSMUSG00000041571
Twf2	-0.252577	0.0117253	ENSMUSG00000023277
Hyal2	-0.252717	0.0358511	ENSMUSG00000010047
Kcnk3	-0.252759	0.0092065	ENSMUSG00000049265
Samd10	-0.253524	0.00140515	ENSMUSG00000038605
Psmg3	-0.257181	0.0485793	ENSMUSG00000029551
Cited2	-0.257531	0.000940111	ENSMUSG00000039910
Igsf21	-0.260176	0.00968942	ENSMUSG00000040972
Pcp4	-0.261329	0.0079079	ENSMUSG00000090223
Ttc9b	-0.261654	0.027717	ENSMUSG00000007944
Sox10	-0.263807	0.0121803	ENSMUSG00000033006
Klf2	-0.265447	0.011333	ENSMUSG00000055148
Kcnq4	-0.265903	0.000325723	ENSMUSG00000028631
BC030500	-0.26668	0.046868	ENSMUSG00000049946
Klk6	-0.267785	0.0271672	ENSMUSG00000050063
Cacna1g	-0.270374	0.0303859	ENSMUSG00000020866
Sox21	-0.271237	0.042283	ENSMUSG00000061517
Spry3	-0.271464	0.0170433	ENSMUSG00000061654
Slitrk4	-0.277608	0.000227039	ENSMUSG00000046699
2019-03-04	-0.280635	0.00870245	ENSMUSG00000039372
Borcs6	-0.280888	0.0242835	ENSMUSG00000045176
Hist3h2ba	-0.280919	0.0187195	ENSMUSG00000056895
Tagln2	-0.281233	0.0376075	ENSMUSG00000026547
Ndp	-0.283389	0.0330673	ENSMUSG00000040138
Hbegf	-0.285305	0.00297274	ENSMUSG00000024486
Erbb3	-0.28916	0.0128354	ENSMUSG00000018166
Prr36	-0.290717	0.0325976	ENSMUSG00000064125
C1qtnf4	-0.29488	0.0262067	ENSMUSG00000040794
Layn	-0.296943	0.0270149	ENSMUSG00000060594
Bcorl1	-0.302587	0.0113733	ENSMUSG00000036959
Fastkd5	-0.302646	0.0337421	ENSMUSG00000079043
Timeless	-0.304537	0.0439208	ENSMUSG00000039994
Pgf	-0.304785	0.0259655	ENSMUSG00000004791
Gon7	-0.305312	0.0151149	ENSMUSG00000091931
Trpc3	-0.306099	0.042128	ENSMUSG00000027716
Fli1	-0.30667	0.0399204	ENSMUSG00000016087
Pard6a	-0.306739	0.000237757	ENSMUSG00000005699
Synpr	-0.308575	0.00649537	ENSMUSG00000056296
Lsm8	-0.308989	0.0195663	ENSMUSG00000044155
Tmem51	-0.30927	0.045123	ENSMUSG00000040616
Hist3h2a	-0.311348	0.00329519	ENSMUSG00000078851
Sac3d1	-0.311765	0.00163811	ENSMUSG00000024790
Cbfa2t3	-0.312725	0.0325938	ENSMUSG00000006362
Lsm10	-0.313367	0.0410786	ENSMUSG00000050188
Nectin2	-0.315192	0.0295992	ENSMUSG00000062300
Ttpa	-0.315883	0.00217256	ENSMUSG00000073988
Clic1	-0.316251	0.0308158	ENSMUSG00000007041
Zfp599	-0.318521	0.0436796	ENSMUSG00000062794
Fam181b	-0.319485	0.0106955	ENSMUSG00000051515
Cdc42ep2	-0.324837	0.000471216	ENSMUSG00000045664
Tyro3	-0.325405	0.000196659	ENSMUSG00000027298
Fzd10	-0.327424	0.0184176	ENSMUSG00000081683
Siah1b	-0.331799	0.0388197	ENSMUSG00000040749
Ablim3	-0.33372	0.0341086	ENSMUSG00000032735
Immp2l	-0.339545	0.0368967	ENSMUSG00000056899
Myadml2	-0.340291	0.0362888	ENSMUSG00000025141
Gm12696	-0.341046	0.0328624	ENSMUSG00000084159
Calcb	-0.341532	0.0374505	ENSMUSG00000030666
AI413582	-0.346122	0.00577124	ENSMUSG00000062753
Ppp1r13l	-0.352345	0.0114056	ENSMUSG00000040734
Nog	-0.352455	0.031168	ENSMUSG00000048616
Diras2	-0.353357	0.0477796	ENSMUSG00000047842
Ccdc122	-0.356697	0.0180263	ENSMUSG00000034795
Scx	-0.356999	0.00726093	ENSMUSG00000034161
Cst6	-0.358557	0.0278464	ENSMUSG00000024846
Car4	-0.37123	0.04771	ENSMUSG00000000805
Gm14418	-0.374504	0.0452192	ENSMUSG00000078867
Fam212b	-0.381709	0.00609954	ENSMUSG00000048458
Lurap1	-0.386563	0.0144973	ENSMUSG00000028701
mt-Ti	-0.393147	0.0322805	ENSMUSG00000064342
Magohb	-0.406701	0.00569884	ENSMUSG00000030188
Plxdc1	-0.407724	7.45391e-06	ENSMUSG00000017417
Nr4a3	-0.415848	0.0107271	ENSMUSG00000028341
Spata2l	-0.418719	0.0157535	ENSMUSG00000033594
Slc8a2	-0.420456	0.0261938	ENSMUSG00000030376
Pcdhb4	-0.420856	0.0462133	ENSMUSG00000045689
Stc2	-0.423653	0.0173427	ENSMUSG00000020303
Hspa1a	-0.441634	0.0073926	ENSMUSG00000091971
Crh	-0.443969	0.0363432	ENSMUSG00000049796
Casp1	-0.444012	0.0320353	ENSMUSG00000025888
Gm3558	-0.454089	0.0269858	ENSMUSG00000079364
Sstr3	-0.456735	0.000859425	ENSMUSG00000044933
Aprt-ps	-0.470682	0.0251557	ENSMUSG00000110664
Nkx2-9	-0.472308	0.00254336	ENSMUSG00000058669
Bbc3	-0.474098	0.00430257	ENSMUSG00000002083
Xlr3a	-0.474438	0.0372708	ENSMUSG00000057836
Shf	-0.486569	0.02545	ENSMUSG00000033256
Ccdc155	-0.488482	0.0454354	ENSMUSG00000038292
Zfp820	-0.498034	0.0329879	ENSMUSG00000069743
Ipcef1	-0.504939	0.00989922	ENSMUSG00000064065
Grb7	-0.513095	0.047994	ENSMUSG00000019312
Gm10687	-0.539758	0.0020021	ENSMUSG00000097617
Adamts8	-0.554069	0.0239451	ENSMUSG00000031994
Neurl3	-0.559358	0.0421411	ENSMUSG00000047180
Slfn2	-0.576894	0.00603389	ENSMUSG00000072620
Cks2	-0.583403	0.0222766	ENSMUSG00000062248
Socs1	-0.587246	0.0199854	ENSMUSG00000038037
Snord42b	-0.601175	0.0497435	ENSMUSG00000065676
BC002163	-0.602328	0.0469894	ENSMUSG00000081824
Gng13	-0.60387	0.000561448	ENSMUSG00000025739
Gm6712	-0.614056	0.00473329	ENSMUSG00000072761
Egr4	-0.640484	0.00637288	ENSMUSG00000071341
Gm19026	-0.657015	0.0354894	ENSMUSG00000103845
Il21r	-0.67841	0.00588966	ENSMUSG00000030745
2900055J20Rik	-0.70975	0.0404424	ENSMUSG00000071860
Gm15487	-0.729869	0.0255487	ENSMUSG00000080242
1700001C02Rik	-0.746402	0.0336979	ENSMUSG00000029182
Gm17518	-0.754606	0.0430954	ENSMUSG00000097757
Rab11b-ps2	-0.757616	0.0318083	ENSMUSG00000095690
Gpx2	-0.781489	0.0178201	ENSMUSG00000042808
Rhd	-0.803544	0.0194331	ENSMUSG00000028825
D930019O06Rik	-0.825446	0.009719	ENSMUSG00000097083
Sebox	-0.85541	0.00976664	ENSMUSG00000001103
Nmbr	-0.905757	0.00770467	ENSMUSG00000019865
5033404E19Rik	-0.91464	0.0356225	ENSMUSG00000102185
Styk1	-0.915845	0.0425083	ENSMUSG00000032899
Kbtbd6	-0.93477	0.0266939	ENSMUSG00000075502
Lbx2	-0.942954	0.0475062	ENSMUSG00000034968
Pabpc1l	-1.0022	0.0205857	ENSMUSG00000054582
Cdk15	-1.00889	0.00430273	ENSMUSG00000026023
Ntf3	-1.19149	0.0118777	ENSMUSG00000049107
Mybpc3	-1.37895	0.01792	ENSMUSG00000002100

## Sheet: Common Genes
Regulation in Mecp2+/- Vehicle-Treated Mice of Genes Disrupted in both Mecp2+/- VU595 and Mecp2+/- vehicle-treated groups.																Regulation in Mecp2+/- VU595-Treated Mice of Genes Disrupted in both Mecp2+/- VU595 and Mecp2+/- vehicle-treated groups.
Gene.name	log2FoldChange	pvalue	ID													Gene.name	log2FoldChange	pvalue	ID
Rreb1	1.19466	7.94e-11	ENSMUSG00000039087													Cytl1	1.31749	0.00105725	ENSMUSG00000062329
Gm15893	1.1885	0.0019781	ENSMUSG00000085246													Ogn	1.19143	0.0010716	ENSMUSG00000021390
Gm26578	1.13737	0.000542654	ENSMUSG00000097928													Gm26789	1.17974	0.00584096	ENSMUSG00000096991
Ankrd61	1.12405	0.0109934	ENSMUSG00000029607													Fmod	1.1386	1.53754e-07	ENSMUSG00000041559
Gm26789	1.11781	0.00643586	ENSMUSG00000096991													Gm26852	1.07893	0.00272287	ENSMUSG00000097231
Gm20700	1.07006	0.00370844	ENSMUSG00000093502													Gm26578	1.04508	0.00148998	ENSMUSG00000097928
Mir3074-1	0.986227	0.00139168	ENSMUSG00000092741													Ankrd61	0.983807	0.00733778	ENSMUSG00000029607
Igf2bp2	0.961709	0.0153157	ENSMUSG00000033581													Rreb1	0.933169	1.30364e-06	ENSMUSG00000039087
Gm18290	0.960918	0.00514852	ENSMUSG00000106965													Gm20700	0.917988	0.0108168	ENSMUSG00000093502
Slc16a10	0.919264	2.09e-05	ENSMUSG00000019838													Gm19744	0.896841	0.00108606	ENSMUSG00000100706
Gm42991	0.918802	0.00286725	ENSMUSG00000106386													Col5a1	0.865822	3.9424e-05	ENSMUSG00000026837
Crocc2	0.900768	0.000133787	ENSMUSG00000084989													Sec16b	0.865212	0.000482659	ENSMUSG00000026589
Col19a1	0.895438	0.000162402	ENSMUSG00000026141													Pla2g4b	0.84468	0.0082734	ENSMUSG00000098488
Gm16044	0.865266	0.0107255	ENSMUSG00000081339													Gm18290	0.835639	0.0418198	ENSMUSG00000106965
Prkag2os2	0.836743	0.026828	ENSMUSG00000087314													Gm42991	0.821154	0.0219987	ENSMUSG00000106386
Gm19744	0.822719	0.00206894	ENSMUSG00000100706													Glis1	0.803215	0.00261092	ENSMUSG00000034762
1700109H08Rik	0.815896	0.00192917	ENSMUSG00000008307													Col19a1	0.790699	0.000736887	ENSMUSG00000026141
Gm36936	0.778453	0.0332051	ENSMUSG00000102411													Igf2bp2	0.785462	0.0153639	ENSMUSG00000033581
Gdpd3	0.766635	0.0186717	ENSMUSG00000030703													Gm16044	0.760911	0.0345042	ENSMUSG00000081339
Mef2c	0.757307	9.46e-23	ENSMUSG00000005583													Gm37928	0.760882	3.34417e-06	ENSMUSG00000104362
Gm20219	0.752653	0.00286837	ENSMUSG00000110218													Gm28192	0.759194	0.00224805	ENSMUSG00000100629
Pla2g4b	0.734691	0.00551882	ENSMUSG00000098488													Gm15893	0.751977	0.0489841	ENSMUSG00000085246
Gm26935	0.723208	0.0216204	ENSMUSG00000098146													Myh11	0.74701	0.000141503	ENSMUSG00000018830
Sec16b	0.722679	0.0122853	ENSMUSG00000026589													Gdpd3	0.745901	0.0180986	ENSMUSG00000030703
Irf6	0.713905	0.00985484	ENSMUSG00000026638													Crocc2	0.744295	0.0010597	ENSMUSG00000084989
Col4a6	0.713054	0.00472046	ENSMUSG00000031273													Mir3074-1	0.742364	0.0272077	ENSMUSG00000092741
Gm43858	0.70923	0.000390442	ENSMUSG00000104546													Irf6	0.72636	0.0323605	ENSMUSG00000026638
Gm43859	0.708374	0.0183356	ENSMUSG00000105710													Gm32444	0.712968	4.22179e-05	ENSMUSG00000102729
Gm26852	0.694609	0.0260883	ENSMUSG00000097231													Gm26935	0.712627	0.0202915	ENSMUSG00000098146
Dcdc2b	0.691896	9.54e-06	ENSMUSG00000078552													Sdk1	0.703792	1.67023e-07	ENSMUSG00000039683
Cytl1	0.686034	0.0233921	ENSMUSG00000062329													Sned1	0.700349	0.00208762	ENSMUSG00000047793
Eva1c	0.680396	0.00130889	ENSMUSG00000039903													Crispld2	0.684927	1.99995e-06	ENSMUSG00000031825
Col7a1	0.672444	0.00808173	ENSMUSG00000025650													Slc4a9	0.684581	0.000170184	ENSMUSG00000024485
Sned1	0.671633	0.00124195	ENSMUSG00000047793													Tdrd5	0.681333	1.18892e-05	ENSMUSG00000060985
Gm32444	0.660448	0.000237288	ENSMUSG00000102729													Gm43808	0.679485	0.0169131	ENSMUSG00000107086
Fmod	0.656505	0.00613522	ENSMUSG00000041559													Col4a6	0.671973	0.00734857	ENSMUSG00000031273
Glis1	0.639224	0.0425738	ENSMUSG00000034762													Fbn1	0.669134	8.18312e-07	ENSMUSG00000027204
Gm43759	0.623566	0.00721317	ENSMUSG00000105368													Gm37795	0.665483	2.36134e-05	ENSMUSG00000102813
Gm28192	0.620504	0.0196739	ENSMUSG00000100629													Gm43859	0.665472	0.036252	ENSMUSG00000105710
Ogn	0.60692	0.0308285	ENSMUSG00000021390													Col4a2	0.660991	1.97666e-09	ENSMUSG00000031503
Flrt3	0.601896	8.77e-13	ENSMUSG00000051379													Mir5125	0.653231	0.000242659	ENSMUSG00000092981
Tdrd5	0.601877	0.000300664	ENSMUSG00000060985													Bdkrb2	0.648961	0.0313939	ENSMUSG00000021070
1700123M08Rik	0.593554	0.0126444	ENSMUSG00000085614													Gm36936	0.648832	0.0322806	ENSMUSG00000102411
Dnah14	0.5815	0.00482518	ENSMUSG00000047369													Slc16a10	0.641949	0.00445433	ENSMUSG00000019838
Mir5125	0.574491	1.22e-05	ENSMUSG00000092981													Gm36995	0.629874	0.018125	ENSMUSG00000103436
AC110091.1	0.571879	0.00624585	ENSMUSG00000111219													Gm43858	0.624528	0.00520346	ENSMUSG00000104546
Vav3	0.569052	3.23e-10	ENSMUSG00000033721													Ano5	0.622817	0.00293705	ENSMUSG00000055489
Fbn1	0.559667	0.000122298	ENSMUSG00000027204													Prkag2os2	0.621401	0.0499982	ENSMUSG00000087314
Bcl2l11	0.5594	2.1e-06	ENSMUSG00000027381													Gm43272	0.61142	0.0136377	ENSMUSG00000105632
Bdkrb2	0.545762	0.0025359	ENSMUSG00000021070													AC110091.1	0.611372	0.0100323	ENSMUSG00000111219
Gm37795	0.545591	0.000169276	ENSMUSG00000102813													Gm14827	0.597721	0.000898963	ENSMUSG00000084904
Osbpl3	0.545299	2.85e-06	ENSMUSG00000029822													Flrt3	0.596554	7.35712e-11	ENSMUSG00000051379
Gm43808	0.542381	0.0360737	ENSMUSG00000107086													2310043M15Rik	0.586338	0.0244276	ENSMUSG00000097768
Gm38102	0.541055	0.00823981	ENSMUSG00000104156													Traf5	0.583197	0.0114347	ENSMUSG00000026637
Leng8	0.540208	7.22e-06	ENSMUSG00000035545													Phyhd1	0.580167	1.37978e-05	ENSMUSG00000079484
Muc3a	0.539083	0.0152499	ENSMUSG00000094840													Greb1	0.578213	0.000983725	ENSMUSG00000036523
Arhgap10	0.532966	7.23e-08	ENSMUSG00000037148													Reck	0.577161	2.46754e-05	ENSMUSG00000028476
Bmx	0.531973	0.0115188	ENSMUSG00000031377													Gm37422	0.576081	0.000479904	ENSMUSG00000104435
Grin1os	0.530205	0.0027947	ENSMUSG00000085830													Coro6	0.5755	7.31139e-08	ENSMUSG00000020836
Gm7694	0.523423	0.000169001	ENSMUSG00000102752													Eva1c	0.558623	0.0123154	ENSMUSG00000039903
Gm36995	0.523154	0.0355155	ENSMUSG00000103436													Smoc1	0.54944	1.00418e-13	ENSMUSG00000021136
Gpc6	0.522286	0.00208696	ENSMUSG00000058571													Dnah14	0.549398	0.0064329	ENSMUSG00000047369
2310043M15Rik	0.515606	0.0401044	ENSMUSG00000097768													Gm45869	0.546367	0.00502864	ENSMUSG00000110390
Gm37928	0.511669	0.0056244	ENSMUSG00000104362													1700123M08Rik	0.544743	0.0295584	ENSMUSG00000085614
Greb1	0.509701	0.000558731	ENSMUSG00000036523													Gm38102	0.543886	0.00563235	ENSMUSG00000104156
Pde3a	0.50565	3.49e-05	ENSMUSG00000041741													Pou3f1	0.53818	1.34234e-06	ENSMUSG00000090125
Wipf3	0.497282	0.000352228	ENSMUSG00000086040													Snhg11	0.537608	4.54866e-08	ENSMUSG00000044349
A330023F24Rik	0.496449	0.000165682	ENSMUSG00000096929													Col7a1	0.535287	0.0344497	ENSMUSG00000025650
Gm37090	0.494668	4.25e-05	ENSMUSG00000103183													Aff1	0.533463	0.00034832	ENSMUSG00000029313
Gm14827	0.485506	0.000437119	ENSMUSG00000084904													Mef2c	0.532526	1.91318e-08	ENSMUSG00000005583
Col5a1	0.484649	0.0414668	ENSMUSG00000026837													Meg3	0.530277	7.80316e-05	ENSMUSG00000021268
Ano5	0.483633	0.0292555	ENSMUSG00000055489													Bmx	0.529186	0.0183674	ENSMUSG00000031377
Gm43031	0.477273	0.0135207	ENSMUSG00000106535													Plagl1	0.529135	2.91488e-06	ENSMUSG00000019817
Gm43272	0.465592	0.0220447	ENSMUSG00000105632													Atp10d	0.526781	0.000182068	ENSMUSG00000046808
Sdk1	0.465495	1.23e-05	ENSMUSG00000039683													Bcl2l11	0.51795	0.000120063	ENSMUSG00000027381
Traf5	0.465031	0.0482053	ENSMUSG00000026637													Gm43759	0.516805	0.0453775	ENSMUSG00000105368
Ovgp1	0.463941	0.000699921	ENSMUSG00000074340													Gk5	0.515362	0.00498694	ENSMUSG00000041440
Pan2	0.459953	0.000401342	ENSMUSG00000005682													Muc3a	0.513245	0.0392467	ENSMUSG00000094840
Aldob	0.455485	0.0173823	ENSMUSG00000028307													1700109H08Rik	0.512527	0.0256031	ENSMUSG00000008307
Lypd6	0.454742	0.00053756	ENSMUSG00000050447													Grin1os	0.505163	0.00263014	ENSMUSG00000085830
Gm37963	0.453569	0.0020912	ENSMUSG00000104399													Ceacam1	0.503052	0.000195071	ENSMUSG00000074272
Crispld2	0.448298	0.00107967	ENSMUSG00000031825													Vav3	0.501395	3.69415e-06	ENSMUSG00000033721
Ntn1	0.44827	0.000748693	ENSMUSG00000020902													Aldob	0.498225	0.00904936	ENSMUSG00000028307
Aff1	0.443928	0.00331122	ENSMUSG00000029313													Gm20219	0.49741	0.0162778	ENSMUSG00000110218
Gm2885	0.443345	0.0248103	ENSMUSG00000097103													Leng8	0.492441	0.000163452	ENSMUSG00000035545
Il10ra	0.442825	0.00145055	ENSMUSG00000032089													Bmper	0.489101	1.77821e-07	ENSMUSG00000031963
Col27a1	0.442115	7.93e-05	ENSMUSG00000045672													A330023F24Rik	0.486184	0.000837976	ENSMUSG00000096929
Grk3	0.438116	7.88e-06	ENSMUSG00000042249													Col4a1	0.485167	1.83318e-07	ENSMUSG00000031502
Cd46	0.437072	0.000794246	ENSMUSG00000016493													Col27a1	0.484429	0.00350523	ENSMUSG00000045672
Gm16153	0.435833	0.0258993	ENSMUSG00000085687													Aph1c	0.474173	0.000942738	ENSMUSG00000053040
Irak1	0.434629	4.35e-11	ENSMUSG00000031392													Ubap1l	0.469693	0.000759451	ENSMUSG00000086228
Mamdc4	0.434153	0.0308664	ENSMUSG00000026941													Cyp4f17	0.468877	0.00108027	ENSMUSG00000091586
Bora	0.432303	0.00153617	ENSMUSG00000022070													Ryr3	0.464789	0.012645	ENSMUSG00000057378
Reck	0.431996	0.000614751	ENSMUSG00000028476													Akap13	0.460677	0.000965758	ENSMUSG00000066406
Frmd6	0.431449	0.000158094	ENSMUSG00000048285													Gm2885	0.457985	0.0238493	ENSMUSG00000097103
Auts2	0.428986	2.71e-09	ENSMUSG00000029673													Gm43031	0.452571	0.0119713	ENSMUSG00000106535
Esrrb	0.425571	6.67e-06	ENSMUSG00000021255													Col5a2	0.4487	0.0033808	ENSMUSG00000026042
Ccdc3	0.416846	0.000633862	ENSMUSG00000026676													Papss2	0.446133	0.000420631	ENSMUSG00000024899
Col4a2	0.414387	0.000114817	ENSMUSG00000031503													Sfi1	0.444163	0.000736751	ENSMUSG00000023764
Egln3	0.413446	0.000755997	ENSMUSG00000035105													Il10ra	0.438477	0.000900906	ENSMUSG00000032089
Proser2	0.411057	0.00302272	ENSMUSG00000045319													Ky	0.432141	0.000783407	ENSMUSG00000035606
Vstm4	0.406679	1.38e-05	ENSMUSG00000050666													Prss23	0.430426	0.00212704	ENSMUSG00000039405
Snhg11	0.40513	8.07e-07	ENSMUSG00000044349													Mamdc4	0.427749	0.032692	ENSMUSG00000026941
Malt1	0.404592	0.00621821	ENSMUSG00000032688													Esrrb	0.425083	0.000286505	ENSMUSG00000021255
Unk	0.402352	0.0013908	ENSMUSG00000020770													Egln3	0.424648	8.84115e-05	ENSMUSG00000035105
Map3k5	0.399858	0.000708359	ENSMUSG00000071369													Gm37963	0.422249	0.0119381	ENSMUSG00000104399
A330076H08Rik	0.394648	0.00289361	ENSMUSG00000109321													Efna5	0.420844	1.52559e-05	ENSMUSG00000048915
Gm37422	0.394135	0.0232254	ENSMUSG00000104435													Arhgap10	0.420655	0.000535911	ENSMUSG00000037148
Slc4a9	0.393136	0.0310358	ENSMUSG00000024485													Il17rb	0.417735	0.00603558	ENSMUSG00000015966
Plekhn1	0.391905	0.00142566	ENSMUSG00000078485													Pde3a	0.416508	0.000560633	ENSMUSG00000041741
Svil	0.391712	0.00123073	ENSMUSG00000024236													AI480526	0.416199	0.00828295	ENSMUSG00000090086
Aph1c	0.390087	0.00359888	ENSMUSG00000053040													Wipf3	0.414532	0.010339	ENSMUSG00000086040
Tmem131l	0.389958	0.000565929	ENSMUSG00000033767													Neat1	0.412185	0.00671847	ENSMUSG00000092274
Sema5a	0.389413	0.00279018	ENSMUSG00000022231													Gm16153	0.408727	0.0476635	ENSMUSG00000085687
Il17rb	0.388639	0.00797325	ENSMUSG00000015966													Adamts20	0.408207	4.42637e-07	ENSMUSG00000022449
Nos1ap	0.385997	0.0336102	ENSMUSG00000038473													E230016M11Rik	0.400648	0.00638451	ENSMUSG00000087231
Fbxl12	0.383958	0.000265195	ENSMUSG00000066892													Zkscan2	0.399829	0.00150293	ENSMUSG00000030757
Itgb3	0.382611	0.00708322	ENSMUSG00000020689													Sema5a	0.398038	0.00333639	ENSMUSG00000022231
Plagl1	0.379581	0.000952481	ENSMUSG00000019817													Itgb3	0.397756	0.0150732	ENSMUSG00000020689
Plekha5	0.375241	5.44e-06	ENSMUSG00000030231													Kcns1	0.392524	0.00510162	ENSMUSG00000040164
Etnppl	0.372168	3.26e-08	ENSMUSG00000019232													Plekhn1	0.389987	0.0109441	ENSMUSG00000078485
Zfp512b	0.368637	0.000300724	ENSMUSG00000000823													Parp12	0.386988	0.00167619	ENSMUSG00000038507
Bmper	0.368243	0.000754071	ENSMUSG00000031963													Nos1ap	0.386067	0.023221	ENSMUSG00000038473
Gk5	0.36686	0.0278285	ENSMUSG00000041440													Cd46	0.383141	0.00727394	ENSMUSG00000016493
Gm45869	0.365359	0.0295701	ENSMUSG00000110390													Inhbb	0.383007	1.95748e-07	ENSMUSG00000037035
Papss2	0.365295	0.00347716	ENSMUSG00000024899													Dok3	0.381377	0.0155717	ENSMUSG00000035711
Neat1	0.364751	0.0127174	ENSMUSG00000092274													Abcc4	0.380324	0.000124197	ENSMUSG00000032849
AI480526	0.364038	0.0158836	ENSMUSG00000090086													Snhg14	0.379572	4.22545e-05	ENSMUSG00000100826
Arnt	0.363357	0.000875643	ENSMUSG00000015522													Etnppl	0.379017	0.000222803	ENSMUSG00000019232
Coro6	0.362892	1.22e-05	ENSMUSG00000020836													Firre	0.378389	0.000566741	ENSMUSG00000085396
Cntn4	0.362863	0.00239946	ENSMUSG00000064293													Adgrl2	0.376216	0.000681066	ENSMUSG00000028184
P3h3	0.360715	0.00321788	ENSMUSG00000023191													Nmrk1	0.375383	0.00422748	ENSMUSG00000037847
F730043M19Rik	0.360441	5.7e-06	ENSMUSG00000052125													Zfp783	0.374725	0.0102077	ENSMUSG00000072653
Pou3f1	0.359897	0.0117735	ENSMUSG00000090125													Auts2	0.37206	1.57336e-06	ENSMUSG00000029673
Krba1	0.35861	0.00210995	ENSMUSG00000042810													Lypd6	0.37037	0.00505642	ENSMUSG00000050447
Cap2	0.358344	0.000198064	ENSMUSG00000021373													Mks1	0.368485	0.00119167	ENSMUSG00000034121
Nphp3	0.357069	2.06e-06	ENSMUSG00000032558													Kcnh7	0.367339	0.000355533	ENSMUSG00000059742
Sox5	0.35636	0.000453747	ENSMUSG00000041540													Irak1	0.364112	1.04646e-05	ENSMUSG00000031392
Trim39	0.35383	0.0014846	ENSMUSG00000045409													Col15a1	0.362327	0.00502235	ENSMUSG00000028339
Zfc3h1	0.353829	0.00210383	ENSMUSG00000034163													Pacrg	0.361782	0.00256173	ENSMUSG00000037196
Ubap1l	0.353371	0.000977594	ENSMUSG00000086228													Pkd2l1	0.361339	0.00441303	ENSMUSG00000037578
Myh11	0.353269	0.0135821	ENSMUSG00000018830													Fam189a1	0.359641	0.00093199	ENSMUSG00000030518
Dok3	0.351617	0.0171382	ENSMUSG00000035711													Sox5	0.359297	0.0016994	ENSMUSG00000041540
Kcns1	0.350623	0.00313297	ENSMUSG00000040164													Arhgap29	0.356836	0.000247273	ENSMUSG00000039831
Firre	0.349555	0.000130298	ENSMUSG00000085396													Proser2	0.356187	0.00675906	ENSMUSG00000045319
Maf	0.348368	0.0135701	ENSMUSG00000055435													Mbd6	0.355091	0.00140623	ENSMUSG00000025409
Rassf3	0.347981	2.56e-05	ENSMUSG00000025795													Malt1	0.354011	0.0176131	ENSMUSG00000032688
Kremen1	0.345725	0.00318669	ENSMUSG00000020393													Msrb3	0.353394	0.00107436	ENSMUSG00000051236
Fnbp4	0.345666	5.64e-06	ENSMUSG00000008200													Plekhh2	0.353351	0.000676574	ENSMUSG00000040852
Fstl4	0.344967	0.00697639	ENSMUSG00000036264													Vav2	0.352136	0.000301005	ENSMUSG00000009621
Pacrg	0.344443	0.00933033	ENSMUSG00000037196													Flt1	0.35109	0.0122622	ENSMUSG00000029648
Ryr3	0.343783	0.0367815	ENSMUSG00000057378													Phka2	0.350574	0.00113058	ENSMUSG00000031295
Xist	0.34229	0.00876484	ENSMUSG00000086503													Gm7694	0.349813	0.0287867	ENSMUSG00000102752
Tcf7l1	0.341429	0.0265845	ENSMUSG00000055799													Rps6ka2	0.343804	0.00082512	ENSMUSG00000023809
Akap13	0.338982	0.00035369	ENSMUSG00000066406													Dcdc2b	0.34096	0.0465244	ENSMUSG00000078552
Zfp783	0.334465	0.00192072	ENSMUSG00000072653													Tmem131l	0.340722	0.0179088	ENSMUSG00000033767
Prss23	0.334034	0.0133279	ENSMUSG00000039405													Ntn1	0.339947	0.00515308	ENSMUSG00000020902
Zfp692	0.331446	0.00387048	ENSMUSG00000037243													Ovgp1	0.338054	0.0486217	ENSMUSG00000074340
Apol8	0.320926	0.00198018	ENSMUSG00000056656													Ly75	0.338047	0.0207309	ENSMUSG00000026980
Parp12	0.319396	0.00256713	ENSMUSG00000038507													Clasrp	0.337408	0.000544419	ENSMUSG00000061028
Dennd6b	0.316813	0.000237967	ENSMUSG00000015377													Maf	0.335388	0.0254537	ENSMUSG00000055435
Col15a1	0.316527	0.0109834	ENSMUSG00000028339													Col23a1	0.33481	0.0121393	ENSMUSG00000063564
Sirt4	0.316261	0.00266531	ENSMUSG00000029524													Ntng1	0.334027	0.000366644	ENSMUSG00000059857
Snhg14	0.315019	0.000654944	ENSMUSG00000100826													Rps6kb2	0.331786	0.000787931	ENSMUSG00000024830
Rbm33	0.313964	0.0308738	ENSMUSG00000048271													Apol8	0.33173	0.00029036	ENSMUSG00000056656
E230016M11Rik	0.311573	0.0377111	ENSMUSG00000087231													Gpc6	0.33118	0.0355371	ENSMUSG00000058571
Pnisr	0.311538	0.00402067	ENSMUSG00000028248													A330076H08Rik	0.326857	0.00965624	ENSMUSG00000109321
Flnb	0.310958	0.00352331	ENSMUSG00000025278													Flnb	0.326539	0.00918789	ENSMUSG00000025278
Zfp704	0.310532	0.0079376	ENSMUSG00000040209													Cntn4	0.325467	0.00435019	ENSMUSG00000064293
Ly75	0.310005	0.0368495	ENSMUSG00000026980													Nhlrc3	0.325211	0.00266005	ENSMUSG00000042997
Dusp11	0.309324	0.000169767	ENSMUSG00000030002													Osbpl3	0.322508	0.00496514	ENSMUSG00000029822
Prkca	0.308034	0.00145035	ENSMUSG00000050965													Cep83os	0.31717	0.0022231	ENSMUSG00000097164
Uggt2	0.306058	0.00465972	ENSMUSG00000042104													Arhgef1	0.316785	0.00211801	ENSMUSG00000040940
Shroom3	0.305351	0.00691958	ENSMUSG00000029381													Ctdspl	0.316204	0.000120664	ENSMUSG00000047409
Nmrk1	0.30461	0.0078007	ENSMUSG00000037847													Nphp3	0.316127	0.00246064	ENSMUSG00000032558
Cyp4f17	0.303893	0.0225826	ENSMUSG00000091586													Vstm4	0.315236	0.00241591	ENSMUSG00000050666
Atp10d	0.30382	0.0467356	ENSMUSG00000046808													Tet2	0.314092	0.00822007	ENSMUSG00000040943
Cgnl1	0.301473	0.00233407	ENSMUSG00000032232													Ptprk	0.313629	0.000135874	ENSMUSG00000019889
Inhbb	0.299105	0.00205112	ENSMUSG00000037035													Svil	0.313293	0.0205946	ENSMUSG00000024236
Sufu	0.298985	0.00128988	ENSMUSG00000025231													F730043M19Rik	0.310623	7.9137e-05	ENSMUSG00000052125
Traf3ip2	0.29895	0.00841424	ENSMUSG00000019842													Colgalt2	0.30481	0.0023011	ENSMUSG00000032649
Stom	0.29805	0.00904759	ENSMUSG00000026880													Krba1	0.300567	0.0140329	ENSMUSG00000042810
Cdh4	0.296484	0.0020242	ENSMUSG00000000305													Xist	0.300059	0.0378603	ENSMUSG00000086503
Metap1d	0.295391	1.57e-05	ENSMUSG00000041921													Arhgap18	0.299362	0.0014718	ENSMUSG00000039031
Nemp2	0.292619	0.00785115	ENSMUSG00000043015													Nbl1	0.297576	0.00647753	ENSMUSG00000041120
Msrb3	0.292549	0.00580139	ENSMUSG00000051236													C78859	0.296866	0.00814845	ENSMUSG00000110710
Phyhd1	0.292371	0.0209289	ENSMUSG00000079484													Gm37090	0.29609	0.0199618	ENSMUSG00000103183
Ldlrad3	0.291825	0.000367217	ENSMUSG00000048058													Hdx	0.296035	0.0118439	ENSMUSG00000034551
Adamts20	0.290698	0.000793395	ENSMUSG00000022449													Prkca	0.295213	0.00121718	ENSMUSG00000050965
Fam189a1	0.2906	0.00778712	ENSMUSG00000030518													Fstl4	0.29514	0.010491	ENSMUSG00000036264
Flt1	0.290021	0.0480736	ENSMUSG00000029648													Hdac10	0.291597	0.00401428	ENSMUSG00000062906
Pkd2	0.289994	0.000479911	ENSMUSG00000034462													Anks6	0.291334	0.00163634	ENSMUSG00000066191
Rccd1	0.288365	0.00417808	ENSMUSG00000038930													Grk3	0.290361	0.00385397	ENSMUSG00000042249
Smoc1	0.286252	0.00689099	ENSMUSG00000021136													Plekha5	0.28927	0.00360176	ENSMUSG00000030231
Adgrl2	0.285853	0.00685338	ENSMUSG00000028184													B930095G15Rik	0.289254	0.00325666	ENSMUSG00000085133
Tet2	0.284465	0.00713782	ENSMUSG00000040943													Crocc	0.286792	0.0326	ENSMUSG00000040860
Rarb	0.283818	0.00584338	ENSMUSG00000017491													Fryl	0.286692	0.00713605	ENSMUSG00000070733
Rps6kb2	0.283805	0.00196331	ENSMUSG00000024830													Evc	0.286661	0.00437527	ENSMUSG00000029122
Ky	0.283446	0.0193453	ENSMUSG00000035606													Stom	0.285923	0.0299549	ENSMUSG00000026880
Ints2	0.283401	0.00211896	ENSMUSG00000018068													Mocs1	0.285257	0.007855	ENSMUSG00000064120
Rbm20	0.283368	0.00480197	ENSMUSG00000043639													Zfc3h1	0.284214	0.00251732	ENSMUSG00000034163
Alpl	0.282715	0.0145928	ENSMUSG00000028766													Tgfbr2	0.283562	0.00462577	ENSMUSG00000032440
Lypd6b	0.280314	0.0487546	ENSMUSG00000026765													Rbm20	0.282317	0.0119327	ENSMUSG00000043639
Phka2	0.27974	0.0022721	ENSMUSG00000031295													Pbx3	0.282094	0.00131078	ENSMUSG00000038718
Smpd4	0.278528	0.000459307	ENSMUSG00000005899													Focad	0.280582	0.0100073	ENSMUSG00000038368
Meg3	0.276561	0.025617	ENSMUSG00000021268													Dennd1a	0.280581	0.00319766	ENSMUSG00000035392
Col4a1	0.275413	0.00016279	ENSMUSG00000031502													Zfp692	0.280497	0.0251043	ENSMUSG00000037243
Atxn2l	0.274681	0.000621005	ENSMUSG00000032637													Bora	0.280446	0.0253241	ENSMUSG00000022070
B930095G15Rik	0.273302	0.0006017	ENSMUSG00000085133													Lrrc45	0.28006	0.00523343	ENSMUSG00000025145
Colgalt2	0.272703	0.0192714	ENSMUSG00000032649													Dhtkd1	0.279598	0.0108633	ENSMUSG00000025815
Arhgap29	0.272682	0.00452431	ENSMUSG00000039831													Hdac7	0.279454	0.0057359	ENSMUSG00000022475
Kcnh7	0.271377	0.00316504	ENSMUSG00000059742													Nemp2	0.278459	0.0099956	ENSMUSG00000043015
Col5a2	0.270974	0.0250526	ENSMUSG00000026042													Tyk2	0.276152	0.0147034	ENSMUSG00000032175
Col23a1	0.270931	0.0176656	ENSMUSG00000063564													Ints2	0.27605	0.0048038	ENSMUSG00000018068
Plekhh2	0.270183	0.00116066	ENSMUSG00000040852													Zfp512b	0.275554	0.00529013	ENSMUSG00000000823
Ercc6l2	0.269207	0.0251038	ENSMUSG00000021470													Whrn	0.274631	0.00727834	ENSMUSG00000039137
Zkscan17	0.268941	0.01006	ENSMUSG00000020472													Snrnp70	0.273912	0.0237511	ENSMUSG00000063511
Hdx	0.267245	0.0175122	ENSMUSG00000034551													Metap1d	0.273077	0.00449151	ENSMUSG00000041921
Zkscan2	0.266763	0.0324129	ENSMUSG00000030757													Per3	0.27103	0.00431172	ENSMUSG00000028957
Usp49	0.265594	0.00759119	ENSMUSG00000090115													Smpd4	0.270608	0.00304961	ENSMUSG00000005899
Slc38a6	0.26539	0.0115908	ENSMUSG00000044712													St3gal4	0.269597	2.81969e-06	ENSMUSG00000032038
Cobll1	0.264282	0.00491396	ENSMUSG00000034903													Ankrd16	0.267478	0.00485824	ENSMUSG00000047909
Hdac10	0.263987	0.00900362	ENSMUSG00000062906													Tcf7l1	0.266868	0.0494202	ENSMUSG00000055799
Ptprb	0.263788	0.00333446	ENSMUSG00000020154													Zcchc7	0.266302	0.00643347	ENSMUSG00000035649
Ints6l	0.262885	0.000765841	ENSMUSG00000035967													Pan2	0.265482	0.0466755	ENSMUSG00000005682
Foxo1	0.262642	0.000242391	ENSMUSG00000044167													Dennd6b	0.264507	0.00540028	ENSMUSG00000015377
Usp36	0.261743	0.00129928	ENSMUSG00000033909													Lamb2	0.264063	0.000767783	ENSMUSG00000052911
Ceacam1	0.261579	0.034931	ENSMUSG00000074272													Rarb	0.262861	0.0280718	ENSMUSG00000017491
Snrnp70	0.261183	0.0309402	ENSMUSG00000063511													Sufu	0.262672	0.0111029	ENSMUSG00000025231
Tia1	0.260441	0.0180856	ENSMUSG00000071337													Slc25a37	0.262461	0.000382157	ENSMUSG00000034248
Mbd6	0.259928	0.000451809	ENSMUSG00000025409													Traf3ip2	0.260373	0.0390003	ENSMUSG00000019842
Whrn	0.259606	0.000638667	ENSMUSG00000039137													Opcml	0.260265	0.00173799	ENSMUSG00000062257
Hmgb2	0.259375	0.0330418	ENSMUSG00000054717													Zfp365	0.258635	0.000639746	ENSMUSG00000037855
Srsf5	0.257965	0.0196828	ENSMUSG00000021134													Rassf3	0.257242	0.000975718	ENSMUSG00000025795
Opcml	0.257254	0.00326476	ENSMUSG00000062257													Cgnl1	0.255843	0.01092	ENSMUSG00000032232
Kdm8	0.256769	0.0206724	ENSMUSG00000030752													Slc38a6	0.255678	0.0188399	ENSMUSG00000044712
Akap8	0.256691	0.000191504	ENSMUSG00000024045													Fzd6	0.253924	0.00682358	ENSMUSG00000022297
Satb1	0.255908	0.0138792	ENSMUSG00000023927													Rbm33	0.253351	0.0435659	ENSMUSG00000048271
Ntng1	0.25416	0.00153228	ENSMUSG00000059857													Uggt2	0.251399	0.029295	ENSMUSG00000042104
Evc	0.253307	0.00405155	ENSMUSG00000029122													Alpl	0.249668	0.0433265	ENSMUSG00000028766
Scmh1	0.251519	0.000529025	ENSMUSG00000000085													Trdmt1	0.249597	0.0419764	ENSMUSG00000026723
Ptprk	0.250155	3.86e-05	ENSMUSG00000019889													Afap1	0.249501	0.00147299	ENSMUSG00000029094
Pdss1	0.250092	0.00294919	ENSMUSG00000026784													Satb1	0.249029	0.0107071	ENSMUSG00000023927
Snapc4	0.249602	0.00375395	ENSMUSG00000036281													AC126804.1	0.24867	0.00518132	ENSMUSG00000111128
Sesn1	0.249373	0.00190438	ENSMUSG00000038332													Rccd1	0.248544	0.0246321	ENSMUSG00000038930
Mks1	0.248728	0.0343898	ENSMUSG00000034121													Akap8l	0.247843	0.00823517	ENSMUSG00000002625
Crocc	0.247787	0.0273226	ENSMUSG00000040860													P3h3	0.246737	0.0448498	ENSMUSG00000023191
Tmem200c	0.247493	0.0202147	ENSMUSG00000095407													Rsrp1	0.246654	0.000111451	ENSMUSG00000037266
Sfi1	0.245812	0.0439314	ENSMUSG00000023764													Pdgfd	0.245691	0.00728049	ENSMUSG00000032006
Nhlrc3	0.245491	0.0308664	ENSMUSG00000042997													Kdm8	0.245623	0.0331422	ENSMUSG00000030752
Anks6	0.243837	0.0177369	ENSMUSG00000066191													Fkbp14	0.244815	0.00279328	ENSMUSG00000038074
Clasrp	0.241438	0.00474968	ENSMUSG00000061028													Lypd6b	0.244654	0.0463233	ENSMUSG00000026765
Pbx3	0.241402	0.0163225	ENSMUSG00000038718													Fbxl12	0.243622	0.0206755	ENSMUSG00000066892
Per3	0.24128	0.000490638	ENSMUSG00000028957													Cdh4	0.243135	0.0218523	ENSMUSG00000000305
Cdc14a	0.240327	0.035358	ENSMUSG00000033502													Creb3l2	0.242422	0.00563595	ENSMUSG00000038648
Slc25a37	0.240118	0.000459722	ENSMUSG00000034248													Cdc14a	0.24106	0.0343687	ENSMUSG00000033502
Tgfbr2	0.238605	0.0121958	ENSMUSG00000032440													Podxl	0.240926	0.00641453	ENSMUSG00000025608
AC126804.1	0.23638	0.00500245	ENSMUSG00000111128													Ldlrad3	0.240784	0.0127025	ENSMUSG00000048058
Mdm4	0.236069	0.00150142	ENSMUSG00000054387													Gpatch8	0.239439	0.0277816	ENSMUSG00000034621
Parvb	0.235615	0.00125735	ENSMUSG00000022438													Ints6l	0.239191	0.00438138	ENSMUSG00000035967
Zcchc7	0.234167	0.000978958	ENSMUSG00000035649													Usp36	0.238973	0.00436663	ENSMUSG00000033909
Pkd2l1	0.234041	0.0231937	ENSMUSG00000037578													Atxn2l	0.238968	0.00744889	ENSMUSG00000032637
Nbl1	0.233235	0.0382336	ENSMUSG00000041120													Dusp11	0.238629	0.00992082	ENSMUSG00000030002
Efna5	0.232758	0.0275104	ENSMUSG00000048915													Nprl3	0.238618	0.00346547	ENSMUSG00000020289
Gigyf1	0.231113	0.00671317	ENSMUSG00000029714													Unk	0.238248	0.0357809	ENSMUSG00000020770
Gm43597	0.231067	0.0171921	ENSMUSG00000107096													Mir124-2hg	0.238029	0.000153409	ENSMUSG00000100252
Rps6ka2	0.229312	0.0210924	ENSMUSG00000023809													Tmem200c	0.237724	0.00907872	ENSMUSG00000095407
Lrrc20	0.228993	0.0111146	ENSMUSG00000037151													Kremen1	0.236052	0.0294376	ENSMUSG00000020393
Cyth3	0.227982	0.00623451	ENSMUSG00000018001													Hmgb2	0.235056	0.043613	ENSMUSG00000054717
Cep83os	0.227174	0.0248952	ENSMUSG00000097164													Cobll1	0.234886	0.0299858	ENSMUSG00000034903
Abcc4	0.226813	0.0180542	ENSMUSG00000032849													Hjurp	0.234533	0.00295288	ENSMUSG00000044783
Ogt	0.225628	0.00219135	ENSMUSG00000034160													Bbs2	0.233594	0.000486338	ENSMUSG00000031755
Dlg1	0.225593	0.000372958	ENSMUSG00000022770													Ercc6l2	0.233499	0.0357482	ENSMUSG00000021470
Rasl11b	0.225553	0.0201279	ENSMUSG00000049907													Tia1	0.231304	0.0200161	ENSMUSG00000071337
2700097O09Rik	0.224777	0.027153	ENSMUSG00000062198													Ccdc3	0.230528	0.0465859	ENSMUSG00000026676
Zfp384	0.224544	0.000373983	ENSMUSG00000038346													2700097O09Rik	0.228319	0.0100157	ENSMUSG00000062198
Mocs1	0.223656	0.0201722	ENSMUSG00000064120													Arnt	0.228139	0.029813	ENSMUSG00000015522
Lrrc45	0.221698	0.00132951	ENSMUSG00000025145													Map3k5	0.227892	0.0432266	ENSMUSG00000071369
Ccdc82	0.22006	0.0077167	ENSMUSG00000079084													Shroom3	0.227704	0.0496821	ENSMUSG00000029381
Srrm1	0.219312	4.62e-05	ENSMUSG00000028809													Msantd2	0.227512	0.0286878	ENSMUSG00000042138
Arhgef1	0.219189	0.00551212	ENSMUSG00000040940													Snapc4	0.226767	0.0378963	ENSMUSG00000036281
Ermard	0.218446	0.0239037	ENSMUSG00000036552													Gigyf1	0.224031	0.0254553	ENSMUSG00000029714
Focad	0.217766	0.0198141	ENSMUSG00000038368													Zfp384	0.223105	0.00374279	ENSMUSG00000038346
Tyk2	0.216674	0.0341439	ENSMUSG00000032175													Sirt4	0.222189	0.0253194	ENSMUSG00000029524
Trdmt1	0.215116	0.0286852	ENSMUSG00000026723													Pkd2	0.221461	0.00118187	ENSMUSG00000034462
Prkab1	0.213606	0.00307443	ENSMUSG00000029513													Rasl11b	0.220985	0.0243148	ENSMUSG00000049907
Cxcl12	0.213418	0.0295637	ENSMUSG00000061353													Utrn	0.220521	0.0332697	ENSMUSG00000019820
Ophn1	0.213268	0.00433149	ENSMUSG00000031214													Mdm4	0.220024	0.0155307	ENSMUSG00000054387
Tmem186	0.213205	0.000649183	ENSMUSG00000043140													Mturn	0.220015	0.00713873	ENSMUSG00000038065
Ankrd16	0.212917	0.0412443	ENSMUSG00000047909													Ogt	0.219016	0.00434841	ENSMUSG00000034160
Hjurp	0.211687	0.00578189	ENSMUSG00000044783													Ercc2	0.218128	0.0191534	ENSMUSG00000030400
Utrn	0.211247	0.0451664	ENSMUSG00000019820													Nebl	0.218028	0.0196156	ENSMUSG00000053702
Carf	0.21096	0.022359	ENSMUSG00000026017													Frmd6	0.217669	0.021203	ENSMUSG00000048285
Gpatch8	0.210753	0.00226405	ENSMUSG00000034621													Parvb	0.21698	0.00431149	ENSMUSG00000022438
Galnt18	0.20918	0.0191179	ENSMUSG00000038296													Helb	0.216639	0.0354544	ENSMUSG00000020228
Cnnm3	0.208873	0.00070095	ENSMUSG00000001138													Irak2	0.216512	0.0069877	ENSMUSG00000060477
Akap8l	0.208694	0.00199707	ENSMUSG00000002625													Arglu1	0.215377	0.00260578	ENSMUSG00000040459
Dus3l	0.208634	0.00367461	ENSMUSG00000007603													Rassf8	0.214724	0.00336764	ENSMUSG00000030259
Dennd1a	0.208384	0.0190316	ENSMUSG00000035392													Rnf38	0.212766	0.00224105	ENSMUSG00000035696
Atp13a4	0.20832	0.00347459	ENSMUSG00000038094													Cap2	0.212239	0.031066	ENSMUSG00000021373
C78859	0.207955	0.0329565	ENSMUSG00000110710													Ermard	0.211917	0.0306466	ENSMUSG00000036552
Dcp1b	0.207821	0.0135274	ENSMUSG00000041477													Zkscan17	0.21169	0.0421726	ENSMUSG00000020472
Cnot10	0.207687	0.000932657	ENSMUSG00000056167													Akap8	0.211462	0.012448	ENSMUSG00000024045
Fryl	0.207224	0.0343828	ENSMUSG00000070733													Pacsin2	0.211097	0.00229436	ENSMUSG00000016664
Luc7l2	0.206949	0.00278369	ENSMUSG00000029823													Zfp704	0.210806	0.0481816	ENSMUSG00000040209
Rnf38	0.206712	0.00582712	ENSMUSG00000035696													Ptprb	0.210662	0.0114597	ENSMUSG00000020154
Helb	0.206672	0.0488952	ENSMUSG00000020228													Scyl3	0.209905	0.0132886	ENSMUSG00000026584
Zscan26	0.205706	0.00474866	ENSMUSG00000022228													Lrrc20	0.207661	0.00654969	ENSMUSG00000037151
Pcx	0.205562	0.00137158	ENSMUSG00000024892													Srrm1	0.205418	0.00362785	ENSMUSG00000028809
Tab1	0.204098	0.0025523	ENSMUSG00000022414													Srsf5	0.205219	0.045373	ENSMUSG00000021134
Zzz3	0.20395	0.0146654	ENSMUSG00000039068													Baz2b	0.204916	0.0328774	ENSMUSG00000026987
Baz2b	0.203694	0.00678117	ENSMUSG00000026987													Cnot10	0.204662	0.00220509	ENSMUSG00000056167
Trp53bp2	0.203547	0.000220286	ENSMUSG00000026510													Foxo1	0.204265	0.0163007	ENSMUSG00000044167
Tnrc6c	0.202616	0.02813	ENSMUSG00000025571													Ptbp3	0.20306	0.00658849	ENSMUSG00000028382
Mir124-2hg	0.201684	0.00177909	ENSMUSG00000100252													Scmh1	0.201635	0.00877166	ENSMUSG00000000085
Coq8a	0.201666	0.00247097	ENSMUSG00000026489													Sh3pxd2b	0.201214	0.0230201	ENSMUSG00000040711
Ercc2	0.201633	0.0180133	ENSMUSG00000030400													Ttc28	0.2011	0.0350491	ENSMUSG00000033209
Arglu1	0.201283	0.0042665	ENSMUSG00000040459													Sesn1	0.200756	0.00616692	ENSMUSG00000038332
Lamb2	0.201122	0.016664	ENSMUSG00000052911													Atp11b	0.200703	0.0033353	ENSMUSG00000037400
Vav2	0.200425	0.0239235	ENSMUSG00000009621													Pcx	0.198957	0.00401678	ENSMUSG00000024892
Nedd4l	0.199313	0.00170942	ENSMUSG00000024589													Fnbp4	0.198914	0.00947512	ENSMUSG00000008200
Zadh2	0.197776	0.00154362	ENSMUSG00000049090													Smyd3	0.197679	0.00492429	ENSMUSG00000055067
Ssbp2	0.197409	0.00707603	ENSMUSG00000003992													Sorbs2	0.197546	0.00154111	ENSMUSG00000031626
Nsmaf	0.19722	0.00279068	ENSMUSG00000028245													Myo1b	0.196669	0.0298868	ENSMUSG00000018417
Atxn1	0.197076	0.00458031	ENSMUSG00000046876													Pdss1	0.194641	0.0374659	ENSMUSG00000026784
Ppp4r1	0.195864	0.00158768	ENSMUSG00000061950													Pecam1	0.192329	0.0146389	ENSMUSG00000020717
Carmil3	0.19586	0.0282028	ENSMUSG00000022211													Ppp4r1	0.192254	0.00355769	ENSMUSG00000061950
Ttc28	0.19455	0.0101951	ENSMUSG00000033209													Trim39	0.191832	0.0357002	ENSMUSG00000045409
Nebl	0.194204	0.0487638	ENSMUSG00000053702													Carmil3	0.191531	0.0431714	ENSMUSG00000022211
Podxl	0.193825	0.0323001	ENSMUSG00000025608													Ssbp2	0.191481	0.00661788	ENSMUSG00000003992
Afap1	0.193084	0.0227013	ENSMUSG00000029094													Hmg20a	0.191218	0.0037188	ENSMUSG00000032329
Pecam1	0.19246	0.0115562	ENSMUSG00000020717													Gm43597	0.189821	0.0452592	ENSMUSG00000107096
Cdh5	0.190803	0.0169191	ENSMUSG00000031871													Carf	0.189804	0.0372313	ENSMUSG00000026017
Msantd2	0.189971	0.0284268	ENSMUSG00000042138													Cpsf4	0.189351	0.0381015	ENSMUSG00000029625
Npr2	0.188954	0.0108646	ENSMUSG00000028469													Atp13a4	0.188843	0.0209904	ENSMUSG00000038094
Smyd3	0.188601	0.0149186	ENSMUSG00000055067													Galnt18	0.188154	0.0258727	ENSMUSG00000038296
Rgs3	0.187138	0.0215193	ENSMUSG00000059810													Trp53bp2	0.187232	0.00463735	ENSMUSG00000026510
Hdac7	0.186447	0.0137509	ENSMUSG00000022475													Cdh5	0.186291	0.0203391	ENSMUSG00000031871
Mturn	0.185375	0.0248957	ENSMUSG00000038065													Nsmaf	0.185881	0.0165049	ENSMUSG00000028245
Fzd6	0.184043	0.0253258	ENSMUSG00000022297													Nat10	0.18441	0.00789952	ENSMUSG00000027185
Atp11b	0.183513	0.0119477	ENSMUSG00000037400													Pnisr	0.182498	0.0312984	ENSMUSG00000028248
Cds1	0.182665	0.000123096	ENSMUSG00000029330													Foxp1	0.180772	0.0253762	ENSMUSG00000030067
Dhtkd1	0.18212	0.0355136	ENSMUSG00000025815													Hip1r	0.180626	0.0050704	ENSMUSG00000000915
Nat10	0.181678	0.0065201	ENSMUSG00000027185													Cds1	0.180022	0.00352572	ENSMUSG00000029330
Pacsin2	0.181608	0.00331144	ENSMUSG00000016664													Cyth3	0.179688	0.0255574	ENSMUSG00000018001
Abcb1a	0.180974	0.0284436	ENSMUSG00000040584													Tubgcp3	0.176951	0.00356819	ENSMUSG00000000759
Myo1b	0.179959	0.0247678	ENSMUSG00000018417													Dus3l	0.174492	0.025706	ENSMUSG00000007603
Nprl3	0.179951	0.0164183	ENSMUSG00000020289													Prkab1	0.173593	0.0199467	ENSMUSG00000029513
Rad50	0.179537	0.0154263	ENSMUSG00000020380													Dcp1b	0.172859	0.0433842	ENSMUSG00000041477
Cdh22	0.178318	0.00415598	ENSMUSG00000053166													Usp49	0.171559	0.0488959	ENSMUSG00000090115
Ttc13	0.177994	0.00772728	ENSMUSG00000037300													Stx16	0.170723	0.0016043	ENSMUSG00000027522
Ctdspl	0.17717	0.0480053	ENSMUSG00000047409													Tmem186	0.170557	0.0124822	ENSMUSG00000043140
St3gal4	0.175575	0.00674233	ENSMUSG00000032038													Npr2	0.167646	0.0262019	ENSMUSG00000028469
Foxp1	0.175127	0.0183181	ENSMUSG00000030067													Cxcl12	0.167478	0.0159389	ENSMUSG00000061353
Rassf8	0.175057	0.0373434	ENSMUSG00000030259													Cnnm3	0.167426	0.00850714	ENSMUSG00000001138
Scyl3	0.174411	0.0494394	ENSMUSG00000026584													Abcb1a	0.167252	0.0433987	ENSMUSG00000040584
Ptbp3	0.172964	0.0170003	ENSMUSG00000028382													Rad50	0.167005	0.0493755	ENSMUSG00000020380
Srsf11	0.171733	0.0125209	ENSMUSG00000055436													Nxf1	0.166588	0.00806303	ENSMUSG00000010097
Hmg20a	0.171322	0.0156244	ENSMUSG00000032329													Rgs3	0.166523	0.0321378	ENSMUSG00000059810
Cpsf7	0.170655	0.000676763	ENSMUSG00000034820													Mms19	0.166305	0.0259569	ENSMUSG00000025159
Cpsf4	0.168721	0.0274548	ENSMUSG00000029625													Tnrc6c	0.166032	0.0321336	ENSMUSG00000025571
Zfp365	0.168024	0.0367258	ENSMUSG00000037855													Flt3	0.165943	0.0205943	ENSMUSG00000042817
Pdgfd	0.167934	0.0373555	ENSMUSG00000032006													Mthfsd	0.165678	0.033926	ENSMUSG00000031816
Arhgef3	0.167089	0.0032467	ENSMUSG00000021895													Zscan26	0.165208	0.0245449	ENSMUSG00000022228
Arhgap18	0.165429	0.0444287	ENSMUSG00000039031													Zfp740	0.165173	0.0421917	ENSMUSG00000046897
Fkbp14	0.163412	0.0260694	ENSMUSG00000038074													Guf1	0.16384	0.00899905	ENSMUSG00000029208
Rsrp1	0.163307	0.0112787	ENSMUSG00000037266													Gpr146	0.163336	0.0360305	ENSMUSG00000044197
Ddx17	0.162786	0.00557097	ENSMUSG00000055065													Arpp21	0.161805	0.0116947	ENSMUSG00000032503
Bbs2	0.162361	0.00889605	ENSMUSG00000031755													Mat2a	0.160715	0.00418939	ENSMUSG00000053907
Creb3l2	0.162166	0.0280972	ENSMUSG00000038648													Luc7l2	0.159729	0.0182583	ENSMUSG00000029823
Ccdc190	0.158357	0.0381705	ENSMUSG00000070532													Ophn1	0.158808	0.0136367	ENSMUSG00000031214
Itgb5	0.157757	0.0159144	ENSMUSG00000022817													Tnrc6a	0.158515	0.0242111	ENSMUSG00000052707
Gpr146	0.154157	0.0226058	ENSMUSG00000044197													Zadh2	0.154708	0.010735	ENSMUSG00000049090
Zfp346	0.153534	0.0391208	ENSMUSG00000021481													Zfp346	0.154322	0.0329586	ENSMUSG00000021481
Irak2	0.152607	0.0415851	ENSMUSG00000060477													Ttc13	0.153104	0.0270383	ENSMUSG00000037300
Add3	0.152098	0.0292383	ENSMUSG00000025026													Ppib	0.153053	0.00345597	ENSMUSG00000032383
Sorbs2	0.152012	0.0213325	ENSMUSG00000031626													Srsf11	0.152534	0.0228025	ENSMUSG00000055436
Guf1	0.148834	0.0118614	ENSMUSG00000029208													Zzz3	0.152302	0.0403654	ENSMUSG00000039068
Zfp740	0.147477	0.0367053	ENSMUSG00000046897													Arhgef3	0.152185	0.0074363	ENSMUSG00000021895
Mthfsd	0.145269	0.0131794	ENSMUSG00000031816													Prpf40b	0.149361	0.0365055	ENSMUSG00000023007
Arpp21	0.144777	0.00774239	ENSMUSG00000032503													Ppargc1a	0.149312	0.03287	ENSMUSG00000029167
Adk	0.143079	0.0220201	ENSMUSG00000039197													Ccdc82	0.149074	0.0438344	ENSMUSG00000079084
Slc25a42	0.139787	0.0326822	ENSMUSG00000002346													Coq8a	0.148767	0.0475821	ENSMUSG00000026489
Hip1r	0.139582	0.0241899	ENSMUSG00000000915													Dlg1	0.148592	0.0226476	ENSMUSG00000022770
Sh3pxd2b	0.139433	0.0466658	ENSMUSG00000040711													Adk	0.146999	0.0159162	ENSMUSG00000039197
Prpf40b	0.138641	0.0158938	ENSMUSG00000023007													Tab1	0.14532	0.032711	ENSMUSG00000022414
Stx16	0.137156	0.00140025	ENSMUSG00000027522													Cdh22	0.143359	0.0272157	ENSMUSG00000053166
Ppargc1a	0.135726	0.0439619	ENSMUSG00000029167													Slc25a42	0.136716	0.0417592	ENSMUSG00000002346
Nxf1	0.134387	0.0455733	ENSMUSG00000010097													Ddx17	0.136207	0.0288238	ENSMUSG00000055065
Flt3	0.1323	0.0390277	ENSMUSG00000042817													Atxn1	0.136045	0.03467	ENSMUSG00000046876
Colgalt1	0.131596	0.0144737	ENSMUSG00000034807													Slc9a8	0.127229	0.0233523	ENSMUSG00000039463
Tnrc6a	0.128474	0.0116293	ENSMUSG00000052707													Cpsf7	0.127138	0.0145258	ENSMUSG00000034820
Mat2a	0.127394	0.00117404	ENSMUSG00000053907													Colgalt1	0.125971	0.0285553	ENSMUSG00000034807
4930402H24Rik	0.124287	0.0109257	ENSMUSG00000027309													Add3	0.12415	0.03819	ENSMUSG00000025026
Ppib	0.123359	0.0254724	ENSMUSG00000032383													Nedd4l	0.120823	0.0448777	ENSMUSG00000024589
Mms19	0.123095	0.0480022	ENSMUSG00000025159													Itgb5	0.118225	0.0493556	ENSMUSG00000022817
Tubgcp3	0.112868	0.0455753	ENSMUSG00000000759													4930402H24Rik	0.117136	0.0205331	ENSMUSG00000027309
Slc9a8	0.105412	0.0399231	ENSMUSG00000039463													Wdr1	-0.0974816	0.0455946	ENSMUSG00000005103
Ppp5c	-0.0880227	0.043261	ENSMUSG00000003099													Hdac2	-0.104956	0.0183464	ENSMUSG00000019777
Hdac2	-0.0885466	0.0462494	ENSMUSG00000019777													Pitpna	-0.108126	0.00714693	ENSMUSG00000017781
Fkbp4	-0.0954714	0.0329438	ENSMUSG00000030357													Ccdc136	-0.109522	0.0491906	ENSMUSG00000029769
Rnf41	-0.096717	0.0221948	ENSMUSG00000025373													Ppp5c	-0.112091	0.0285078	ENSMUSG00000003099
Pitpna	-0.10209	0.0267072	ENSMUSG00000017781													Map9	-0.1126	0.0396584	ENSMUSG00000033900
Gpbp1l1	-0.103422	0.0375209	ENSMUSG00000034042													Tmem41b	-0.114305	0.0333818	ENSMUSG00000047554
Ccdc136	-0.106161	0.0498358	ENSMUSG00000029769													Gpbp1l1	-0.115203	0.0443564	ENSMUSG00000034042
Wdr1	-0.110178	0.0251023	ENSMUSG00000005103													Kcmf1	-0.116625	0.0155011	ENSMUSG00000055239
Kcmf1	-0.110474	0.0214809	ENSMUSG00000055239													Prkaca	-0.116897	0.031477	ENSMUSG00000005469
Morf4l2	-0.111825	0.0204285	ENSMUSG00000031422													Morf4l2	-0.117436	0.0250912	ENSMUSG00000031422
Rbm15b	-0.114179	0.0495534	ENSMUSG00000074102													Gclm	-0.123022	0.0230659	ENSMUSG00000028124
Diras1	-0.12134	0.0113986	ENSMUSG00000043670													Rbm15b	-0.124243	0.0443736	ENSMUSG00000074102
Aldh1a1	-0.126108	0.035115	ENSMUSG00000053279													Stip1	-0.128035	0.0373292	ENSMUSG00000024966
Fbxo25	-0.126206	0.0422269	ENSMUSG00000038365													Impad1	-0.128079	0.0394486	ENSMUSG00000066324
Anxa7	-0.126867	0.016332	ENSMUSG00000021814													Ttc1	-0.128709	0.0360687	ENSMUSG00000041278
Hars	-0.127306	0.00572891	ENSMUSG00000001380													Dnaja1	-0.129806	0.0144206	ENSMUSG00000028410
Serpini1	-0.130857	0.033953	ENSMUSG00000027834													Anxa7	-0.129906	0.0112448	ENSMUSG00000021814
Vmp1	-0.13382	0.032202	ENSMUSG00000018171													Vmp1	-0.130051	0.0431959	ENSMUSG00000018171
Ppp1ca	-0.133921	0.0334852	ENSMUSG00000040385													Vat1l	-0.130293	0.0243161	ENSMUSG00000046844
Golga7b	-0.134342	0.0355469	ENSMUSG00000042532													Akr1e1	-0.130438	0.0482067	ENSMUSG00000045410
Tmem41b	-0.135673	0.0264822	ENSMUSG00000047554													Aldh1a1	-0.132288	0.00211563	ENSMUSG00000053279
Atg5	-0.136007	0.0363763	ENSMUSG00000038160													Hars	-0.132818	0.018953	ENSMUSG00000001380
Sphk2	-0.136104	0.0376509	ENSMUSG00000057342													Tuba4a	-0.134824	0.016358	ENSMUSG00000026202
Fndc5	-0.139136	0.0455627	ENSMUSG00000001334													Anxa6	-0.135258	0.00639345	ENSMUSG00000018340
Aacs	-0.140842	0.00933207	ENSMUSG00000029482													Ptprn	-0.136714	0.0271949	ENSMUSG00000026204
Ebp	-0.141637	0.0441988	ENSMUSG00000031168													Gdpd1	-0.13716	0.0332413	ENSMUSG00000061666
Impad1	-0.144383	0.00994104	ENSMUSG00000066324													Prdx3	-0.138546	0.0417508	ENSMUSG00000024997
Rundc3a	-0.146991	0.0157294	ENSMUSG00000006575													Arl8a	-0.138777	0.00881247	ENSMUSG00000026426
Dnaja1	-0.148246	0.000617675	ENSMUSG00000028410													Fbxo25	-0.140602	0.0191067	ENSMUSG00000038365
Stip1	-0.148497	0.0297868	ENSMUSG00000024966													Gla	-0.142957	0.0259751	ENSMUSG00000031266
Carmil2	-0.148644	0.0269412	ENSMUSG00000050357													Atg5	-0.14341	0.0257596	ENSMUSG00000038160
Dlgap3	-0.149475	0.0234303	ENSMUSG00000042388													Fndc5	-0.143481	0.0199414	ENSMUSG00000001334
Ttc1	-0.149995	0.0218698	ENSMUSG00000041278													Rangap1	-0.146542	0.0117335	ENSMUSG00000022391
Paqr4	-0.150171	0.0340556	ENSMUSG00000023909													Slc15a4	-0.146544	0.0446821	ENSMUSG00000029416
Slc15a4	-0.150944	0.0436135	ENSMUSG00000029416													Diras1	-0.147622	0.00784944	ENSMUSG00000043670
Chmp2b	-0.153144	0.00779773	ENSMUSG00000004843													Sphk2	-0.14841	0.0294058	ENSMUSG00000057342
Brip1os	-0.153524	0.0441788	ENSMUSG00000085208													Thra	-0.149885	0.0229574	ENSMUSG00000058756
Anxa6	-0.154686	0.00135426	ENSMUSG00000018340													Idh1	-0.150546	0.044541	ENSMUSG00000025950
Thra	-0.155969	0.00354177	ENSMUSG00000058756													Pygb	-0.150886	0.00849437	ENSMUSG00000033059
Sccpdh	-0.159227	0.0294367	ENSMUSG00000038936													Cltb	-0.150904	0.0427752	ENSMUSG00000047547
Arl8a	-0.160867	0.0180227	ENSMUSG00000026426													Ddx10	-0.151485	0.0469267	ENSMUSG00000053289
Eif2b3	-0.161751	0.0336622	ENSMUSG00000028683													Ccdc184	-0.152123	0.0475939	ENSMUSG00000029875
Tuba4a	-0.162251	0.0379212	ENSMUSG00000026202													Sigmar1	-0.152484	0.020661	ENSMUSG00000036078
Cltb	-0.164033	0.0318556	ENSMUSG00000047547													Ppp1ca	-0.152863	0.0115358	ENSMUSG00000040385
E2f3	-0.164259	0.0274186	ENSMUSG00000016477													Acly	-0.153757	0.0401771	ENSMUSG00000020917
Prdx3	-0.166158	0.0386299	ENSMUSG00000024997													Exog	-0.154969	0.0349656	ENSMUSG00000042787
Arxes1	-0.167866	0.0314715	ENSMUSG00000048355													Mmp15	-0.157543	0.0253051	ENSMUSG00000031790
Gclm	-0.167949	0.000714367	ENSMUSG00000028124													Carmil2	-0.157715	0.00526622	ENSMUSG00000050357
Akr1e1	-0.168717	0.0105346	ENSMUSG00000045410													Fkbp4	-0.158182	0.000399953	ENSMUSG00000030357
Csk	-0.169504	0.0334941	ENSMUSG00000032312													Tmem35a	-0.158561	0.0437516	ENSMUSG00000033578
Hsp90aa1	-0.170562	0.000268759	ENSMUSG00000021270													Paqr4	-0.158577	0.0096436	ENSMUSG00000023909
Exog	-0.171143	0.0305038	ENSMUSG00000042787													Sccpdh	-0.159065	0.0191586	ENSMUSG00000038936
Pygb	-0.171675	0.00294116	ENSMUSG00000033059													Rhof	-0.159134	0.0336109	ENSMUSG00000029449
Tmem35a	-0.176594	0.0293305	ENSMUSG00000033578													Nefm	-0.159553	0.0151546	ENSMUSG00000022054
Idh1	-0.17879	0.0058607	ENSMUSG00000025950													Chmp2b	-0.160985	0.00578267	ENSMUSG00000004843
Ddx10	-0.179563	0.0103369	ENSMUSG00000053289													Rell2	-0.161515	0.0229978	ENSMUSG00000044024
Gla	-0.181719	0.0181872	ENSMUSG00000031266													Maged2	-0.163136	0.0279372	ENSMUSG00000025268
Zyx	-0.181981	0.044872	ENSMUSG00000029860													Ache	-0.16318	0.0271803	ENSMUSG00000023328
Calb2	-0.182097	0.0484336	ENSMUSG00000003657													Cyp51	-0.163281	0.00984897	ENSMUSG00000001467
Dlg4	-0.183599	0.000362356	ENSMUSG00000020886													Csk	-0.163552	0.0118471	ENSMUSG00000032312
Sigmar1	-0.184223	0.0346049	ENSMUSG00000036078													Dlg4	-0.164463	0.000773363	ENSMUSG00000020886
Map9	-0.184305	0.000527746	ENSMUSG00000033900													Rnf41	-0.166037	0.000218069	ENSMUSG00000025373
Ap3s1	-0.187941	0.00292976	ENSMUSG00000024480													Serpini1	-0.166618	0.0103468	ENSMUSG00000027834
Psd	-0.188346	0.0248952	ENSMUSG00000037126													Msmo1	-0.167721	0.047586	ENSMUSG00000031604
Prkaca	-0.188856	0.0169634	ENSMUSG00000005469													Trim46	-0.168313	0.0405056	ENSMUSG00000042766
Ankrd45	-0.189233	0.0349448	ENSMUSG00000044835													Mrps25	-0.17106	0.0385568	ENSMUSG00000014551
Pter	-0.191329	0.000568303	ENSMUSG00000026730													Kcnc4	-0.17107	0.034987	ENSMUSG00000027895
AI846148	-0.193643	0.0230601	ENSMUSG00000024970													Golga7b	-0.171657	0.00469399	ENSMUSG00000042532
Slfn5	-0.194253	0.0423903	ENSMUSG00000054404													Aacs	-0.172539	0.00933817	ENSMUSG00000029482
Tuba1a	-0.195921	0.0206028	ENSMUSG00000072235													Rcn1	-0.175431	0.0357161	ENSMUSG00000005973
Midn	-0.196783	0.00045477	ENSMUSG00000035621													Zyx	-0.175526	0.0351647	ENSMUSG00000029860
Gdpd1	-0.196788	0.000105271	ENSMUSG00000061666													Midn	-0.175912	0.00345995	ENSMUSG00000035621
Stmn2	-0.197241	4.72e-06	ENSMUSG00000027500													Pter	-0.175999	0.00415379	ENSMUSG00000026730
Cyp51	-0.197966	0.00344915	ENSMUSG00000001467													Rundc3a	-0.177019	0.00142653	ENSMUSG00000006575
Acly	-0.198365	0.0074574	ENSMUSG00000020917													E2f3	-0.177841	0.0274914	ENSMUSG00000016477
Ccdc148	-0.200293	0.0489491	ENSMUSG00000036641													Fam57a	-0.178986	0.0402142	ENSMUSG00000069808
Dnajc2	-0.201962	0.0211206	ENSMUSG00000029014													Ccne1	-0.179152	0.0385776	ENSMUSG00000002068
Trim46	-0.202066	0.0114991	ENSMUSG00000042766													Ly6e	-0.179771	0.0466938	ENSMUSG00000022587
Fam57a	-0.203815	0.0183221	ENSMUSG00000069808													Ebp	-0.179991	0.0240736	ENSMUSG00000031168
Rell2	-0.204196	0.00190558	ENSMUSG00000044024													Ankrd45	-0.182248	0.0199817	ENSMUSG00000044835
Hspa5	-0.20435	0.017245	ENSMUSG00000026864													Tspyl5	-0.183538	0.0228294	ENSMUSG00000038984
Erlin1	-0.204691	0.0120866	ENSMUSG00000025198													Hspa5	-0.184361	0.049042	ENSMUSG00000026864
Msmo1	-0.205614	0.0449331	ENSMUSG00000031604													Hsp90aa1	-0.186852	0.000226629	ENSMUSG00000021270
Rangap1	-0.205939	0.000117596	ENSMUSG00000022391													Tceal6	-0.187981	0.0374287	ENSMUSG00000031409
Zdhhc2	-0.208893	0.00446664	ENSMUSG00000039470													Cacybp	-0.188841	0.0164083	ENSMUSG00000014226
Ccne1	-0.211954	0.027287	ENSMUSG00000002068													Erlin1	-0.190067	0.0273316	ENSMUSG00000025198
Tceal6	-0.214666	0.0230337	ENSMUSG00000031409													Flot1	-0.190983	0.0267109	ENSMUSG00000059714
Slc9a3r1	-0.215022	0.00257466	ENSMUSG00000020733													Prcp	-0.191824	0.0415372	ENSMUSG00000061119
Cptp	-0.215643	0.00497002	ENSMUSG00000029073													Tuba1a	-0.192254	0.0159962	ENSMUSG00000072235
Tagln3	-0.216906	0.0229138	ENSMUSG00000022658													Dnajc2	-0.193786	0.0298591	ENSMUSG00000029014
Caskin2	-0.217546	0.00392537	ENSMUSG00000034471													Psd	-0.194545	0.0398108	ENSMUSG00000037126
Rab33a	-0.217927	0.0229593	ENSMUSG00000031104													Raph1	-0.197014	0.0259421	ENSMUSG00000026014
Tspyl5	-0.217986	0.00238516	ENSMUSG00000038984													Brip1os	-0.198216	0.00839365	ENSMUSG00000085208
Ptprn	-0.219646	6.31e-06	ENSMUSG00000026204													Eif2b3	-0.198655	0.00863063	ENSMUSG00000028683
Fjx1	-0.220045	0.0103238	ENSMUSG00000075012													Abca8a	-0.200708	0.0474175	ENSMUSG00000041828
Sat2	-0.22246	0.0429989	ENSMUSG00000069835													Slc25a1	-0.201339	0.024072	ENSMUSG00000003528
Nefm	-0.222781	0.000923009	ENSMUSG00000022054													AI846148	-0.201891	0.0190589	ENSMUSG00000024970
Fabp3	-0.225461	0.0251237	ENSMUSG00000028773													Nrsn1	-0.202276	0.00161184	ENSMUSG00000048978
Samd14	-0.226781	0.0281182	ENSMUSG00000047181													Pgpep1	-0.204367	0.0214921	ENSMUSG00000056204
Cacybp	-0.227634	0.00540176	ENSMUSG00000014226													Hsph1	-0.204735	0.0160198	ENSMUSG00000029657
Pgpep1	-0.228963	0.0032334	ENSMUSG00000056204													Ap1s1	-0.206223	0.0281567	ENSMUSG00000004849
Trim36	-0.230326	0.00343738	ENSMUSG00000033949													Cacng8	-0.206609	0.0196204	ENSMUSG00000053395
Ly6e	-0.235375	0.0219737	ENSMUSG00000022587													Nol3	-0.207371	0.0381475	ENSMUSG00000014776
Nt5c	-0.235914	0.039825	ENSMUSG00000020736													Pold4	-0.208121	0.045637	ENSMUSG00000024854
Mmp15	-0.235942	0.00139739	ENSMUSG00000031790													Ap3s1	-0.20843	0.0015383	ENSMUSG00000024480
Mvd	-0.236917	0.017598	ENSMUSG00000006517													Dlgap3	-0.208869	0.0009129	ENSMUSG00000042388
B3galt2	-0.236962	0.016774	ENSMUSG00000033849													Hpca	-0.20971	0.0361713	ENSMUSG00000028785
Prcp	-0.239387	0.0097369	ENSMUSG00000061119													Cptp	-0.210056	0.00429551	ENSMUSG00000029073
Ccdc184	-0.239946	0.00535305	ENSMUSG00000029875													AI504432	-0.210412	0.0324834	ENSMUSG00000056145
Zfp979	-0.243102	0.0477071	ENSMUSG00000066000													Gpr139	-0.210589	0.0418679	ENSMUSG00000066197
Rhof	-0.24385	0.0034906	ENSMUSG00000029449													Tmem132e	-0.210993	0.0238857	ENSMUSG00000020701
Dnajb1	-0.244115	0.00493307	ENSMUSG00000005483													Gpx1	-0.211524	0.0287042	ENSMUSG00000063856
Mrps25	-0.246348	0.000978261	ENSMUSG00000014551													Tubb2b	-0.211758	0.00356703	ENSMUSG00000045136
Hsph1	-0.24735	0.00670668	ENSMUSG00000029657													Esyt1	-0.212252	0.00727444	ENSMUSG00000025366
Fam171a2	-0.247606	0.00388825	ENSMUSG00000034685													Cacnb1	-0.212873	0.0166574	ENSMUSG00000020882
Vat1l	-0.248089	0.00109819	ENSMUSG00000046844													Hsd17b10	-0.2133	0.0130914	ENSMUSG00000025260
Fzd9	-0.25085	0.0214531	ENSMUSG00000049551													B3galt2	-0.216714	0.0398386	ENSMUSG00000033849
Ret	-0.251343	0.0148821	ENSMUSG00000030110													Tmem121	-0.217865	0.0450091	ENSMUSG00000049036
2900052N01Rik	-0.253625	0.0187887	ENSMUSG00000099696													1700003E16Rik	-0.218086	0.0164442	ENSMUSG00000030030
Ckmt1	-0.253698	0.00540211	ENSMUSG00000000308													Slfn5	-0.218824	0.0135641	ENSMUSG00000054404
Esyt1	-0.253918	0.000854086	ENSMUSG00000025366													Ckmt1	-0.220624	0.00133207	ENSMUSG00000000308
Egr1	-0.253944	0.00487248	ENSMUSG00000038418													1110059G10Rik	-0.221258	0.0277546	ENSMUSG00000032551
Tubb2b	-0.254318	1.38e-05	ENSMUSG00000045136													Ccdc148	-0.223911	0.0421078	ENSMUSG00000036641
N4bp3	-0.257453	0.0104542	ENSMUSG00000001053													Ccdc190	-0.225762	0.0158468	ENSMUSG00000070532
Pold4	-0.257516	0.0259582	ENSMUSG00000024854													Shox2	-0.226416	0.0191277	ENSMUSG00000027833
Maged2	-0.258216	3.46e-05	ENSMUSG00000025268													2019-03-09	-0.230415	0.000503099	ENSMUSG00000040502
1110059G10Rik	-0.258554	0.00151879	ENSMUSG00000032551													Pcdhb3	-0.23052	0.0476313	ENSMUSG00000045498
Vwa5a	-0.260303	0.00586074	ENSMUSG00000023186													Slc29a4	-0.232005	0.0198541	ENSMUSG00000050822
Tmem141	-0.262807	0.0236661	ENSMUSG00000026939													Ret	-0.23235	0.0243666	ENSMUSG00000030110
Rgs20	-0.266738	0.0361938	ENSMUSG00000002459													Fam46a	-0.233552	0.0381924	ENSMUSG00000032265
Tmem121	-0.266901	0.0173992	ENSMUSG00000049036													Ccdc160	-0.233804	0.0485974	ENSMUSG00000073207
Hsd17b10	-0.267222	0.00290862	ENSMUSG00000025260													Gpr153	-0.236046	0.00235478	ENSMUSG00000042804
Raph1	-0.268113	0.00291474	ENSMUSG00000026014													Dnajb1	-0.237123	0.0141258	ENSMUSG00000005483
Gpx1	-0.268477	0.00816797	ENSMUSG00000063856													Asb16	-0.239213	0.0394402	ENSMUSG00000034768
Gm13889	-0.270516	0.0155517	ENSMUSG00000087006													Zdhhc2	-0.239751	0.00170397	ENSMUSG00000039470
1500011K16Rik	-0.272688	0.0298292	ENSMUSG00000051319													Stmn2	-0.241235	1.3807e-06	ENSMUSG00000027500
Ap1s1	-0.274284	0.00542117	ENSMUSG00000004849													Rnd1	-0.242891	0.00938885	ENSMUSG00000054855
Dysf	-0.27675	0.00577167	ENSMUSG00000033788													Olfm2	-0.243783	0.0140641	ENSMUSG00000032172
Flot1	-0.277057	0.00173636	ENSMUSG00000059714													Sh3bgrl3	-0.244543	0.0465161	ENSMUSG00000028843
Adra1b	-0.278525	0.00675384	ENSMUSG00000050541													Necab3	-0.245078	0.0143036	ENSMUSG00000027489
Trim16	-0.280023	0.0193784	ENSMUSG00000047821													Tagln3	-0.245373	0.00579811	ENSMUSG00000022658
Marcks	-0.282773	0.0013723	ENSMUSG00000069662													Marcks	-0.245474	0.0120113	ENSMUSG00000069662
2019-03-09	-0.283774	0.000907328	ENSMUSG00000040502													Panx1	-0.246561	0.0243035	ENSMUSG00000031934
Tmem132e	-0.283834	0.00173818	ENSMUSG00000020701													Mvd	-0.248161	0.034878	ENSMUSG00000006517
Slc25a1	-0.284105	0.0154912	ENSMUSG00000003528													Gm13889	-0.251146	0.0147576	ENSMUSG00000087006
Slc29a4	-0.285077	0.00218735	ENSMUSG00000050822													Caskin2	-0.25246	0.0016358	ENSMUSG00000034471
Dbndd1	-0.2905	0.000846287	ENSMUSG00000031970													Plpp4	-0.25349	0.0387745	ENSMUSG00000070366
AI506816	-0.293131	0.015667	ENSMUSG00000105987													1110008P14Rik	-0.253537	0.010855	ENSMUSG00000039195
Hpca	-0.295509	0.00329716	ENSMUSG00000028785													Dnajc12	-0.256458	0.0265337	ENSMUSG00000036764
Gpr139	-0.297348	0.00112181	ENSMUSG00000066197													Rhov	-0.257761	0.0311722	ENSMUSG00000034226
Ache	-0.29761	0.00068572	ENSMUSG00000023328													Vwc2	-0.258301	0.00522607	ENSMUSG00000050830
1110008P14Rik	-0.29988	0.0156939	ENSMUSG00000039195													Pcdh11x	-0.258648	0.0076399	ENSMUSG00000034755
Fam46a	-0.300152	0.00732876	ENSMUSG00000032265													2900052N01Rik	-0.258683	0.0340289	ENSMUSG00000099696
Rnd1	-0.301185	0.000904225	ENSMUSG00000054855													Adra1b	-0.260253	0.0199858	ENSMUSG00000050541
Rcn1	-0.301381	9.88e-05	ENSMUSG00000005973													Dbndd1	-0.260699	0.00360887	ENSMUSG00000031970
Tppp3	-0.301553	0.00829551	ENSMUSG00000014846													Rgs10	-0.262716	0.0278048	ENSMUSG00000030844
Kcnc4	-0.302492	8.3e-06	ENSMUSG00000027895													Nt5c	-0.262835	0.0181866	ENSMUSG00000020736
Nwd2	-0.30385	0.0460768	ENSMUSG00000090061													Slc5a5	-0.264046	0.0273662	ENSMUSG00000000792
Pcdhb9	-0.30404	0.00447277	ENSMUSG00000051242													Trim36	-0.264591	0.00328309	ENSMUSG00000033949
Cacnb1	-0.305387	0.000236193	ENSMUSG00000020882													AI506816	-0.266814	0.027209	ENSMUSG00000105987
Pdlim2	-0.306745	0.0490657	ENSMUSG00000022090													Calb2	-0.268329	0.000230579	ENSMUSG00000003657
Cacng8	-0.308399	0.000810344	ENSMUSG00000053395													Ahnak2	-0.268808	0.00558382	ENSMUSG00000072812
Pdia4	-0.310531	0.000472667	ENSMUSG00000025823													Kcnd1	-0.269502	0.00261607	ENSMUSG00000009731
Calr3	-0.312635	0.00724575	ENSMUSG00000019732													Zfp773	-0.270911	0.036399	ENSMUSG00000063535
Dok4	-0.312812	0.0111634	ENSMUSG00000040631													Vwa5a	-0.272944	0.00432387	ENSMUSG00000023186
Dnajc12	-0.312825	0.000880056	ENSMUSG00000036764													Ier3	-0.274561	0.0103634	ENSMUSG00000003541
Shox2	-0.320801	0.00227537	ENSMUSG00000027833													Tppp3	-0.274865	0.00436349	ENSMUSG00000014846
Trpv2	-0.323942	0.000667162	ENSMUSG00000018507													Unc119	-0.275716	0.00842933	ENSMUSG00000002058
Gpr12	-0.324432	0.0207449	ENSMUSG00000041468													Ydjc	-0.276947	0.0433288	ENSMUSG00000041774
Cacnb3	-0.328437	5.47e-06	ENSMUSG00000003352													Slc30a3	-0.277365	0.0351117	ENSMUSG00000029151
Neurod6	-0.328492	0.0478988	ENSMUSG00000037984													Slc9a3r1	-0.277376	0.000174308	ENSMUSG00000020733
Zfp811	-0.329608	0.0058754	ENSMUSG00000055202													Fabp3	-0.277822	0.00852329	ENSMUSG00000028773
Fam213b	-0.330388	0.00334411	ENSMUSG00000029059													1500011K16Rik	-0.280703	0.0174903	ENSMUSG00000051319
Rgs10	-0.33093	0.00974957	ENSMUSG00000030844													Cacnb3	-0.281734	0.00141687	ENSMUSG00000003352
Nrsn1	-0.332657	0.000180738	ENSMUSG00000048978													Arxes1	-0.283429	0.00634422	ENSMUSG00000048355
1700003E16Rik	-0.333102	0.000281095	ENSMUSG00000030030													Gamt	-0.283429	0.0126396	ENSMUSG00000020150
Gpr153	-0.334546	1.11e-06	ENSMUSG00000042804													Hspb6	-0.284411	0.00556222	ENSMUSG00000036854
Fgf10	-0.33496	0.00837522	ENSMUSG00000021732													Calr3	-0.286106	0.0143908	ENSMUSG00000019732
Kcnd1	-0.339135	0.000671822	ENSMUSG00000009731													Rgs20	-0.288037	0.042064	ENSMUSG00000002459
Ngfr	-0.340685	0.0156391	ENSMUSG00000000120													Tmsb10	-0.288731	0.0235437	ENSMUSG00000079523
Dynll1	-0.343757	0.00215677	ENSMUSG00000009013													Pdlim2	-0.291783	0.0326267	ENSMUSG00000022090
Banp	-0.345821	5.66e-07	ENSMUSG00000025316													Zfp979	-0.2931	0.0218385	ENSMUSG00000066000
AI504432	-0.346808	0.000615243	ENSMUSG00000056145													Fam213b	-0.294673	0.0168011	ENSMUSG00000029059
Inhba	-0.346822	0.0226875	ENSMUSG00000041324													Doc2a	-0.296245	0.0320382	ENSMUSG00000052301
Necab3	-0.347956	0.000826631	ENSMUSG00000027489													Tmem141	-0.296413	0.00459094	ENSMUSG00000026939
Arhgef15	-0.348785	0.000123866	ENSMUSG00000052921													Psmb10	-0.297402	0.0302659	ENSMUSG00000031897
Abca8a	-0.350015	8.49e-05	ENSMUSG00000041828													Arhgef15	-0.299488	0.000294771	ENSMUSG00000052921
Lrrc73	-0.352328	0.0013744	ENSMUSG00000071073													9230110C19Rik	-0.29965	0.0126268	ENSMUSG00000053070
9230110C19Rik	-0.355177	0.00352677	ENSMUSG00000053070													Pnma2	-0.300008	0.0051396	ENSMUSG00000046204
Tnfrsf12a	-0.356744	0.0100584	ENSMUSG00000023905													Sat2	-0.300261	0.0103639	ENSMUSG00000069835
Nol3	-0.357591	0.00271214	ENSMUSG00000014776													Ngfr	-0.300857	0.0289981	ENSMUSG00000000120
Klf10	-0.359104	0.0127785	ENSMUSG00000037465													Cda	-0.301621	0.0104617	ENSMUSG00000028755
Sh3bgrl3	-0.362149	0.030957	ENSMUSG00000028843													Ttc30a1	-0.303167	0.0119798	ENSMUSG00000075271
Coro1a	-0.362162	0.00127916	ENSMUSG00000030707													Lrrc73	-0.304327	0.00395594	ENSMUSG00000071073
Pcdhb5	-0.362438	0.00887947	ENSMUSG00000063687													Mme	-0.304358	0.0159225	ENSMUSG00000027820
Syndig1l	-0.363493	0.00253156	ENSMUSG00000071234													Pdia4	-0.306565	0.00138933	ENSMUSG00000025823
Fabp7	-0.366967	0.000667062	ENSMUSG00000019874													Slc6a7	-0.306573	0.0163165	ENSMUSG00000052026
Asb16	-0.367317	0.00314644	ENSMUSG00000034768													Mettl27	-0.307567	0.00724729	ENSMUSG00000040557
Rhov	-0.367738	0.00603542	ENSMUSG00000034226													Zfp811	-0.308466	0.0474531	ENSMUSG00000055202
Kcnj14	-0.369809	0.00508492	ENSMUSG00000058743													Kcna4	-0.308717	0.0436742	ENSMUSG00000042604
S100a10	-0.373534	0.012758	ENSMUSG00000041959													3110035E14Rik	-0.309133	0.000492463	ENSMUSG00000067879
3110035E14Rik	-0.375341	7.22e-05	ENSMUSG00000067879													Fabp7	-0.31041	0.0245755	ENSMUSG00000019874
Unc119	-0.376174	0.000395593	ENSMUSG00000002058													Rab33a	-0.310914	0.00114027	ENSMUSG00000031104
Gamt	-0.382463	0.000323455	ENSMUSG00000020150													Neurod6	-0.311944	0.0442402	ENSMUSG00000037984
Vwc2	-0.383138	0.000337206	ENSMUSG00000050830													Rasgrp2	-0.314112	0.0074469	ENSMUSG00000032946
Plpp4	-0.383291	0.0065958	ENSMUSG00000070366													S100a10	-0.314306	0.0262336	ENSMUSG00000041959
Nes	-0.383642	0.0052574	ENSMUSG00000004891													Fjx1	-0.314462	0.000799525	ENSMUSG00000075012
1500009L16Rik	-0.385635	0.0191752	ENSMUSG00000087651													Pafah1b3	-0.31491	0.00414661	ENSMUSG00000005447
Ydjc	-0.386461	0.0048149	ENSMUSG00000041774													1700007K13Rik	-0.317156	0.0281074	ENSMUSG00000026831
Hspb6	-0.38688	0.00286744	ENSMUSG00000036854													Fam171a2	-0.317241	8.85639e-06	ENSMUSG00000034685
Zfp773	-0.387629	0.00380664	ENSMUSG00000063535													Banp	-0.318583	0.00975374	ENSMUSG00000025316
Psmb10	-0.388016	0.0093631	ENSMUSG00000031897													Vstm2a	-0.318826	0.000422442	ENSMUSG00000048834
1700007K13Rik	-0.391292	0.015012	ENSMUSG00000026831													Rnd2	-0.319707	0.00251694	ENSMUSG00000001313
Pafah1b3	-0.391955	8.8e-05	ENSMUSG00000005447													A2ml1	-0.320435	0.0414995	ENSMUSG00000047228
Bok	-0.395088	0.00150723	ENSMUSG00000026278													Tac1	-0.326072	0.0340262	ENSMUSG00000061762
Ptrh1	-0.399114	0.0336433	ENSMUSG00000053746													Trpv2	-0.326322	0.00234654	ENSMUSG00000018507
Mmp9	-0.40054	0.00323421	ENSMUSG00000017737													Kcnj14	-0.326874	0.00865577	ENSMUSG00000058743
Fos	-0.403227	0.00914386	ENSMUSG00000021250													N4bp3	-0.326998	0.00125955	ENSMUSG00000001053
Penk	-0.403419	0.000386234	ENSMUSG00000045573													Syndig1l	-0.328324	6.47153e-05	ENSMUSG00000071234
Rcor2	-0.40345	0.000306528	ENSMUSG00000024968													Cgref1	-0.328426	0.0224775	ENSMUSG00000029161
Ahnak2	-0.406929	0.000193558	ENSMUSG00000072812													Trim16	-0.330036	0.00885895	ENSMUSG00000047821
Lgals1	-0.408986	0.0199287	ENSMUSG00000068220													Slc27a3	-0.330212	0.027453	ENSMUSG00000027932
Hes5	-0.416186	0.0064525	ENSMUSG00000048001													Dynll1	-0.333703	0.00129831	ENSMUSG00000009013
Cda	-0.418961	0.000140946	ENSMUSG00000028755													Ecel1	-0.333992	0.000101288	ENSMUSG00000026247
Hspb1	-0.423234	0.0127242	ENSMUSG00000004951													Cnih2	-0.334082	0.0149318	ENSMUSG00000024873
Rnd2	-0.425256	3.36e-05	ENSMUSG00000001313													Isl1	-0.338118	0.0317409	ENSMUSG00000042258
Olfm2	-0.426638	0.000488031	ENSMUSG00000032172													Lrrc55	-0.339015	0.0212777	ENSMUSG00000075224
Ier3	-0.427656	0.000291465	ENSMUSG00000003541													Zdhhc22	-0.339511	0.0307289	ENSMUSG00000048483
3300002P13Rik	-0.428926	0.00976087	ENSMUSG00000107585													Rab26	-0.340689	0.0269749	ENSMUSG00000079657
Pnma2	-0.430883	2.55e-05	ENSMUSG00000046204													3300002P13Rik	-0.342225	0.0397226	ENSMUSG00000107585
B230311B06Rik	-0.431935	0.00676042	ENSMUSG00000109284													Lhfpl5	-0.342558	0.0036321	ENSMUSG00000062252
Arl5c	-0.434878	0.0175119	ENSMUSG00000038352													Scn3b	-0.343891	0.0116619	ENSMUSG00000049281
Fhit	-0.435854	0.0195273	ENSMUSG00000060579													Glra2	-0.344922	0.0432551	ENSMUSG00000018589
Adamts5	-0.436216	0.000233868	ENSMUSG00000022894													Frzb	-0.345489	0.00717328	ENSMUSG00000027004
Slc27a3	-0.437129	0.00480317	ENSMUSG00000027932													Dok4	-0.345511	0.00680998	ENSMUSG00000040631
Dach2	-0.440174	0.0213343	ENSMUSG00000025592													Dysf	-0.347826	0.00103762	ENSMUSG00000033788
Pcdhb3	-0.443127	0.000103851	ENSMUSG00000045498													Pcdhb8	-0.351903	0.01528	ENSMUSG00000045876
Tmsb10	-0.445753	0.00291315	ENSMUSG00000079523													Sncg	-0.353425	0.000597191	ENSMUSG00000023064
Coch	-0.445819	0.00221967	ENSMUSG00000020953													Adcyap1	-0.357033	0.00478702	ENSMUSG00000024256
Cartpt	-0.447904	0.0258775	ENSMUSG00000021647													Lgals1	-0.360161	0.0275035	ENSMUSG00000068220
Nkpd1	-0.448752	0.00662934	ENSMUSG00000060621													Hes5	-0.361172	0.0192557	ENSMUSG00000048001
Gdf11	-0.449484	6.47e-07	ENSMUSG00000025352													Bdnf	-0.363941	0.00134261	ENSMUSG00000048482
Vstm2a	-0.451897	3.04e-09	ENSMUSG00000048834													Pcdhb5	-0.365763	0.00987692	ENSMUSG00000063687
Cnih2	-0.455055	3.91e-05	ENSMUSG00000024873													Chodl	-0.366879	1.69007e-05	ENSMUSG00000022860
Serpina3n	-0.455537	0.00154305	ENSMUSG00000021091													Fzd9	-0.369632	0.00155362	ENSMUSG00000049551
Fgf11	-0.456158	5.49e-07	ENSMUSG00000042826													1500009L16Rik	-0.370973	0.0268998	ENSMUSG00000087651
Krt9	-0.456589	0.040597	ENSMUSG00000051617													Magee2	-0.373253	0.0150188	ENSMUSG00000031224
Zbtb42	-0.458047	0.0124171	ENSMUSG00000037638													Pcdh18	-0.374989	0.00796112	ENSMUSG00000037892
Efna3	-0.458828	4.19e-05	ENSMUSG00000028039													Nxph3	-0.377763	0.0025366	ENSMUSG00000046719
Pcdh18	-0.460173	0.00134408	ENSMUSG00000037892													Fhit	-0.379957	0.0350412	ENSMUSG00000060579
Ttc30a1	-0.461498	0.000518836	ENSMUSG00000075271													Pcdhb9	-0.38254	0.000600073	ENSMUSG00000051242
Gpr150	-0.463336	0.00796355	ENSMUSG00000045509													Nkpd1	-0.382982	0.0233235	ENSMUSG00000060621
Panx1	-0.464366	3.5e-05	ENSMUSG00000031934													B230311B06Rik	-0.386228	0.011355	ENSMUSG00000109284
Kcna4	-0.471951	0.00115591	ENSMUSG00000042604													Bok	-0.389629	0.00517098	ENSMUSG00000026278
Npy2r	-0.479689	0.00483758	ENSMUSG00000028004													Coro1a	-0.390622	0.000507751	ENSMUSG00000030707
Bdnf	-0.480085	1.43e-07	ENSMUSG00000048482													Mmp9	-0.391746	0.0264451	ENSMUSG00000017737
Spin2c	-0.480812	0.000885682	ENSMUSG00000046550													Gap43	-0.391949	0.00457178	ENSMUSG00000047261
Sncg	-0.482555	0.000394	ENSMUSG00000023064													Egr1	-0.392255	3.81402e-06	ENSMUSG00000038418
Actrt3	-0.48355	0.0122864	ENSMUSG00000037737													Tcaf2	-0.39446	0.0194912	ENSMUSG00000029851
Trpc4	-0.485678	0.00222582	ENSMUSG00000027748													Adamts5	-0.396015	0.000742248	ENSMUSG00000022894
Gm3636	-0.4884	9e-05	ENSMUSG00000091754													Serpina3n	-0.399537	0.00205944	ENSMUSG00000021091
Slc30a3	-0.489218	0.000175905	ENSMUSG00000029151													Nptx2	-0.40064	0.00523773	ENSMUSG00000059991
Zdhhc22	-0.489909	0.00162387	ENSMUSG00000048483													Coch	-0.40071	0.0030658	ENSMUSG00000020953
Rab26	-0.49014	0.000706186	ENSMUSG00000079657													Cd1d1	-0.402418	0.0462665	ENSMUSG00000028076
Crabp1	-0.494463	0.0121279	ENSMUSG00000032291													Fgf10	-0.40251	0.00122104	ENSMUSG00000021732
Pcdh11x	-0.498797	1.65e-08	ENSMUSG00000034755													Nwd2	-0.403462	0.0110941	ENSMUSG00000090061
Cgref1	-0.507789	0.000131087	ENSMUSG00000029161													Klf10	-0.407433	8.04587e-05	ENSMUSG00000037465
Chodl	-0.509815	4.58e-08	ENSMUSG00000022860													Penk	-0.410325	0.000273978	ENSMUSG00000045573
A2ml1	-0.510538	0.00486011	ENSMUSG00000047228													Arhgdig	-0.411238	0.00584244	ENSMUSG00000073433
Pcdhb8	-0.511004	0.00193575	ENSMUSG00000045876													Hspb1	-0.416621	0.00775811	ENSMUSG00000004951
Ppm1j	-0.511106	0.0172321	ENSMUSG00000002228													Cdh24	-0.417002	0.000659458	ENSMUSG00000059674
Sdf2l1	-0.518233	0.00304068	ENSMUSG00000022769													Tnfrsf12a	-0.417009	0.00210046	ENSMUSG00000023905
Frzb	-0.519567	1.87e-06	ENSMUSG00000027004													BC035947	-0.421812	0.00116176	ENSMUSG00000090486
Ecel1	-0.519993	1.21e-06	ENSMUSG00000026247													Arl5c	-0.424049	0.025644	ENSMUSG00000038352
Uts2b	-0.521418	0.0204041	ENSMUSG00000056423													Zbtb42	-0.427509	0.022085	ENSMUSG00000037638
Mme	-0.523837	3.21e-05	ENSMUSG00000027820													Cartpt	-0.427589	0.0191869	ENSMUSG00000021647
Ccdc160	-0.526822	3.71e-05	ENSMUSG00000073207													Samd14	-0.428014	3.17135e-06	ENSMUSG00000047181
Gap43	-0.529159	6.46e-08	ENSMUSG00000047261													Sdf2l1	-0.428768	0.012193	ENSMUSG00000022769
Prph	-0.531672	0.000178733	ENSMUSG00000023484													Itga2b	-0.433661	0.0251064	ENSMUSG00000034664
Lhfpl5	-0.532835	1.84e-06	ENSMUSG00000062252													Tacr3	-0.435097	0.0234601	ENSMUSG00000028172
Nxph3	-0.534473	5.12e-07	ENSMUSG00000046719													Gpr12	-0.437051	0.00610206	ENSMUSG00000041468
Magee2	-0.536579	7.23e-05	ENSMUSG00000031224													Dach2	-0.438273	0.0332476	ENSMUSG00000025592
Nptx2	-0.54021	4.13e-05	ENSMUSG00000059991													Npy2r	-0.441324	0.00608564	ENSMUSG00000028004
BC035947	-0.541371	4.91e-06	ENSMUSG00000090486													Myh7	-0.443966	0.00153599	ENSMUSG00000053093
Lrrc55	-0.54406	2.32e-05	ENSMUSG00000075224													Htr1a	-0.446328	0.00130779	ENSMUSG00000021721
Tmem102	-0.545325	0.014011	ENSMUSG00000089876													Oprk1	-0.446872	0.0159102	ENSMUSG00000025905
Doc2a	-0.55123	4.37e-06	ENSMUSG00000052301													Gm44644	-0.446931	0.0122509	ENSMUSG00000109121
Mettl27	-0.553963	5.77e-08	ENSMUSG00000040557													Catsperz	-0.455511	0.0249428	ENSMUSG00000050623
Catsperz	-0.554075	0.003324	ENSMUSG00000050623													AW551984	-0.460197	0.0231848	ENSMUSG00000038112
Prok1	-0.557108	0.0332043	ENSMUSG00000070368													Ighm	-0.460351	0.00109685	ENSMUSG00000076617
Prkag3	-0.566681	0.0415667	ENSMUSG00000006542													Gdf11	-0.462188	1.08576e-07	ENSMUSG00000025352
Gm19345	-0.56767	0.00268057	ENSMUSG00000092216													Lor	-0.463495	0.0203495	ENSMUSG00000043165
Tacr3	-0.57206	0.000276003	ENSMUSG00000028172													Mc4r	-0.473276	0.00699806	ENSMUSG00000047259
Ighm	-0.57387	0.000675071	ENSMUSG00000076617													Cyp4f15	-0.477533	0.00080231	ENSMUSG00000073424
2410004I01Rik	-0.576327	0.0305593	ENSMUSG00000085338													H2-Q2	-0.477845	0.0403717	ENSMUSG00000091705
Rasgrp2	-0.577084	4.34e-06	ENSMUSG00000032946													Efna3	-0.478172	4.99894e-05	ENSMUSG00000028039
Itga2b	-0.577366	0.00300132	ENSMUSG00000034664													Trpc4	-0.480451	0.0135477	ENSMUSG00000027748
Slc6a7	-0.581495	2.72e-08	ENSMUSG00000052026													Gm3636	-0.483281	0.000743235	ENSMUSG00000091754
Cyp4f15	-0.590169	3.88e-05	ENSMUSG00000073424													Fgf11	-0.484065	8.37115e-07	ENSMUSG00000042826
Mc4r	-0.595619	0.000612069	ENSMUSG00000047259													Ntsr1	-0.484262	0.00191152	ENSMUSG00000027568
Tac1	-0.599072	1.86e-05	ENSMUSG00000061762													Rcor2	-0.484547	0.00131322	ENSMUSG00000024968
Scn3b	-0.601194	7.94e-08	ENSMUSG00000049281													Ptrh1	-0.48653	0.0109517	ENSMUSG00000053746
Fgl1	-0.610406	0.0284942	ENSMUSG00000031594													Prph	-0.487971	2.52218e-05	ENSMUSG00000023484
Htr1a	-0.612645	1.32e-07	ENSMUSG00000021721													2210011C24Rik	-0.488867	0.00210526	ENSMUSG00000074217
Rasl10a	-0.61269	0.0171789	ENSMUSG00000034209													Spin2c	-0.493838	0.00757972	ENSMUSG00000046550
Avpr1a	-0.616445	0.00382463	ENSMUSG00000020123													Nrtn	-0.497667	0.0175002	ENSMUSG00000039481
Slc5a5	-0.620305	3.27e-06	ENSMUSG00000000792													Vgf	-0.498387	7.42204e-05	ENSMUSG00000037428
Gna14	-0.623665	0.00789132	ENSMUSG00000024697													Lbhd2	-0.502588	0.0366689	ENSMUSG00000087075
Cyp2s1	-0.626641	2.57e-05	ENSMUSG00000040703													Gm19345	-0.502803	0.0415957	ENSMUSG00000092216
Tnfaip8l3	-0.635733	0.00148195	ENSMUSG00000074345													Gpr150	-0.506148	0.00490382	ENSMUSG00000045509
Mecp2	-0.636794	6.58e-05	ENSMUSG00000031393													Prok1	-0.5208	0.0466119	ENSMUSG00000070368
Adcyap1	-0.64094	5.98e-11	ENSMUSG00000024256													Nes	-0.533896	0.000477131	ENSMUSG00000004891
Cd1d1	-0.641051	0.00209994	ENSMUSG00000028076													Sst	-0.539216	0.00132272	ENSMUSG00000004366
Calca	-0.642802	3.22e-07	ENSMUSG00000030669													Ppm1j	-0.541135	0.00544082	ENSMUSG00000002228
Htr3a	-0.64676	0.000277957	ENSMUSG00000032269													Hcrtr1	-0.546535	0.00510174	ENSMUSG00000028778
Isl1	-0.64988	8.05e-05	ENSMUSG00000042258													Trhr2	-0.549003	0.0478395	ENSMUSG00000039079
Fxyd7	-0.651649	0.000114177	ENSMUSG00000036578													Popdc3	-0.553756	0.00305298	ENSMUSG00000019848
Arhgdig	-0.653463	1.84e-05	ENSMUSG00000073433													Crhbp	-0.558033	4.49514e-05	ENSMUSG00000021680
2210011C24Rik	-0.653779	0.000440674	ENSMUSG00000074217													Cyp2s1	-0.561565	1.2917e-05	ENSMUSG00000040703
Glra2	-0.662097	5.41e-07	ENSMUSG00000018589													Inhba	-0.578015	0.000433667	ENSMUSG00000041324
Gm10684	-0.683269	3.4e-07	ENSMUSG00000074385													Uts2b	-0.583972	0.00691226	ENSMUSG00000056423
Myh7	-0.68416	4.72e-08	ENSMUSG00000053093													Fam110c	-0.584802	0.0401938	ENSMUSG00000036136
Popdc3	-0.685877	5.5e-05	ENSMUSG00000019848													Foxr2	-0.585322	0.0298614	ENSMUSG00000071665
Lor	-0.691597	0.000225124	ENSMUSG00000043165													Fgl1	-0.587016	0.0258926	ENSMUSG00000031594
Oprk1	-0.695119	2.39e-05	ENSMUSG00000025905													Exoc3l2	-0.590155	0.0364384	ENSMUSG00000011263
Foxr2	-0.696911	0.00427985	ENSMUSG00000071665													C130060K24Rik	-0.598731	0.00974614	ENSMUSG00000029917
Hspa1b	-0.697281	0.00038065	ENSMUSG00000090877													Pgr15l	-0.599278	0.0190938	ENSMUSG00000031212
Cdh24	-0.697311	3.87e-08	ENSMUSG00000059674													Nxph4	-0.602538	9.41304e-08	ENSMUSG00000040258
Gm44644	-0.703964	0.000117329	ENSMUSG00000109121													Krt9	-0.604297	0.0135666	ENSMUSG00000051617
Nxph4	-0.708245	1.13e-09	ENSMUSG00000040258													Rasl10a	-0.604704	0.0202064	ENSMUSG00000034209
Nrtn	-0.718005	0.000858313	ENSMUSG00000039481													Tnfaip8l3	-0.606159	0.00576552	ENSMUSG00000074345
Vgf	-0.718335	1.72e-10	ENSMUSG00000037428													Htr3a	-0.606246	0.00057304	ENSMUSG00000032269
Sst	-0.725587	1.5e-05	ENSMUSG00000004366													Hpse	-0.606265	0.0184583	ENSMUSG00000035273
C130060K24Rik	-0.734223	0.00274421	ENSMUSG00000029917													Fxyd7	-0.62425	0.000110027	ENSMUSG00000036578
Ntsr1	-0.742163	8.32e-07	ENSMUSG00000027568													Calca	-0.631237	0.000163664	ENSMUSG00000030669
Patl2	-0.753869	0.00954644	ENSMUSG00000027233													2900041M22Rik	-0.643273	0.0172973	ENSMUSG00000054418
Hpse	-0.761552	0.00128643	ENSMUSG00000035273													Fos	-0.65151	2.77925e-06	ENSMUSG00000021250
Plaur	-0.770967	0.0122473	ENSMUSG00000046223													Avpr1a	-0.652211	0.00235576	ENSMUSG00000020123
Crhbp	-0.771886	1.24e-07	ENSMUSG00000021680													Palm3	-0.688723	1.88229e-07	ENSMUSG00000047986
Pgr15l	-0.800769	0.000151156	ENSMUSG00000031212													2410018L13Rik	-0.705187	7.74985e-08	ENSMUSG00000073164
H2-Q2	-0.802706	0.000200712	ENSMUSG00000091705													Gna14	-0.710574	0.00553871	ENSMUSG00000024697
Slitrk6	-0.805469	0.000236602	ENSMUSG00000045871													Mecp2	-0.711725	1.81483e-07	ENSMUSG00000031393
AW551984	-0.845381	1.53e-08	ENSMUSG00000038112													Tmem102	-0.718585	0.000667646	ENSMUSG00000089876
Palm3	-0.856936	2.12e-10	ENSMUSG00000047986													Crabp1	-0.719885	0.0011861	ENSMUSG00000032291
Tcaf2	-0.866089	2.38e-06	ENSMUSG00000029851													Gm10684	-0.790801	2.98733e-09	ENSMUSG00000074385
2410018L13Rik	-0.902457	5.35e-13	ENSMUSG00000073164													Actrt3	-0.805856	0.000120172	ENSMUSG00000037737
Gm8206	-0.904586	0.0095739	ENSMUSG00000091568													Slitrk6	-0.807663	0.000315972	ENSMUSG00000045871
Lbhd2	-0.917869	0.000184156	ENSMUSG00000087075													Gvin1	-0.812669	0.0206595	ENSMUSG00000045868
Trhr2	-0.952632	0.000315204	ENSMUSG00000039079													2410004I01Rik	-0.816506	0.00543264	ENSMUSG00000085338
Gm2974	-0.988606	0.00506286	ENSMUSG00000079391													Patl2	-0.825435	0.00512378	ENSMUSG00000027233
Exoc3l2	-0.989615	0.00137167	ENSMUSG00000011263													Plaur	-0.843864	0.0101237	ENSMUSG00000046223
Hcrtr1	-1.01653	1.79e-06	ENSMUSG00000028778													4933439K11Rik	-0.874272	0.0260383	ENSMUSG00000085184
2900041M22Rik	-1.05106	0.000197484	ENSMUSG00000054418													2310002F09Rik	-0.921332	4.31591e-05	ENSMUSG00000097178
Fam110c	-1.06572	0.000394311	ENSMUSG00000036136													Gm2974	-0.936045	0.0115558	ENSMUSG00000079391
2310002F09Rik	-1.13165	0.000110209	ENSMUSG00000097178													Gm8206	-0.967642	0.0168328	ENSMUSG00000091568
Ldoc1	-1.20513	9.31e-08	ENSMUSG00000057615													Prkag3	-1.01258	0.000281753	ENSMUSG00000006542
Gm30003	-1.24382	0.00661506	ENSMUSG00000107318													Hspa1b	-1.02029	1.67914e-07	ENSMUSG00000090877
Gvin1	-1.30188	0.0007639	ENSMUSG00000045868													Gm30003	-1.21339	0.000700437	ENSMUSG00000107318
4933439K11Rik	-1.35922	0.00387507	ENSMUSG00000085184													Ldoc1	-1.21446	2.72397e-11	ENSMUSG00000057615

## Sheet: Mecp2+- Vehicle
Genes disrupted in Mecp2+/- vehicle-treated mice.
Gene.name	log2FoldChange	pvalue	ID
Gm13944	2.04915	0.0141665	ENSMUSG00000085845
Ppp1r17	1.8263	0.0372614	ENSMUSG00000002930
B3gnt5	1.80533	0.0150878	ENSMUSG00000022686
Nrk	1.78527	0.0496029	ENSMUSG00000052854
Car8	1.70247	0.0468581	ENSMUSG00000041261
Ptpn22	1.61609	0.00983571	ENSMUSG00000027843
Gm14033	1.59678	0.0208501	ENSMUSG00000087040
Zfp385c	1.50717	0.0296727	ENSMUSG00000014198
Slc5a1	1.40683	0.026126	ENSMUSG00000011034
Capn11	1.30412	9.68e-07	ENSMUSG00000058626
Prkcg	1.25449	0.0311972	ENSMUSG00000078816
Col6a5	1.24431	0.0012144	ENSMUSG00000091345
Gm16183	1.21006	0.00402101	ENSMUSG00000086067
Rreb1	1.19466	7.94e-11	ENSMUSG00000039087
Gm15893	1.1885	0.0019781	ENSMUSG00000085246
Gm15816	1.15448	0.000167087	ENSMUSG00000086741
Gm38048	1.1518	0.0368419	ENSMUSG00000102437
Pkp3	1.14054	0.0446965	ENSMUSG00000054065
Gm37818	1.13829	0.0126679	ENSMUSG00000104184
Gm26578	1.13737	0.000542654	ENSMUSG00000097928
Nek2	1.12408	0.00571605	ENSMUSG00000026622
Ankrd61	1.12405	0.0109934	ENSMUSG00000029607
Gm26789	1.11781	0.00643586	ENSMUSG00000096991
Gm45698	1.10329	0.0221444	ENSMUSG00000109428
Gm7162	1.08355	0.0166079	ENSMUSG00000089817
Atp2a3	1.08055	0.0401928	ENSMUSG00000020788
Gm20700	1.07006	0.00370844	ENSMUSG00000093502
Gm14824	1.06226	0.0180767	ENSMUSG00000083744
Tmem74bos	1.05333	0.0360935	ENSMUSG00000087035
Dnah11	1.03699	0.0220719	ENSMUSG00000018581
Homer3	1.02063	0.0370721	ENSMUSG00000003573
Corin	1.01442	0.0304953	ENSMUSG00000005220
Gm36937	1.01213	0.0144772	ENSMUSG00000102413
D930015M05Rik	1.00625	0.0227963	ENSMUSG00000084781
Gm43398	1.00468	0.0169607	ENSMUSG00000105594
Stk17b	0.995135	0.041001	ENSMUSG00000026094
Mir27b	0.994927	0.0217517	ENSMUSG00000065475
4930594M22Rik	0.992004	0.00252002	ENSMUSG00000075463
Mir3074-1	0.986227	0.00139168	ENSMUSG00000092741
Cep76	0.980248	0.0190991	ENSMUSG00000073542
A930017K11Rik	0.96987	0.00037178	ENSMUSG00000025727
Gm44136	0.969485	0.0125476	ENSMUSG00000107524
Gm44986	0.963631	0.00465846	ENSMUSG00000108573
Gm26876	0.963183	0.0109432	ENSMUSG00000097372
Igf2bp2	0.961709	0.0153157	ENSMUSG00000033581
Gm18290	0.960918	0.00514852	ENSMUSG00000106965
Tspan11	0.960283	0.00062012	ENSMUSG00000030351
Rgs8	0.957587	0.0367921	ENSMUSG00000042671
Calb1	0.951254	0.0195081	ENSMUSG00000028222
Fgf7	0.935776	0.00267437	ENSMUSG00000027208
Slc4a1	0.934946	0.0420298	ENSMUSG00000006574
Gm17281	0.932716	0.00754407	ENSMUSG00000097317
Slc16a10	0.919264	2.09e-05	ENSMUSG00000019838
Gm42991	0.918802	0.00286725	ENSMUSG00000106386
Abi3bp	0.911657	0.0119935	ENSMUSG00000035258
4931403E22Rik	0.910035	0.0434709	ENSMUSG00000093772
Gm44861	0.90457	0.0404912	ENSMUSG00000108897
Tmem181c-ps	0.90334	0.0243747	ENSMUSG00000093880
Crocc2	0.900768	0.000133787	ENSMUSG00000084989
Col19a1	0.895438	0.000162402	ENSMUSG00000026141
Gm16096	0.89259	0.00935421	ENSMUSG00000087135
Klhdc7b	0.891902	0.00485896	ENSMUSG00000091680
Gm16044	0.865266	0.0107255	ENSMUSG00000081339
Gm17193	0.864233	0.00532074	ENSMUSG00000079645
Pde5a	0.857492	0.023571	ENSMUSG00000053965
Ankrd53	0.852232	0.00132827	ENSMUSG00000014747
Adamts18	0.851231	0.0278001	ENSMUSG00000053399
Prkag2os2	0.836743	0.026828	ENSMUSG00000087314
Gm17210	0.836739	0.0171176	ENSMUSG00000090459
Gm45094	0.835711	0.0384695	ENSMUSG00000108753
Gm2694	0.83211	0.0359842	ENSMUSG00000097248
Bmp5	0.827718	0.020587	ENSMUSG00000032179
Gm19744	0.822719	0.00206894	ENSMUSG00000100706
Gm38077	0.817442	0.04396	ENSMUSG00000104344
1700109H08Rik	0.815896	0.00192917	ENSMUSG00000008307
Gm16907	0.802325	0.00205505	ENSMUSG00000097242
Gm28523	0.795087	0.00992666	ENSMUSG00000100707
Gm37776	0.793398	0.0451768	ENSMUSG00000104037
Gm42504	0.780732	0.0492415	ENSMUSG00000106198
Gm36936	0.778453	0.0332051	ENSMUSG00000102411
Gm3257	0.768797	0.0366211	ENSMUSG00000109178
Tmem200b	0.767904	0.0320598	ENSMUSG00000070720
Prss53	0.767334	0.0091558	ENSMUSG00000044139
Gdpd3	0.766635	0.0186717	ENSMUSG00000030703
Msx2	0.766234	0.0255591	ENSMUSG00000021469
Mef2c	0.757307	9.46e-23	ENSMUSG00000005583
Gm42890	0.753962	0.00323749	ENSMUSG00000105852
Gm20219	0.752653	0.00286837	ENSMUSG00000110218
Adamts10	0.746488	0.043815	ENSMUSG00000024299
Gm14569	0.743262	0.00674929	ENSMUSG00000091556
Clcn1	0.741752	0.00499922	ENSMUSG00000029862
Gm38198	0.741258	0.0364022	ENSMUSG00000102465
Pla2g4b	0.734691	0.00551882	ENSMUSG00000098488
A730035I17Rik	0.725009	0.0451186	ENSMUSG00000045238
Gm26935	0.723208	0.0216204	ENSMUSG00000098146
Sec16b	0.722679	0.0122853	ENSMUSG00000026589
6030442K20Rik	0.721995	0.0413503	ENSMUSG00000097760
Tiam1	0.715886	0.0210497	ENSMUSG00000002489
Irf6	0.713905	0.00985484	ENSMUSG00000026638
Col4a6	0.713054	0.00472046	ENSMUSG00000031273
Gm43858	0.70923	0.000390442	ENSMUSG00000104546
Gm35549	0.709128	0.0384071	ENSMUSG00000107504
Gm43859	0.708374	0.0183356	ENSMUSG00000105710
Grid2	0.707055	0.0200881	ENSMUSG00000071424
Fam107b	0.705168	0.0263349	ENSMUSG00000026655
Gm8066	0.701351	0.0392371	ENSMUSG00000106237
Gm17491	0.699281	4.63e-05	ENSMUSG00000097042
Ankrd66	0.698197	0.0222098	ENSMUSG00000096140
4930518I15Rik	0.698003	0.0385355	ENSMUSG00000074629
Lrrc38	0.69709	0.00613897	ENSMUSG00000028584
Gm26852	0.694609	0.0260883	ENSMUSG00000097231
Casq2	0.693987	0.00220506	ENSMUSG00000027861
Gm42742	0.692283	0.00734543	ENSMUSG00000107068
Dcdc2b	0.691896	9.54e-06	ENSMUSG00000078552
Cytl1	0.686034	0.0233921	ENSMUSG00000062329
Ddx60	0.685681	0.0079621	ENSMUSG00000037921
Srrm4os	0.684346	0.0486486	ENSMUSG00000086219
Eva1c	0.680396	0.00130889	ENSMUSG00000039903
Zbtb46	0.673573	0.0178866	ENSMUSG00000027583
Gm15418	0.672811	0.0444923	ENSMUSG00000085573
Col7a1	0.672444	0.00808173	ENSMUSG00000025650
Sned1	0.671633	0.00124195	ENSMUSG00000047793
Gm9821	0.667453	0.0206866	ENSMUSG00000095332
Cmya5	0.663065	0.00475122	ENSMUSG00000047419
Gm32444	0.660448	0.000237288	ENSMUSG00000102729
Fmod	0.656505	0.00613522	ENSMUSG00000041559
Dgkz	0.652988	0.0135885	ENSMUSG00000040479
Kank2	0.652225	0.0498423	ENSMUSG00000032194
Traf1	0.64803	0.0272386	ENSMUSG00000026875
Cdon	0.647868	0.0055277	ENSMUSG00000038119
Sbk3	0.646797	0.0127021	ENSMUSG00000085272
Plekhg4	0.646267	0.0222117	ENSMUSG00000014782
Chd7	0.641141	0.0375294	ENSMUSG00000041235
Glis1	0.639224	0.0425738	ENSMUSG00000034762
Ccdc142	0.635978	0.0400619	ENSMUSG00000107499
C230057M02Rik	0.633385	0.0139426	ENSMUSG00000110523
A430106G13Rik	0.629738	0.0343269	ENSMUSG00000098206
Zfpm2	0.628287	0.000856185	ENSMUSG00000022306
Gm43759	0.623566	0.00721317	ENSMUSG00000105368
Skor2	0.620521	0.0357616	ENSMUSG00000091519
Gm28192	0.620504	0.0196739	ENSMUSG00000100629
Shisa6	0.618152	0.00810712	ENSMUSG00000053930
1700071M16Rik	0.613517	0.0204368	ENSMUSG00000090307
Gm26724	0.613506	0.0290727	ENSMUSG00000097090
Gm44280	0.610503	0.0109412	ENSMUSG00000107944
Ogn	0.60692	0.0308285	ENSMUSG00000021390
A730011C13Rik	0.604094	0.0251155	ENSMUSG00000084846
Abcc12	0.603182	0.0429553	ENSMUSG00000036872
Flrt3	0.601896	8.77e-13	ENSMUSG00000051379
Tdrd5	0.601877	0.000300664	ENSMUSG00000060985
Gm43609	0.601656	0.0305778	ENSMUSG00000106087
Cep72	0.600191	0.0116022	ENSMUSG00000021572
P2ry2	0.599874	0.0156533	ENSMUSG00000032860
Prdm8	0.596882	0.00681678	ENSMUSG00000035456
Stil	0.594573	0.0200742	ENSMUSG00000028718
Ttll8	0.5944	0.00728358	ENSMUSG00000022388
1700123M08Rik	0.593554	0.0126444	ENSMUSG00000085614
Map3k14	0.588676	0.00117895	ENSMUSG00000020941
Gbp6	0.582911	0.0235232	ENSMUSG00000104713
Dnah14	0.5815	0.00482518	ENSMUSG00000047369
Rnf225	0.581055	0.0233523	ENSMUSG00000033967
A930012L18Rik	0.580563	0.0279066	ENSMUSG00000097610
Psg16	0.58018	0.0279151	ENSMUSG00000066760
Cited4	0.579222	0.045409	ENSMUSG00000070803
Mir5125	0.574491	1.22e-05	ENSMUSG00000092981
Mir124a-1hg	0.574039	0.00131207	ENSMUSG00000097545
Icmt	0.573681	0.00579451	ENSMUSG00000039662
Usp3	0.572305	0.00425783	ENSMUSG00000032376
AC110091.1	0.571879	0.00624585	ENSMUSG00000111219
Vav3	0.569052	3.23e-10	ENSMUSG00000033721
2810455O05Rik	0.564365	0.0079003	ENSMUSG00000085030
Fbn1	0.559667	0.000122298	ENSMUSG00000027204
Bcl2l11	0.5594	2.1e-06	ENSMUSG00000027381
Gm42418	0.55261	3.27e-06	ENSMUSG00000098178
Gm7276	0.547742	0.00387581	ENSMUSG00000073532
Epha8	0.547144	0.00216929	ENSMUSG00000028661
Phf2os1	0.547065	0.0188591	ENSMUSG00000086889
Bdkrb2	0.545762	0.0025359	ENSMUSG00000021070
Gm37795	0.545591	0.000169276	ENSMUSG00000102813
Osbpl3	0.545299	2.85e-06	ENSMUSG00000029822
Gm43808	0.542381	0.0360737	ENSMUSG00000107086
Gm38102	0.541055	0.00823981	ENSMUSG00000104156
Leng8	0.540208	7.22e-06	ENSMUSG00000035545
6430573F11Rik	0.540115	0.00701275	ENSMUSG00000039620
Muc3a	0.539083	0.0152499	ENSMUSG00000094840
Phf21b	0.538318	0.0018255	ENSMUSG00000016624
Gm28043	0.53717	0.000124446	ENSMUSG00000098374
Tll1	0.53439	0.0379797	ENSMUSG00000053626
Napsa	0.533887	0.0407366	ENSMUSG00000002204
Arhgap10	0.532966	7.23e-08	ENSMUSG00000037148
Slc39a2	0.532223	0.0326012	ENSMUSG00000072572
4930422M22Rik	0.531975	0.0203199	ENSMUSG00000100281
Bmx	0.531973	0.0115188	ENSMUSG00000031377
Gm3294	0.530819	0.00322797	ENSMUSG00000092090
Grin1os	0.530205	0.0027947	ENSMUSG00000085830
Mical2	0.526753	0.000627097	ENSMUSG00000038244
Syne2	0.526281	0.0206062	ENSMUSG00000063450
Afap1l2	0.525539	0.0261328	ENSMUSG00000025083
Gm7694	0.523423	0.000169001	ENSMUSG00000102752
Gm36995	0.523154	0.0355155	ENSMUSG00000103436
Gpc6	0.522286	0.00208696	ENSMUSG00000058571
H2-K2	0.520285	0.00374157	ENSMUSG00000067203
Tpcn2	0.519999	8.2e-05	ENSMUSG00000048677
Lhx1	0.519281	0.0388091	ENSMUSG00000018698
Rora	0.518057	0.000118879	ENSMUSG00000032238
Inpp5a	0.516063	0.00318731	ENSMUSG00000025477
2310043M15Rik	0.515606	0.0401044	ENSMUSG00000097768
E130102H24Rik	0.51275	0.0176737	ENSMUSG00000086782
Gm37928	0.511669	0.0056244	ENSMUSG00000104362
L3mbtl4	0.510624	0.0483533	ENSMUSG00000041565
Greb1	0.509701	0.000558731	ENSMUSG00000036523
Gldc	0.509258	0.0301503	ENSMUSG00000024827
Btg1	0.509184	0.00278771	ENSMUSG00000036478
Eml5	0.506068	0.00194407	ENSMUSG00000051166
Pde3a	0.50565	3.49e-05	ENSMUSG00000041741
Zic4	0.505471	0.0417587	ENSMUSG00000036972
1190002N15Rik	0.504073	0.0199247	ENSMUSG00000045414
Gm16023	0.49849	0.0336442	ENSMUSG00000086682
Wipf3	0.497282	0.000352228	ENSMUSG00000086040
Gm15787	0.496873	0.0104387	ENSMUSG00000086247
Kif15	0.496497	0.0376972	ENSMUSG00000036768
A330023F24Rik	0.496449	0.000165682	ENSMUSG00000096929
Tspan9	0.496275	0.00944975	ENSMUSG00000030352
Mtcp1	0.495279	0.0264979	ENSMUSG00000031200
6720427I07Rik	0.495022	0.0152335	ENSMUSG00000097375
Gm37090	0.494668	4.25e-05	ENSMUSG00000103183
Appl2	0.492164	2.25e-05	ENSMUSG00000020263
Col18a1	0.489937	0.0278561	ENSMUSG00000001435
Ptprr	0.489308	0.0246692	ENSMUSG00000020151
U2af1l4	0.488464	0.0344168	ENSMUSG00000109378
Ap1g2	0.485797	0.0309952	ENSMUSG00000040701
Gm14827	0.485506	0.000437119	ENSMUSG00000084904
Col5a1	0.484649	0.0414668	ENSMUSG00000026837
Ano5	0.483633	0.0292555	ENSMUSG00000055489
Gm16008	0.483541	0.0220684	ENSMUSG00000087381
Bhlhe22	0.480372	0.0330205	ENSMUSG00000025128
Gm43031	0.477273	0.0135207	ENSMUSG00000106535
Gm35339	0.477235	0.0115671	ENSMUSG00000109179
Gm42528	0.470932	0.00260207	ENSMUSG00000107134
Kitl	0.468681	0.00970425	ENSMUSG00000019966
Rassf9	0.467868	0.0490498	ENSMUSG00000044921
Calr4	0.466715	0.00887043	ENSMUSG00000028558
Mindy4b-ps	0.465897	0.0281002	ENSMUSG00000101860
Gm43272	0.465592	0.0220447	ENSMUSG00000105632
Sdk1	0.465495	1.23e-05	ENSMUSG00000039683
Traf5	0.465031	0.0482053	ENSMUSG00000026637
Gm42979	0.464794	0.0255062	ENSMUSG00000104814
Ovgp1	0.463941	0.000699921	ENSMUSG00000074340
Ccdc120	0.461296	0.0133351	ENSMUSG00000031150
Pxn	0.461228	0.0021115	ENSMUSG00000029528
Gas7	0.461185	0.0284907	ENSMUSG00000033066
A930024E05Rik	0.46014	0.00828416	ENSMUSG00000056735
Tmem181b-ps	0.459969	0.032363	ENSMUSG00000096780
Pan2	0.459953	0.000401342	ENSMUSG00000005682
Usp28	0.459717	0.00139824	ENSMUSG00000032267
Gm28876	0.459444	0.00985855	ENSMUSG00000101356
Aldob	0.455485	0.0173823	ENSMUSG00000028307
Lypd6	0.454742	0.00053756	ENSMUSG00000050447
Pcsk6	0.453708	0.000377176	ENSMUSG00000030513
Gm37963	0.453569	0.0020912	ENSMUSG00000104399
Gm43481	0.451077	0.0185734	ENSMUSG00000107000
Nrg2	0.449688	0.000189581	ENSMUSG00000060275
Crispld2	0.448298	0.00107967	ENSMUSG00000031825
Ntn1	0.44827	0.000748693	ENSMUSG00000020902
Kit	0.447314	0.037667	ENSMUSG00000005672
Lnx2	0.445208	0.0351165	ENSMUSG00000016520
Celsr3	0.444905	0.0227934	ENSMUSG00000023473
Gm27032	0.443987	0.0261502	ENSMUSG00000098051
Aff1	0.443928	0.00331122	ENSMUSG00000029313
Ust	0.443643	0.00576167	ENSMUSG00000047712
Gm2885	0.443345	0.0248103	ENSMUSG00000097103
Tbc1d8	0.443272	0.00040214	ENSMUSG00000003134
Il10ra	0.442825	0.00145055	ENSMUSG00000032089
Ttll3	0.442337	0.00262896	ENSMUSG00000030276
Col27a1	0.442115	7.93e-05	ENSMUSG00000045672
Gm43660	0.441381	0.00519934	ENSMUSG00000107352
Cdr1	0.440979	0.00200839	ENSMUSG00000090546
Pnpla3	0.440033	0.00508822	ENSMUSG00000041653
Grk3	0.438116	7.88e-06	ENSMUSG00000042249
Gabpb2	0.438022	0.0124154	ENSMUSG00000038766
Cd46	0.437072	0.000794246	ENSMUSG00000016493
Syne4	0.437011	0.0155955	ENSMUSG00000019737
Slco4a1	0.43641	0.0102068	ENSMUSG00000038963
Gm16153	0.435833	0.0258993	ENSMUSG00000085687
Ddx11	0.435117	0.038755	ENSMUSG00000035842
Irak1	0.434629	4.35e-11	ENSMUSG00000031392
Mamdc4	0.434153	0.0308664	ENSMUSG00000026941
Rtn4rl1	0.43269	0.00930823	ENSMUSG00000045287
Bora	0.432303	0.00153617	ENSMUSG00000022070
Reck	0.431996	0.000614751	ENSMUSG00000028476
Frmd6	0.431449	0.000158094	ENSMUSG00000048285
Auts2	0.428986	2.71e-09	ENSMUSG00000029673
Pcsk4	0.428537	0.0188991	ENSMUSG00000020131
Patj	0.428199	5.82e-05	ENSMUSG00000061859
Ankrd33b	0.428081	0.00294408	ENSMUSG00000022237
Gm5535	0.426727	0.0241989	ENSMUSG00000074758
Garnl3	0.426612	0.00616231	ENSMUSG00000038860
Gm15535	0.426025	0.0250601	ENSMUSG00000085527
Esrrb	0.425571	6.67e-06	ENSMUSG00000021255
Maml3	0.423768	0.0196337	ENSMUSG00000061143
Itpr3	0.421037	0.0068001	ENSMUSG00000042644
Myh6	0.420652	0.00130172	ENSMUSG00000040752
Ccdc3	0.416846	0.000633862	ENSMUSG00000026676
Mir6236	0.415884	0.0208722	ENSMUSG00000098973
Tle2	0.415603	0.0243197	ENSMUSG00000034771
Grm1	0.415463	0.011753	ENSMUSG00000019828
Col4a2	0.414387	0.000114817	ENSMUSG00000031503
1300002E11Rik	0.414379	0.00428222	ENSMUSG00000097290
Egln3	0.413446	0.000755997	ENSMUSG00000035105
Proser2	0.411057	0.00302272	ENSMUSG00000045319
Nptx1	0.409419	0.029519	ENSMUSG00000025582
Gm42878	0.408268	0.0477523	ENSMUSG00000105340
Mcc	0.407275	0.00186739	ENSMUSG00000071856
Vstm4	0.406679	1.38e-05	ENSMUSG00000050666
Snhg11	0.40513	8.07e-07	ENSMUSG00000044349
Malt1	0.404592	0.00621821	ENSMUSG00000032688
Paxbp1	0.40385	0.000442591	ENSMUSG00000022974
Dot1l	0.403654	0.0115648	ENSMUSG00000061589
Peak1	0.402752	0.0133594	ENSMUSG00000074305
Sel1l3	0.402444	0.0249163	ENSMUSG00000029189
Unk	0.402352	0.0013908	ENSMUSG00000020770
Dock4	0.401109	0.0029515	ENSMUSG00000035954
Boc	0.400554	0.0232313	ENSMUSG00000022687
Pgbd1	0.400221	0.0333003	ENSMUSG00000055313
Map3k5	0.399858	0.000708359	ENSMUSG00000071369
Spaca6	0.398145	0.00566436	ENSMUSG00000080316
Pxylp1	0.397638	0.0097888	ENSMUSG00000043587
Dao	0.397435	0.000156489	ENSMUSG00000042096
Mfsd2b	0.396315	0.043207	ENSMUSG00000037336
Astn2	0.39513	0.00562252	ENSMUSG00000028373
A330076H08Rik	0.394648	0.00289361	ENSMUSG00000109321
Gm26587	0.394388	0.0392863	ENSMUSG00000097470
Gm37422	0.394135	0.0232254	ENSMUSG00000104435
Slc4a9	0.393136	0.0310358	ENSMUSG00000024485
Gm23935	0.392758	0.0100971	ENSMUSG00000076258
Plekhn1	0.391905	0.00142566	ENSMUSG00000078485
Svil	0.391712	0.00123073	ENSMUSG00000024236
Slc1a3	0.390994	0.0433538	ENSMUSG00000005360
Aph1c	0.390087	0.00359888	ENSMUSG00000053040
Tmem131l	0.389958	0.000565929	ENSMUSG00000033767
Creb5	0.38986	0.000260457	ENSMUSG00000053007
Dab1	0.389555	0.00110094	ENSMUSG00000028519
Sema5a	0.389413	0.00279018	ENSMUSG00000022231
Lgi4	0.389319	0.0368713	ENSMUSG00000036560
Bcl6	0.389301	0.00470642	ENSMUSG00000022508
Il17rb	0.388639	0.00797325	ENSMUSG00000015966
Adat3	0.387705	0.0448195	ENSMUSG00000035370
Nos1ap	0.385997	0.0336102	ENSMUSG00000038473
Kcnt1	0.384314	0.012231	ENSMUSG00000058740
Fbxl12	0.383958	0.000265195	ENSMUSG00000066892
Akap7	0.383926	0.000637181	ENSMUSG00000039166
2010111I01Rik	0.38388	0.00790826	ENSMUSG00000021458
Itgb3	0.382611	0.00708322	ENSMUSG00000020689
Smad3	0.38217	0.00440564	ENSMUSG00000032402
Dleu2	0.380904	0.039337	ENSMUSG00000097589
Nepro	0.380672	0.00286312	ENSMUSG00000036208
Plagl1	0.379581	0.000952481	ENSMUSG00000019817
Kcnmb4	0.379474	0.030776	ENSMUSG00000054934
Stk10	0.378248	0.00355602	ENSMUSG00000020272
Adamts15	0.37787	0.0364282	ENSMUSG00000033453
Proz	0.376208	0.0119045	ENSMUSG00000031445
H6pd	0.375791	0.0265624	ENSMUSG00000028980
Plekha5	0.375241	5.44e-06	ENSMUSG00000030231
Epb41	0.373717	0.0103544	ENSMUSG00000028906
Etnppl	0.372168	3.26e-08	ENSMUSG00000019232
Adam1a	0.371268	0.0124897	ENSMUSG00000072647
4933407K13Rik	0.370247	0.006575	ENSMUSG00000087396
Tram2	0.369447	0.0370557	ENSMUSG00000041779
Zfp512b	0.368637	0.000300724	ENSMUSG00000000823
Bmper	0.368243	0.000754071	ENSMUSG00000031963
Cyyr1	0.367967	0.0312119	ENSMUSG00000041134
Sestd1	0.366893	0.00584723	ENSMUSG00000042272
Gk5	0.36686	0.0278285	ENSMUSG00000041440
Man1c1	0.365702	0.00243387	ENSMUSG00000037306
Gm45869	0.365359	0.0295701	ENSMUSG00000110390
Papss2	0.365295	0.00347716	ENSMUSG00000024899
Pde9a	0.36525	0.00185731	ENSMUSG00000041119
Arhgap26	0.3649	0.00579525	ENSMUSG00000036452
Neat1	0.364751	0.0127174	ENSMUSG00000092274
Cecr2	0.364404	0.0211143	ENSMUSG00000071226
Gm45426	0.364401	0.0461256	ENSMUSG00000109792
Rab11fip1	0.364136	0.0153585	ENSMUSG00000031488
AI480526	0.364038	0.0158836	ENSMUSG00000090086
Tgif1	0.363826	0.0404462	ENSMUSG00000047407
Arnt	0.363357	0.000875643	ENSMUSG00000015522
Coro6	0.362892	1.22e-05	ENSMUSG00000020836
Cntn4	0.362863	0.00239946	ENSMUSG00000064293
Vps37b	0.362253	0.0188778	ENSMUSG00000066278
Mapk12	0.361994	0.0010848	ENSMUSG00000022610
Cacna1d	0.361098	0.0256531	ENSMUSG00000015968
Cdc7	0.36074	0.00338458	ENSMUSG00000029283
P3h3	0.360715	0.00321788	ENSMUSG00000023191
F730043M19Rik	0.360441	5.7e-06	ENSMUSG00000052125
Pou3f1	0.359897	0.0117735	ENSMUSG00000090125
Galnt13	0.359529	0.0236634	ENSMUSG00000060988
Galnt12	0.359432	0.0366403	ENSMUSG00000039774
St8sia5	0.35886	0.00659665	ENSMUSG00000025425
Krba1	0.35861	0.00210995	ENSMUSG00000042810
Cap2	0.358344	0.000198064	ENSMUSG00000021373
Nphp3	0.357069	2.06e-06	ENSMUSG00000032558
Sox5	0.35636	0.000453747	ENSMUSG00000041540
Cdk6	0.355997	0.0251891	ENSMUSG00000040274
Prag1	0.355812	0.0285166	ENSMUSG00000050271
Igsf9b	0.354754	0.0484104	ENSMUSG00000034275
Trim39	0.35383	0.0014846	ENSMUSG00000045409
Zfc3h1	0.353829	0.00210383	ENSMUSG00000034163
Gm3764	0.353468	0.0101054	ENSMUSG00000097156
Ubap1l	0.353371	0.000977594	ENSMUSG00000086228
Myh11	0.353269	0.0135821	ENSMUSG00000018830
Zfp521	0.352254	0.010376	ENSMUSG00000024420
Zgrf1	0.351735	0.00613818	ENSMUSG00000051278
Dok3	0.351617	0.0171382	ENSMUSG00000035711
Jarid2	0.351045	0.0056459	ENSMUSG00000038518
Kcns1	0.350623	0.00313297	ENSMUSG00000040164
Fat1	0.350429	0.0494512	ENSMUSG00000070047
Firre	0.349555	0.000130298	ENSMUSG00000085396
Igdcc3	0.349006	0.0481034	ENSMUSG00000032394
Wdhd1	0.348898	0.00373997	ENSMUSG00000037572
Rps6ka5	0.348502	0.0122955	ENSMUSG00000021180
Maf	0.348368	0.0135701	ENSMUSG00000055435
Ablim1	0.348069	0.0207272	ENSMUSG00000025085
Rassf3	0.347981	2.56e-05	ENSMUSG00000025795
Eepd1	0.347251	0.000847657	ENSMUSG00000036611
Kremen1	0.345725	0.00318669	ENSMUSG00000020393
Fnbp4	0.345666	5.64e-06	ENSMUSG00000008200
Fstl4	0.344967	0.00697639	ENSMUSG00000036264
Pacrg	0.344443	0.00933033	ENSMUSG00000037196
Arntl	0.343927	0.00735365	ENSMUSG00000055116
Ryr3	0.343783	0.0367815	ENSMUSG00000057378
Sowahb	0.34337	0.0293448	ENSMUSG00000045314
Tmem2	0.342783	0.000916828	ENSMUSG00000024754
Xist	0.34229	0.00876484	ENSMUSG00000086503
Tcf7l1	0.341429	0.0265845	ENSMUSG00000055799
Gm45767	0.34064	0.0234929	ENSMUSG00000110702
Pkd1	0.33924	0.0242854	ENSMUSG00000032855
Akap13	0.338982	0.00035369	ENSMUSG00000066406
Ammecr1	0.337167	0.0259814	ENSMUSG00000042225
Mphosph9	0.336857	0.0173488	ENSMUSG00000038126
Dusp16	0.336299	0.00293214	ENSMUSG00000030203
Msh5	0.335978	0.0376789	ENSMUSG00000007035
Gm45552	0.334589	0.0303733	ENSMUSG00000110279
Zfp783	0.334465	0.00192072	ENSMUSG00000072653
Zfp395	0.33415	0.00056223	ENSMUSG00000034522
Prss23	0.334034	0.0133279	ENSMUSG00000039405
Lhpp	0.333711	0.00214903	ENSMUSG00000030946
Plcb4	0.332716	0.0136904	ENSMUSG00000039943
AC149090.1	0.332003	0.0434872	ENSMUSG00000095041
Zfp692	0.331446	0.00387048	ENSMUSG00000037243
Fzd1	0.329849	0.012806	ENSMUSG00000044674
Zfp26	0.327192	0.0335241	ENSMUSG00000063108
Pitpnm3	0.326476	0.0187605	ENSMUSG00000040543
Kcnd2	0.326371	0.0104193	ENSMUSG00000060882
Proser1	0.324629	0.003219	ENSMUSG00000049504
Map3k1	0.324027	0.0156508	ENSMUSG00000021754
Stard5	0.323566	0.0113513	ENSMUSG00000046027
Gm11611	0.323535	0.0205413	ENSMUSG00000087042
Asph	0.322369	0.00799434	ENSMUSG00000028207
Plekhd1	0.321613	0.00995323	ENSMUSG00000066438
Foxo3	0.321242	0.0325596	ENSMUSG00000048756
Apol8	0.320926	0.00198018	ENSMUSG00000056656
Tarbp1	0.320572	0.0329758	ENSMUSG00000090290
Dpysl4	0.320211	0.0395259	ENSMUSG00000025478
Ftx	0.319826	0.0019191	ENSMUSG00000086370
Parp12	0.319396	0.00256713	ENSMUSG00000038507
Skor1	0.318941	0.010959	ENSMUSG00000022245
Nemp1	0.318936	0.0447375	ENSMUSG00000040195
Dnmbp	0.318911	0.0251935	ENSMUSG00000025195
Zc3h6	0.318206	0.0148793	ENSMUSG00000042851
Srrm2	0.318098	0.00668415	ENSMUSG00000039218
Kat6b	0.317614	0.0163091	ENSMUSG00000021767
Dennd6b	0.316813	0.000237967	ENSMUSG00000015377
Col15a1	0.316527	0.0109834	ENSMUSG00000028339
Sirt4	0.316261	0.00266531	ENSMUSG00000029524
Mir9-3hg	0.316	0.00321695	ENSMUSG00000097023
Snhg14	0.315019	0.000654944	ENSMUSG00000100826
Gria1	0.31497	0.0016851	ENSMUSG00000020524
Rbm33	0.313964	0.0308738	ENSMUSG00000048271
Ccnl1	0.313949	0.0037641	ENSMUSG00000027829
Fnip2	0.313579	0.0386611	ENSMUSG00000061175
Syt9	0.31288	0.0271898	ENSMUSG00000062542
E230016M11Rik	0.311573	0.0377111	ENSMUSG00000087231
Pnisr	0.311538	0.00402067	ENSMUSG00000028248
Flnb	0.310958	0.00352331	ENSMUSG00000025278
Prmt8	0.310939	0.00117321	ENSMUSG00000030350
Grin2a	0.310837	0.00604751	ENSMUSG00000059003
Zfp704	0.310532	0.0079376	ENSMUSG00000040209
Car7	0.310506	0.0372263	ENSMUSG00000031883
Ly75	0.310005	0.0368495	ENSMUSG00000026980
Dusp11	0.309324	0.000169767	ENSMUSG00000030002
Pvalb	0.309307	0.0084286	ENSMUSG00000005716
0610040J01Rik	0.308864	0.032835	ENSMUSG00000060512
Prkca	0.308034	0.00145035	ENSMUSG00000050965
Zfp143	0.307893	0.00119543	ENSMUSG00000061079
Sp2	0.306507	0.0177239	ENSMUSG00000018678
Gm12940	0.306328	0.0166834	ENSMUSG00000085334
Mtss1	0.306206	0.0112916	ENSMUSG00000022353
Uggt2	0.306058	0.00465972	ENSMUSG00000042104
Shroom3	0.305351	0.00691958	ENSMUSG00000029381
Nmrk1	0.30461	0.0078007	ENSMUSG00000037847
Dab2ip	0.304429	0.0405856	ENSMUSG00000026883
Cyp4f17	0.303893	0.0225826	ENSMUSG00000091586
Atp10d	0.30382	0.0467356	ENSMUSG00000046808
Fam135a	0.302975	0.0121219	ENSMUSG00000026153
Cgnl1	0.301473	0.00233407	ENSMUSG00000032232
Lmo7	0.301354	0.0114006	ENSMUSG00000033060
Zfp658	0.300959	0.0391099	ENSMUSG00000056592
Rasa4	0.300571	0.00938061	ENSMUSG00000004952
Pde10a	0.299964	0.0493073	ENSMUSG00000023868
Bach2	0.299546	0.00482424	ENSMUSG00000040270
Fgd3	0.299174	0.000579405	ENSMUSG00000037946
9330151L19Rik	0.299146	0.000975638	ENSMUSG00000097061
Inhbb	0.299105	0.00205112	ENSMUSG00000037035
Sufu	0.298985	0.00128988	ENSMUSG00000025231
Traf3ip2	0.29895	0.00841424	ENSMUSG00000019842
5031434O11Rik	0.298658	0.00615558	ENSMUSG00000097885
5330438D12Rik	0.298586	0.0183405	ENSMUSG00000052291
Cd44	0.298211	0.0427437	ENSMUSG00000005087
Aifm3	0.298112	0.0165083	ENSMUSG00000022763
Stom	0.29805	0.00904759	ENSMUSG00000026880
Dffb	0.297008	0.0129916	ENSMUSG00000029027
Odf2	0.296621	0.0338174	ENSMUSG00000026790
Ephb2	0.296522	0.0130783	ENSMUSG00000028664
Cdh4	0.296484	0.0020242	ENSMUSG00000000305
Cdk5rap2	0.296342	0.00798917	ENSMUSG00000039298
Metap1d	0.295391	1.57e-05	ENSMUSG00000041921
Naa16	0.29334	0.0153564	ENSMUSG00000022020
Ccdc84	0.293178	0.0140698	ENSMUSG00000043923
Nemp2	0.292619	0.00785115	ENSMUSG00000043015
Nrip1	0.29255	0.0240734	ENSMUSG00000048490
Msrb3	0.292549	0.00580139	ENSMUSG00000051236
Phyhd1	0.292371	0.0209289	ENSMUSG00000079484
Ldlrad3	0.291825	0.000367217	ENSMUSG00000048058
Ppfia1	0.291777	0.0100309	ENSMUSG00000037519
Adamts20	0.290698	0.000793395	ENSMUSG00000022449
Fam189a1	0.2906	0.00778712	ENSMUSG00000030518
Pld5	0.29054	0.0132256	ENSMUSG00000055214
Helq	0.290343	0.000939984	ENSMUSG00000035266
Lpp	0.290202	0.0474379	ENSMUSG00000033306
Flt1	0.290021	0.0480736	ENSMUSG00000029648
Pkd2	0.289994	0.000479911	ENSMUSG00000034462
Ttll4	0.289805	0.0202487	ENSMUSG00000033257
Sh2b3	0.288535	0.00232962	ENSMUSG00000042594
Gm37494	0.288463	0.0231261	ENSMUSG00000108621
Rccd1	0.288365	0.00417808	ENSMUSG00000038930
Ccnl2	0.288027	0.00742232	ENSMUSG00000029068
Rtel1	0.288	0.0064557	ENSMUSG00000038685
Glce	0.287798	0.0126303	ENSMUSG00000032252
Lrch3	0.287659	0.00370798	ENSMUSG00000022801
Kbtbd11	0.287264	0.00695133	ENSMUSG00000055675
Arid3a	0.286427	0.0294972	ENSMUSG00000019564
Smoc1	0.286252	0.00689099	ENSMUSG00000021136
A730020E08Rik	0.286113	0.0269696	ENSMUSG00000097924
Adgrl2	0.285853	0.00685338	ENSMUSG00000028184
Pde3b	0.285611	0.0115454	ENSMUSG00000030671
Kmt2e	0.285181	0.0162985	ENSMUSG00000029004
2810029C07Rik	0.284998	0.0379888	ENSMUSG00000096995
Bcar3	0.284499	0.00454813	ENSMUSG00000028121
Tet2	0.284465	0.00713782	ENSMUSG00000040943
Rarb	0.283818	0.00584338	ENSMUSG00000017491
Rps6kb2	0.283805	0.00196331	ENSMUSG00000024830
Ap4e1	0.283629	0.0479138	ENSMUSG00000001998
Ky	0.283446	0.0193453	ENSMUSG00000035606
Ints2	0.283401	0.00211896	ENSMUSG00000018068
Rbm20	0.283368	0.00480197	ENSMUSG00000043639
Alpl	0.282715	0.0145928	ENSMUSG00000028766
Prpf39	0.282373	0.00133941	ENSMUSG00000035597
Lrrc4	0.281028	0.00855759	ENSMUSG00000049939
Cacna1c	0.280875	0.0337578	ENSMUSG00000051331
Klf11	0.280351	0.00873786	ENSMUSG00000020653
Lypd6b	0.280314	0.0487546	ENSMUSG00000026765
Ankrd44	0.280119	0.0196503	ENSMUSG00000052331
Phka2	0.27974	0.0022721	ENSMUSG00000031295
Gm48796	0.278566	0.0409132	ENSMUSG00000111390
Smpd4	0.278528	0.000459307	ENSMUSG00000005899
Gas1	0.277566	0.0141859	ENSMUSG00000052957
Tmod1	0.27746	0.0417201	ENSMUSG00000028328
Fuk	0.27687	0.00615785	ENSMUSG00000033703
Meg3	0.276561	0.025617	ENSMUSG00000021268
Szt2	0.276543	0.0252259	ENSMUSG00000033253
Mcm9	0.275701	0.039323	ENSMUSG00000058298
Mdc1	0.275456	0.0182225	ENSMUSG00000061607
Col4a1	0.275413	0.00016279	ENSMUSG00000031502
Ppm1d	0.274683	0.0474237	ENSMUSG00000020525
Atxn2l	0.274681	0.000621005	ENSMUSG00000032637
B930095G15Rik	0.273302	0.0006017	ENSMUSG00000085133
Phf2	0.273231	0.00924591	ENSMUSG00000038025
Colgalt2	0.272703	0.0192714	ENSMUSG00000032649
Arhgap29	0.272682	0.00452431	ENSMUSG00000039831
Cntn6	0.272351	0.0277967	ENSMUSG00000030092
Kcnh7	0.271377	0.00316504	ENSMUSG00000059742
Col5a2	0.270974	0.0250526	ENSMUSG00000026042
Col23a1	0.270931	0.0176656	ENSMUSG00000063564
Epb41l4b	0.270883	0.00210414	ENSMUSG00000028434
Peli2	0.270669	0.00588872	ENSMUSG00000021846
Ncapd2	0.270499	0.0248005	ENSMUSG00000038252
Plekhh2	0.270183	0.00116066	ENSMUSG00000040852
Cep135	0.270094	0.00310503	ENSMUSG00000036403
Tuba8	0.269778	0.0369347	ENSMUSG00000030137
Eri2	0.269663	0.00441894	ENSMUSG00000030929
Ercc6l2	0.269207	0.0251038	ENSMUSG00000021470
Zkscan17	0.268941	0.01006	ENSMUSG00000020472
Rims1	0.268527	0.0299463	ENSMUSG00000041670
Mylip	0.267503	0.0104291	ENSMUSG00000038175
Hdx	0.267245	0.0175122	ENSMUSG00000034551
Zkscan2	0.266763	0.0324129	ENSMUSG00000030757
Ebf1	0.266329	0.00239237	ENSMUSG00000057098
Smarcd2	0.265886	0.0271985	ENSMUSG00000078619
Uvssa	0.265833	0.00384375	ENSMUSG00000037355
Usp49	0.265594	0.00759119	ENSMUSG00000090115
Slc38a6	0.26539	0.0115908	ENSMUSG00000044712
Abcc1	0.26517	0.00287946	ENSMUSG00000023088
Ddx5	0.264457	0.0083636	ENSMUSG00000020719
Cobll1	0.264282	0.00491396	ENSMUSG00000034903
Hdac10	0.263987	0.00900362	ENSMUSG00000062906
Ptprb	0.263788	0.00333446	ENSMUSG00000020154
Pgm5	0.263394	0.0050114	ENSMUSG00000041731
Dph1	0.262915	0.0256786	ENSMUSG00000078789
Ints6l	0.262885	0.000765841	ENSMUSG00000035967
Pcnt	0.262668	0.0252697	ENSMUSG00000001151
Foxo1	0.262642	0.000242391	ENSMUSG00000044167
Fbrsl1	0.262453	0.00181962	ENSMUSG00000043323
Pan3	0.262084	0.0237758	ENSMUSG00000029647
Usp36	0.261743	0.00129928	ENSMUSG00000033909
Ceacam1	0.261579	0.034931	ENSMUSG00000074272
Snrnp70	0.261183	0.0309402	ENSMUSG00000063511
Sec14l1	0.261075	0.00693867	ENSMUSG00000020823
Cdkn1b	0.260917	0.0290544	ENSMUSG00000003031
Abhd18	0.260818	0.00835185	ENSMUSG00000037818
Ano3	0.26048	0.0487134	ENSMUSG00000074968
Tia1	0.260441	0.0180856	ENSMUSG00000071337
Mbd6	0.259928	0.000451809	ENSMUSG00000025409
Whrn	0.259606	0.000638667	ENSMUSG00000039137
Lgr4	0.25947	0.02441	ENSMUSG00000050199
Hmgb2	0.259375	0.0330418	ENSMUSG00000054717
Alkbh1	0.258529	0.00597259	ENSMUSG00000079036
Srsf5	0.257965	0.0196828	ENSMUSG00000021134
Cep295	0.257496	0.0440187	ENSMUSG00000046111
Opcml	0.257254	0.00326476	ENSMUSG00000062257
Kdm8	0.256769	0.0206724	ENSMUSG00000030752
Akap8	0.256691	0.000191504	ENSMUSG00000024045
Satb1	0.255908	0.0138792	ENSMUSG00000023927
Kmt2b	0.255822	0.0382891	ENSMUSG00000006307
Pag1	0.255673	0.0311825	ENSMUSG00000027508
Zbtb20	0.255295	0.0357767	ENSMUSG00000022708
Kirrel	0.255008	0.0436237	ENSMUSG00000041734
Fam53b	0.254711	0.00557952	ENSMUSG00000030956
A430105I19Rik	0.254636	0.0413129	ENSMUSG00000045838
Ntng1	0.25416	0.00153228	ENSMUSG00000059857
Kcnip4	0.254068	0.0126733	ENSMUSG00000029088
Dvl2	0.25361	0.0182078	ENSMUSG00000020888
Evc	0.253307	0.00405155	ENSMUSG00000029122
Akain1	0.252118	0.00392507	ENSMUSG00000091636
Ccser1	0.252036	0.048855	ENSMUSG00000039578
Rfx1	0.251957	0.0124042	ENSMUSG00000031706
Scmh1	0.251519	0.000529025	ENSMUSG00000000085
Npepl1	0.250694	0.0100608	ENSMUSG00000039263
Ptprk	0.250155	3.86e-05	ENSMUSG00000019889
Pdss1	0.250092	0.00294919	ENSMUSG00000026784
Snapc4	0.249602	0.00375395	ENSMUSG00000036281
Sesn1	0.249373	0.00190438	ENSMUSG00000038332
Aph1b	0.248823	0.0131286	ENSMUSG00000032375
Mks1	0.248728	0.0343898	ENSMUSG00000034121
Cep95	0.248646	0.0304539	ENSMUSG00000018372
Atl2	0.248275	0.00540692	ENSMUSG00000059811
Crocc	0.247787	0.0273226	ENSMUSG00000040860
Trim65	0.24778	0.025631	ENSMUSG00000054517
Tmem200c	0.247493	0.0202147	ENSMUSG00000095407
Slc15a2	0.247384	0.0435575	ENSMUSG00000022899
Crtc3	0.247325	0.0112314	ENSMUSG00000030527
Zbtb49	0.246647	0.0454799	ENSMUSG00000029127
Bicra	0.246309	0.014668	ENSMUSG00000070808
Senp1	0.246238	0.0241472	ENSMUSG00000033075
Glmn	0.246124	0.0360329	ENSMUSG00000029276
Sfi1	0.245812	0.0439314	ENSMUSG00000023764
Nhlrc3	0.245491	0.0308664	ENSMUSG00000042997
Ddb2	0.245466	0.0435624	ENSMUSG00000002109
Hs3st1	0.245182	0.0249278	ENSMUSG00000051022
Arhgap31	0.244885	0.0378993	ENSMUSG00000022799
Adamts16	0.244432	0.0308277	ENSMUSG00000049538
Itfg2	0.24428	5.6e-05	ENSMUSG00000001518
Anks6	0.243837	0.0177369	ENSMUSG00000066191
Tek	0.243509	0.0143077	ENSMUSG00000006386
Kdm3b	0.242771	0.024127	ENSMUSG00000038773
Zdhhc14	0.241722	0.00365931	ENSMUSG00000034265
Atg14	0.241573	0.00071372	ENSMUSG00000037526
Snapc3	0.241565	0.00589314	ENSMUSG00000028483
Ccdc39	0.241501	0.0189839	ENSMUSG00000027676
Clasrp	0.241438	0.00474968	ENSMUSG00000061028
Pbx3	0.241402	0.0163225	ENSMUSG00000038718
Per3	0.24128	0.000490638	ENSMUSG00000028957
Tmem108	0.2412	0.027244	ENSMUSG00000042757
Tchp	0.24103	0.0168178	ENSMUSG00000002486
Zfp1	0.24066	0.00446149	ENSMUSG00000055835
Cdc14a	0.240327	0.035358	ENSMUSG00000033502
Slc25a37	0.240118	0.000459722	ENSMUSG00000034248
Rcor1	0.239914	0.0303595	ENSMUSG00000037896
Pwwp2a	0.239709	0.00616212	ENSMUSG00000044950
Eef2k	0.239328	0.0273784	ENSMUSG00000035064
Rec8	0.2393	0.00883903	ENSMUSG00000002324
Tgfbr2	0.238605	0.0121958	ENSMUSG00000032440
Maml1	0.238575	0.0313912	ENSMUSG00000050567
Nr2c1	0.238472	0.0432627	ENSMUSG00000005897
Ece1	0.237592	0.0101851	ENSMUSG00000057530
Nfrkb	0.236973	0.0371064	ENSMUSG00000042185
AC126804.1	0.23638	0.00500245	ENSMUSG00000111128
Mdm4	0.236069	0.00150142	ENSMUSG00000054387
Cntrl	0.235712	0.0233655	ENSMUSG00000057110
Parvb	0.235615	0.00125735	ENSMUSG00000022438
Zfp445	0.234326	0.0335451	ENSMUSG00000047036
Zcchc7	0.234167	0.000978958	ENSMUSG00000035649
Pkd2l1	0.234041	0.0231937	ENSMUSG00000037578
Ptprm	0.233501	0.0373903	ENSMUSG00000033278
Nbl1	0.233235	0.0382336	ENSMUSG00000041120
Mif4gd	0.233119	0.0147282	ENSMUSG00000020743
Sema4g	0.232799	0.0406579	ENSMUSG00000025207
Efna5	0.232758	0.0275104	ENSMUSG00000048915
Pml	0.232492	0.0291012	ENSMUSG00000036986
Slc22a4	0.232139	0.0427239	ENSMUSG00000020334
Ntrk3	0.232028	0.022264	ENSMUSG00000059146
4732491K20Rik	0.231724	0.0387631	ENSMUSG00000097350
Atxn7	0.231301	0.0354795	ENSMUSG00000021738
Slc41a3	0.231214	0.0339892	ENSMUSG00000030089
Gigyf1	0.231113	0.00671317	ENSMUSG00000029714
Gm43597	0.231067	0.0171921	ENSMUSG00000107096
H3f3b	0.230606	0.0370164	ENSMUSG00000016559
Mfsd4a	0.230282	0.0292071	ENSMUSG00000059149
Mus81	0.229535	0.0313371	ENSMUSG00000024906
Rps6ka2	0.229312	0.0210924	ENSMUSG00000023809
Lrrc20	0.228993	0.0111146	ENSMUSG00000037151
Cyth3	0.227982	0.00623451	ENSMUSG00000018001
Letm2	0.227847	0.00298971	ENSMUSG00000037363
Lhfpl2	0.227773	0.0306468	ENSMUSG00000045312
Erg	0.227727	0.0403639	ENSMUSG00000040732
Mysm1	0.227504	0.037492	ENSMUSG00000062627
Fbrs	0.227291	0.000394225	ENSMUSG00000042423
Id4	0.227253	0.0131253	ENSMUSG00000021379
Cep83os	0.227174	0.0248952	ENSMUSG00000097164
Abcc4	0.226813	0.0180542	ENSMUSG00000032849
Lca5	0.226651	0.0470349	ENSMUSG00000032258
Miip	0.22624	0.0349469	ENSMUSG00000029022
Dscaml1	0.225862	0.018082	ENSMUSG00000032087
Sfswap	0.225824	0.0100288	ENSMUSG00000029439
Ogt	0.225628	0.00219135	ENSMUSG00000034160
Dlg1	0.225593	0.000372958	ENSMUSG00000022770
Rasl11b	0.225553	0.0201279	ENSMUSG00000049907
Cc2d2a	0.225374	0.0189483	ENSMUSG00000039765
Maml2	0.224896	0.0210468	ENSMUSG00000031925
2700097O09Rik	0.224777	0.027153	ENSMUSG00000062198
Zfp384	0.224544	0.000373983	ENSMUSG00000038346
Mob3b	0.224138	0.0123554	ENSMUSG00000073910
P2rx7	0.223946	0.00726425	ENSMUSG00000029468
Mocs1	0.223656	0.0201722	ENSMUSG00000064120
Arl15	0.223487	0.00876629	ENSMUSG00000042348
Sertad2	0.222734	0.041518	ENSMUSG00000049800
Ino80d	0.222451	0.0472618	ENSMUSG00000040865
Pigv	0.22198	0.00890211	ENSMUSG00000043257
Lrrc45	0.221698	0.00132951	ENSMUSG00000025145
Dhx33	0.220665	0.0283855	ENSMUSG00000040620
Kansl1l	0.220638	0.0178858	ENSMUSG00000026004
Poc1b	0.220608	0.0120057	ENSMUSG00000019952
Cdk19	0.220432	0.011566	ENSMUSG00000038481
Zbtb21	0.220125	0.0165968	ENSMUSG00000046962
Ccdc82	0.22006	0.0077167	ENSMUSG00000079084
Srrm1	0.219312	4.62e-05	ENSMUSG00000028809
Arhgef1	0.219189	0.00551212	ENSMUSG00000040940
Ccnt2	0.218799	0.00460197	ENSMUSG00000026349
Ermard	0.218446	0.0239037	ENSMUSG00000036552
Zcchc8	0.218407	0.00838276	ENSMUSG00000029427
Bicral	0.218389	0.037042	ENSMUSG00000036568
Brpf3	0.218074	0.0330405	ENSMUSG00000063952
Focad	0.217766	0.0198141	ENSMUSG00000038368
Dock9	0.217694	0.00980864	ENSMUSG00000025558
Coro2b	0.217566	0.0210825	ENSMUSG00000041729
Zfp961	0.216996	0.019788	ENSMUSG00000052446
Tyk2	0.216674	0.0341439	ENSMUSG00000032175
Mtus1	0.21587	0.0190656	ENSMUSG00000045636
Mllt10	0.215456	0.0257247	ENSMUSG00000026743
Trdmt1	0.215116	0.0286852	ENSMUSG00000026723
Mtmr12	0.214962	0.0447787	ENSMUSG00000039458
Mtus2	0.214055	0.0463184	ENSMUSG00000029651
Mreg	0.213686	0.0247609	ENSMUSG00000039395
Prkab1	0.213606	0.00307443	ENSMUSG00000029513
Cxcl12	0.213418	0.0295637	ENSMUSG00000061353
Ophn1	0.213268	0.00433149	ENSMUSG00000031214
Gmppa	0.213207	0.0394125	ENSMUSG00000033021
Tmem186	0.213205	0.000649183	ENSMUSG00000043140
Magi2	0.213087	0.0398655	ENSMUSG00000040003
Ankrd16	0.212917	0.0412443	ENSMUSG00000047909
Zc3h3	0.212761	0.0447499	ENSMUSG00000075600
Pcif1	0.211988	0.0121097	ENSMUSG00000039849
Lgr6	0.211874	0.0152598	ENSMUSG00000042793
Fam76b	0.211746	0.0297922	ENSMUSG00000037808
Hjurp	0.211687	0.00578189	ENSMUSG00000044783
Kcnab1	0.211398	0.0117046	ENSMUSG00000027827
Utrn	0.211247	0.0451664	ENSMUSG00000019820
Galnt7	0.211062	0.0173524	ENSMUSG00000031608
Carf	0.21096	0.022359	ENSMUSG00000026017
Gpatch8	0.210753	0.00226405	ENSMUSG00000034621
Chka	0.210227	0.0265177	ENSMUSG00000024843
Lcmt2	0.21017	0.0434723	ENSMUSG00000074890
Tcf3	0.20972	0.000858628	ENSMUSG00000020167
Galnt18	0.20918	0.0191179	ENSMUSG00000038296
Cnnm3	0.208873	0.00070095	ENSMUSG00000001138
Porcn	0.208747	0.0344083	ENSMUSG00000031169
Akap8l	0.208694	0.00199707	ENSMUSG00000002625
Dus3l	0.208634	0.00367461	ENSMUSG00000007603
Dennd1a	0.208384	0.0190316	ENSMUSG00000035392
Atp13a4	0.20832	0.00347459	ENSMUSG00000038094
Traf7	0.208097	0.000893756	ENSMUSG00000052752
C78859	0.207955	0.0329565	ENSMUSG00000110710
Plcb3	0.207918	0.0454605	ENSMUSG00000024960
Dcp1b	0.207821	0.0135274	ENSMUSG00000041477
Cnot10	0.207687	0.000932657	ENSMUSG00000056167
Ubn2	0.207426	0.00596484	ENSMUSG00000038538
Fryl	0.207224	0.0343828	ENSMUSG00000070733
Luc7l2	0.206949	0.00278369	ENSMUSG00000029823
Rnf38	0.206712	0.00582712	ENSMUSG00000035696
Helb	0.206672	0.0488952	ENSMUSG00000020228
Slc20a2	0.205944	0.00558285	ENSMUSG00000037656
Zscan26	0.205706	0.00474866	ENSMUSG00000022228
Pcx	0.205562	0.00137158	ENSMUSG00000024892
Ubp1	0.205487	0.0092566	ENSMUSG00000009741
Cbx7	0.205429	0.000756326	ENSMUSG00000053411
2810403A07Rik	0.20465	0.00618686	ENSMUSG00000028060
Rsbn1l	0.20464	0.0140835	ENSMUSG00000039968
Cog2	0.204527	0.0271078	ENSMUSG00000031979
Phf20l1	0.204315	0.0325817	ENSMUSG00000072501
Ercc8	0.204119	0.0348016	ENSMUSG00000021694
Tab1	0.204098	0.0025523	ENSMUSG00000022414
Zzz3	0.20395	0.0146654	ENSMUSG00000039068
Hps5	0.20376	0.0312131	ENSMUSG00000014418
Baz2b	0.203694	0.00678117	ENSMUSG00000026987
Inpp1	0.203607	0.0326174	ENSMUSG00000026102
Trp53bp2	0.203547	0.000220286	ENSMUSG00000026510
2019-09-11	0.203011	0.0131454	ENSMUSG00000058013
Tnrc6c	0.202616	0.02813	ENSMUSG00000025571
Secisbp2	0.202015	0.00393828	ENSMUSG00000035139
Efnb2	0.20172	0.0441641	ENSMUSG00000001300
Mir124-2hg	0.201684	0.00177909	ENSMUSG00000100252
Coq8a	0.201666	0.00247097	ENSMUSG00000026489
Ercc2	0.201633	0.0180133	ENSMUSG00000030400
Arglu1	0.201283	0.0042665	ENSMUSG00000040459
Lamb2	0.201122	0.016664	ENSMUSG00000052911
Insr	0.201035	0.0432193	ENSMUSG00000005534
Pald1	0.200858	0.0142169	ENSMUSG00000020092
Farp1	0.200769	0.0432281	ENSMUSG00000025555
Vav2	0.200425	0.0239235	ENSMUSG00000009621
Cep44	0.200132	0.0276384	ENSMUSG00000038215
Rasa2	0.200081	0.0457949	ENSMUSG00000032413
Nsun5	0.199863	0.016268	ENSMUSG00000000916
Phf13	0.199459	0.0249904	ENSMUSG00000047777
Nedd4l	0.199313	0.00170942	ENSMUSG00000024589
Gmeb2	0.198928	0.0415418	ENSMUSG00000038705
Hmgxb4	0.19802	0.0127146	ENSMUSG00000034518
Pou2f1	0.19798	0.015606	ENSMUSG00000026565
Zadh2	0.197776	0.00154362	ENSMUSG00000049090
Tinf2	0.197774	0.0224573	ENSMUSG00000007589
Cnot2	0.197772	0.00367507	ENSMUSG00000020166
Snhg17	0.197696	0.0437246	ENSMUSG00000085385
Ciz1	0.197471	0.0214832	ENSMUSG00000039205
Mcm7	0.197432	0.021686	ENSMUSG00000029730
Ssbp2	0.197409	0.00707603	ENSMUSG00000003992
Nsmaf	0.19722	0.00279068	ENSMUSG00000028245
Atxn1	0.197076	0.00458031	ENSMUSG00000046876
Inpp5b	0.197048	0.0452971	ENSMUSG00000028894
4930503L19Rik	0.196518	0.0488441	ENSMUSG00000044906
Rbmx	0.196469	0.00595236	ENSMUSG00000031134
Ptbp1	0.196064	0.0115126	ENSMUSG00000006498
Ppp4r1	0.195864	0.00158768	ENSMUSG00000061950
Carmil3	0.19586	0.0282028	ENSMUSG00000022211
Zscan25	0.195688	0.0379976	ENSMUSG00000070420
Galnt15	0.195613	0.049854	ENSMUSG00000021903
Zmynd11	0.19551	0.00408773	ENSMUSG00000021156
Zfp866	0.195439	0.0484206	ENSMUSG00000043090
Eml1	0.195299	0.00683041	ENSMUSG00000058070
Pex12	0.194988	0.0190915	ENSMUSG00000018733
Ttc28	0.19455	0.0101951	ENSMUSG00000033209
Tprkb	0.194406	0.016615	ENSMUSG00000054226
Nebl	0.194204	0.0487638	ENSMUSG00000053702
Tmtc2	0.194022	0.0402561	ENSMUSG00000036019
Anks3	0.194008	0.0233485	ENSMUSG00000022515
Podxl	0.193825	0.0323001	ENSMUSG00000025608
Prkce	0.193421	0.000916399	ENSMUSG00000045038
Afap1	0.193084	0.0227013	ENSMUSG00000029094
0610030E20Rik	0.192504	0.0498384	ENSMUSG00000058706
Pecam1	0.19246	0.0115562	ENSMUSG00000020717
Cry1	0.192251	0.0467478	ENSMUSG00000020038
Kyat1	0.192216	0.0394759	ENSMUSG00000039648
Lrrc8b	0.192187	0.023488	ENSMUSG00000070639
Usp6nl	0.191815	0.0250678	ENSMUSG00000039046
Mynn	0.191483	0.0269532	ENSMUSG00000037730
Cdh5	0.190803	0.0169191	ENSMUSG00000031871
Fndc10	0.190668	0.0068602	ENSMUSG00000074738
Msantd2	0.189971	0.0284268	ENSMUSG00000042138
Creg1	0.189652	0.00235039	ENSMUSG00000040713
Zfp949	0.189343	0.0120277	ENSMUSG00000032425
Man2c1	0.189041	0.020793	ENSMUSG00000032295
Npr2	0.188954	0.0108646	ENSMUSG00000028469
Wiz	0.188751	0.0420421	ENSMUSG00000024050
Sgpp2	0.188654	0.0484979	ENSMUSG00000032908
Smyd3	0.188601	0.0149186	ENSMUSG00000055067
Safb2	0.188467	0.0302793	ENSMUSG00000042625
Il6st	0.18788	0.0123928	ENSMUSG00000021756
Mcrs1	0.187314	0.0153758	ENSMUSG00000037570
Rgs3	0.187138	0.0215193	ENSMUSG00000059810
Hdac7	0.186447	0.0137509	ENSMUSG00000022475
Lpcat3	0.185724	0.0225614	ENSMUSG00000004270
Mturn	0.185375	0.0248957	ENSMUSG00000038065
Usp48	0.185333	0.0283013	ENSMUSG00000043411
Ppil4	0.184801	0.0147754	ENSMUSG00000015757
Trpc1	0.184795	0.0450812	ENSMUSG00000032839
Cdc40	0.184606	0.0460311	ENSMUSG00000038446
Ero1lb	0.184365	0.0286475	ENSMUSG00000057069
Slc25a27	0.184283	0.00391391	ENSMUSG00000023912
Rcor3	0.184054	0.0448866	ENSMUSG00000037395
Fzd6	0.184043	0.0253258	ENSMUSG00000022297
Cyth1	0.184024	0.000766343	ENSMUSG00000017132
Otud4	0.183867	0.0458517	ENSMUSG00000036990
Ttc14	0.183709	0.0494735	ENSMUSG00000027677
Atp11b	0.183513	0.0119477	ENSMUSG00000037400
Acvr1	0.1835	0.0154629	ENSMUSG00000026836
Tulp3	0.183352	0.00526722	ENSMUSG00000001521
Elf2	0.183235	0.0081897	ENSMUSG00000037174
Cds1	0.182665	0.000123096	ENSMUSG00000029330
Fnbp1	0.182361	0.00933496	ENSMUSG00000075415
Arhgef18	0.182357	0.0255511	ENSMUSG00000004568
Pcbp3	0.182247	0.00462176	ENSMUSG00000001120
Dhtkd1	0.18212	0.0355136	ENSMUSG00000025815
Crebzf	0.181761	0.023846	ENSMUSG00000051451
Mtf2	0.181679	0.0232435	ENSMUSG00000029267
Nat10	0.181678	0.0065201	ENSMUSG00000027185
Pacsin2	0.181608	0.00331144	ENSMUSG00000016664
Ppp4r4	0.181458	0.0358973	ENSMUSG00000021209
Abcb1a	0.180974	0.0284436	ENSMUSG00000040584
Gmeb1	0.180666	0.0282859	ENSMUSG00000028901
Mlh3	0.180077	0.0100707	ENSMUSG00000021245
Myo1b	0.179959	0.0247678	ENSMUSG00000018417
Nprl3	0.179951	0.0164183	ENSMUSG00000020289
Zfp362	0.179748	0.0104383	ENSMUSG00000028799
Rad50	0.179537	0.0154263	ENSMUSG00000020380
Zfp641	0.178968	0.0369205	ENSMUSG00000022987
Ctdsp2	0.178651	0.00509255	ENSMUSG00000078429
Cdh22	0.178318	0.00415598	ENSMUSG00000053166
Timp4	0.178299	0.00282231	ENSMUSG00000030317
Ttc13	0.177994	0.00772728	ENSMUSG00000037300
Napepld	0.177792	0.0402076	ENSMUSG00000044968
Ctdspl	0.17717	0.0480053	ENSMUSG00000047409
Son	0.177044	0.0151313	ENSMUSG00000022961
Acbd4	0.176503	0.0458718	ENSMUSG00000056938
Zfp212	0.176277	0.0368162	ENSMUSG00000052763
St3gal4	0.175575	0.00674233	ENSMUSG00000032038
Sppl2b	0.175159	0.0150683	ENSMUSG00000035206
Foxp1	0.175127	0.0183181	ENSMUSG00000030067
Rassf8	0.175057	0.0373434	ENSMUSG00000030259
Scyl3	0.174411	0.0494394	ENSMUSG00000026584
Zfp74	0.174266	0.0334782	ENSMUSG00000059975
Zfp956	0.174034	0.0442445	ENSMUSG00000045466
Mcu	0.173805	0.0187061	ENSMUSG00000009647
Bcl7a	0.173117	0.0469932	ENSMUSG00000029438
Ptbp3	0.172964	0.0170003	ENSMUSG00000028382
Clk4	0.172737	0.00305886	ENSMUSG00000020385
Chfr	0.172018	0.0195232	ENSMUSG00000014668
Srsf11	0.171733	0.0125209	ENSMUSG00000055436
Hmg20a	0.171322	0.0156244	ENSMUSG00000032329
Sun1	0.171119	0.0381333	ENSMUSG00000036817
Cpsf7	0.170655	0.000676763	ENSMUSG00000034820
Cux1	0.170311	0.0254437	ENSMUSG00000029705
Ets2	0.170085	0.0486796	ENSMUSG00000022895
Adgrf5	0.169659	0.0236186	ENSMUSG00000056492
Srsf1	0.169327	0.0158086	ENSMUSG00000018379
Camk2d	0.169281	0.00715277	ENSMUSG00000053819
Tbl1xr1	0.169134	0.00870318	ENSMUSG00000027630
Nsun3	0.169117	0.0355817	ENSMUSG00000050312
Cpsf4	0.168721	0.0274548	ENSMUSG00000029625
Gm13629	0.168687	0.0177516	ENSMUSG00000087301
Zfp365	0.168024	0.0367258	ENSMUSG00000037855
Pdgfd	0.167934	0.0373555	ENSMUSG00000032006
Rrnad1	0.167655	0.0328943	ENSMUSG00000004896
Tcp11l2	0.167518	0.0201158	ENSMUSG00000020034
Tspan5	0.167293	0.00121628	ENSMUSG00000028152
Arhgef3	0.167089	0.0032467	ENSMUSG00000021895
Fus	0.167009	0.0365832	ENSMUSG00000030795
Rbm5	0.166659	0.0106867	ENSMUSG00000032580
Inpp5j	0.166076	0.0447529	ENSMUSG00000034570
Gm6145	0.166018	0.0332308	ENSMUSG00000110080
Ggcx	0.165594	0.0416062	ENSMUSG00000053460
Clk1	0.165521	0.0265462	ENSMUSG00000026034
Rexo1	0.165436	0.0193834	ENSMUSG00000047417
Arhgap18	0.165429	0.0444287	ENSMUSG00000039031
Cdk17	0.165336	0.0230257	ENSMUSG00000020015
Ntm	0.164567	0.0201437	ENSMUSG00000059974
Wfs1	0.164288	0.0119385	ENSMUSG00000039474
Celf2	0.163871	0.0225756	ENSMUSG00000002107
Fkbp14	0.163412	0.0260694	ENSMUSG00000038074
Hnrnpu	0.163341	0.0183695	ENSMUSG00000039630
Rsrp1	0.163307	0.0112787	ENSMUSG00000037266
Dnajc1	0.163089	0.0227235	ENSMUSG00000026740
Syndig1	0.163006	0.0062814	ENSMUSG00000074736
Ddx17	0.162786	0.00557097	ENSMUSG00000055065
Pik3r1	0.162694	0.040931	ENSMUSG00000041417
Srebf1	0.162411	0.00479471	ENSMUSG00000020538
Bbs2	0.162361	0.00889605	ENSMUSG00000031755
Mfap1a	0.162232	0.00724398	ENSMUSG00000068479
Creb3l2	0.162166	0.0280972	ENSMUSG00000038648
Hpcal1	0.161946	0.0136219	ENSMUSG00000071379
Tle4	0.159568	0.0213473	ENSMUSG00000024642
Pfas	0.159537	0.0204955	ENSMUSG00000020899
Fam13a	0.159286	0.0460594	ENSMUSG00000037709
Rnf31	0.159043	0.0186984	ENSMUSG00000047098
Cnot3	0.158467	0.0391756	ENSMUSG00000035632
Ccdc190	0.158357	0.0381705	ENSMUSG00000070532
Epm2a	0.157841	0.0126924	ENSMUSG00000055493
Itgb5	0.157757	0.0159144	ENSMUSG00000022817
Mau2	0.157609	0.04587	ENSMUSG00000031858
Cyp2d22	0.157411	0.00541936	ENSMUSG00000061740
Med23	0.15738	0.0399864	ENSMUSG00000019984
Zfp652	0.157021	0.029556	ENSMUSG00000075595
Nfyc	0.156987	0.00829614	ENSMUSG00000032897
Mxi1	0.156926	0.0123694	ENSMUSG00000025025
Casp9	0.156843	0.0388023	ENSMUSG00000028914
Cdan1	0.156427	0.0385158	ENSMUSG00000027284
Ndor1	0.156152	0.0319681	ENSMUSG00000006471
Plekho2	0.155995	0.0373789	ENSMUSG00000050721
Mier1	0.155709	0.0249632	ENSMUSG00000028522
Zhx2	0.15558	0.0392197	ENSMUSG00000071757
Aars2	0.155332	0.0187357	ENSMUSG00000023938
Sptbn4	0.155064	0.0444229	ENSMUSG00000011751
Zfp263	0.155041	0.0260409	ENSMUSG00000022529
Gpr146	0.154157	0.0226058	ENSMUSG00000044197
Iqce	0.153537	0.0346464	ENSMUSG00000036555
Zfp346	0.153534	0.0391208	ENSMUSG00000021481
Mxd1	0.153322	0.0400457	ENSMUSG00000001156
Mindy1	0.153191	0.0201322	ENSMUSG00000038712
Tjp2	0.15308	0.0231256	ENSMUSG00000024812
Irak2	0.152607	0.0415851	ENSMUSG00000060477
Add3	0.152098	0.0292383	ENSMUSG00000025026
Hdac8	0.152033	0.0325332	ENSMUSG00000067567
Sorbs2	0.152012	0.0213325	ENSMUSG00000031626
Atp13a1	0.151267	0.0440862	ENSMUSG00000031862
Bcar1	0.151234	0.0354594	ENSMUSG00000031955
Zfp317	0.148943	0.0482356	ENSMUSG00000057551
Guf1	0.148834	0.0118614	ENSMUSG00000029208
Wwtr1	0.148118	0.0348899	ENSMUSG00000027803
Zfp414	0.147847	0.0327174	ENSMUSG00000073423
Inpp5k	0.147812	0.0115851	ENSMUSG00000006127
Zfp740	0.147477	0.0367053	ENSMUSG00000046897
Ube3b	0.146699	0.049729	ENSMUSG00000029577
Hnrnpdl	0.146478	0.0115428	ENSMUSG00000029328
Sf1	0.145868	0.0049894	ENSMUSG00000024949
Smad1	0.145838	0.0256748	ENSMUSG00000031681
Mthfsd	0.145269	0.0131794	ENSMUSG00000031816
Trmt2a	0.145036	0.0225454	ENSMUSG00000022721
Arpp21	0.144777	0.00774239	ENSMUSG00000032503
Thap12	0.144428	0.0278757	ENSMUSG00000030753
Ints13	0.144197	0.0191013	ENSMUSG00000040250
Zfp768	0.14331	0.041792	ENSMUSG00000047371
Adk	0.143079	0.0220201	ENSMUSG00000039197
Bhlhe40	0.142522	0.00350037	ENSMUSG00000030103
Elmod3	0.14158	0.0490956	ENSMUSG00000056698
Sh3bp5	0.14065	0.0304033	ENSMUSG00000021892
Exd2	0.140633	0.0374654	ENSMUSG00000032705
Ehmt1	0.140494	0.022809	ENSMUSG00000036893
Amt	0.140367	0.0310329	ENSMUSG00000032607
Tbce	0.13995	0.0310764	ENSMUSG00000039233
Slc25a42	0.139787	0.0326822	ENSMUSG00000002346
Vegfa	0.139712	0.0353956	ENSMUSG00000023951
Hip1r	0.139582	0.0241899	ENSMUSG00000000915
Sh3pxd2b	0.139433	0.0466658	ENSMUSG00000040711
Prpf40b	0.138641	0.0158938	ENSMUSG00000023007
Fgfr2	0.138059	0.0206407	ENSMUSG00000030849
Rbm22	0.137745	0.0241653	ENSMUSG00000024604
Sema7a	0.137696	0.0241809	ENSMUSG00000038264
Stx16	0.137156	0.00140025	ENSMUSG00000027522
Sidt2	0.1368	0.0404347	ENSMUSG00000034908
Ppargc1a	0.135726	0.0439619	ENSMUSG00000029167
Nxf1	0.134387	0.0455733	ENSMUSG00000010097
Cxxc1	0.13404	0.0394952	ENSMUSG00000024560
Kdm3a	0.134039	0.0348475	ENSMUSG00000053470
Clpx	0.133137	0.0310679	ENSMUSG00000015357
Usp19	0.132979	0.0426393	ENSMUSG00000006676
Flt3	0.1323	0.0390277	ENSMUSG00000042817
Mbtps1	0.13215	0.0441865	ENSMUSG00000031835
Rnf40	0.131749	0.0317748	ENSMUSG00000030816
Colgalt1	0.131596	0.0144737	ENSMUSG00000034807
Tbc1d23	0.131285	0.0218608	ENSMUSG00000022749
Zfp827	0.131162	0.0393214	ENSMUSG00000071064
Myo6	0.129497	0.0291561	ENSMUSG00000033577
Ddx41	0.129487	0.0480472	ENSMUSG00000021494
Tnrc6a	0.128474	0.0116293	ENSMUSG00000052707
Mat2a	0.127394	0.00117404	ENSMUSG00000053907
Rps6kb1	0.127176	0.0461272	ENSMUSG00000020516
Hbp1	0.126598	0.0389739	ENSMUSG00000002996
Zfp423	0.124832	0.0469076	ENSMUSG00000045333
Mars	0.124604	0.0233084	ENSMUSG00000040354
4930402H24Rik	0.124287	0.0109257	ENSMUSG00000027309
Klhl26	0.123586	0.0308238	ENSMUSG00000055707
Ppib	0.123359	0.0254724	ENSMUSG00000032383
Mms19	0.123095	0.0480022	ENSMUSG00000025159
Slc20a1	0.122924	0.0346303	ENSMUSG00000027397
Hnrnpr	0.121015	0.0493231	ENSMUSG00000066037
N4bp2l1	0.120252	0.0495899	ENSMUSG00000041132
Exosc10	0.11945	0.0435979	ENSMUSG00000017264
Ivns1abp	0.117929	0.0255962	ENSMUSG00000023150
Vars	0.116857	0.0420639	ENSMUSG00000007029
Orc4	0.115796	0.0240924	ENSMUSG00000026761
Tor1aip1	0.115376	0.0400815	ENSMUSG00000026466
Tubgcp3	0.112868	0.0455753	ENSMUSG00000000759
Mroh1	0.111444	0.0189647	ENSMUSG00000022558
Sfxn5	0.109582	0.00593418	ENSMUSG00000033720
Rpa1	0.109502	0.0173085	ENSMUSG00000000751
Galc	0.109136	0.0415098	ENSMUSG00000021003
Ube2e3	0.108976	0.0217186	ENSMUSG00000027011
Cbx4	0.108575	0.0439978	ENSMUSG00000039989
Slc9a8	0.105412	0.0399231	ENSMUSG00000039463
Strn4	0.102948	0.029954	ENSMUSG00000030374
Cd2bp2	0.0943627	0.028671	ENSMUSG00000042502
Ywhaz	-0.0741337	0.0349919	ENSMUSG00000022285
Spryd3	-0.0805538	0.049597	ENSMUSG00000036966
Psmd2	-0.0826767	0.0186822	ENSMUSG00000006998
Usp5	-0.0834532	0.042617	ENSMUSG00000038429
Hspd1	-0.0872424	0.0400818	ENSMUSG00000025980
Ppp5c	-0.0880227	0.043261	ENSMUSG00000003099
Hdac2	-0.0885466	0.0462494	ENSMUSG00000019777
Dlat	-0.0918002	0.0244153	ENSMUSG00000000168
Abcf1	-0.0926994	0.0485946	ENSMUSG00000038762
Atad1	-0.0933145	0.0484473	ENSMUSG00000013662
Prkar1a	-0.093695	0.00264098	ENSMUSG00000020612
Canx	-0.0945585	0.0355001	ENSMUSG00000020368
Fkbp4	-0.0954714	0.0329438	ENSMUSG00000030357
Strap	-0.095833	0.0280069	ENSMUSG00000030224
Rnf41	-0.096717	0.0221948	ENSMUSG00000025373
Akirin1	-0.0980892	0.0494806	ENSMUSG00000023075
Mapre1	-0.101605	0.0444903	ENSMUSG00000027479
Pitpna	-0.10209	0.0267072	ENSMUSG00000017781
Gpbp1l1	-0.103422	0.0375209	ENSMUSG00000034042
Ppp3r1	-0.103497	0.0314228	ENSMUSG00000033953
Atl1	-0.104082	0.0366072	ENSMUSG00000021066
Ccdc136	-0.106161	0.0498358	ENSMUSG00000029769
Sv2a	-0.107122	0.0248732	ENSMUSG00000038486
Ap2m1	-0.107409	0.00978071	ENSMUSG00000022841
Eif4e2	-0.108934	0.0357397	ENSMUSG00000026254
Rab6a	-0.109374	0.02548	ENSMUSG00000030704
Wdr1	-0.110178	0.0251023	ENSMUSG00000005103
Kcmf1	-0.110474	0.0214809	ENSMUSG00000055239
Hacd3	-0.110937	0.0252148	ENSMUSG00000033629
Ipo4	-0.111616	0.0354605	ENSMUSG00000002319
Morf4l2	-0.111825	0.0204285	ENSMUSG00000031422
Cpe	-0.112857	0.0358385	ENSMUSG00000037852
St6galnac6	-0.11354	0.04896	ENSMUSG00000026811
Rbm15b	-0.114179	0.0495534	ENSMUSG00000074102
Rnf14	-0.11435	0.0314828	ENSMUSG00000060450
Sc5d	-0.118204	0.0400033	ENSMUSG00000032018
Txnl1	-0.118993	0.0377568	ENSMUSG00000024583
Pdp1	-0.120995	0.0393619	ENSMUSG00000049225
Diras1	-0.12134	0.0113986	ENSMUSG00000043670
Nap1l3	-0.121624	0.0397881	ENSMUSG00000055733
Ube2w	-0.125867	0.0369611	ENSMUSG00000025939
Aldh1a1	-0.126108	0.035115	ENSMUSG00000053279
Fbxo25	-0.126206	0.0422269	ENSMUSG00000038365
Noct	-0.126531	0.0335126	ENSMUSG00000023087
Ampd2	-0.126799	0.0274181	ENSMUSG00000027889
Anxa7	-0.126867	0.016332	ENSMUSG00000021814
Hars	-0.127306	0.00572891	ENSMUSG00000001380
Maea	-0.128592	0.0470661	ENSMUSG00000079562
Sec23a	-0.128771	0.0452294	ENSMUSG00000020986
Cnrip1	-0.128818	0.044342	ENSMUSG00000044629
Slc1a4	-0.129108	0.0216829	ENSMUSG00000020142
Hsdl1	-0.129724	0.0437849	ENSMUSG00000034189
Cmpk1	-0.130149	0.0336782	ENSMUSG00000028719
Pnmal2	-0.130202	0.0264848	ENSMUSG00000070802
Soga3	-0.130836	0.0335155	ENSMUSG00000038916
Serpini1	-0.130857	0.033953	ENSMUSG00000027834
Ncdn	-0.130961	0.0350068	ENSMUSG00000028833
Fam92a	-0.131059	0.0337542	ENSMUSG00000028218
Fbxo33	-0.131508	0.0422467	ENSMUSG00000035329
Slc27a4	-0.13154	0.0212074	ENSMUSG00000059316
Arf3	-0.132428	0.00134535	ENSMUSG00000051853
Zfp612	-0.132995	0.00868582	ENSMUSG00000044676
Vmp1	-0.13382	0.032202	ENSMUSG00000018171
Ppp1ca	-0.133921	0.0334852	ENSMUSG00000040385
Dram2	-0.13417	0.0481685	ENSMUSG00000027900
Psmd5	-0.134265	0.0254392	ENSMUSG00000026869
Golga7b	-0.134342	0.0355469	ENSMUSG00000042532
Atp6v1h	-0.135051	0.0157311	ENSMUSG00000033793
Tmem41b	-0.135673	0.0264822	ENSMUSG00000047554
Atg5	-0.136007	0.0363763	ENSMUSG00000038160
Sphk2	-0.136104	0.0376509	ENSMUSG00000057342
Rnf11	-0.137083	0.000356973	ENSMUSG00000028557
Ifngr2	-0.137373	0.025333	ENSMUSG00000022965
Aida	-0.137431	0.031427	ENSMUSG00000042901
Tmem229a	-0.138053	0.0291912	ENSMUSG00000048022
Fndc5	-0.139136	0.0455627	ENSMUSG00000001334
Ar	-0.139927	0.0483226	ENSMUSG00000046532
Kcnh2	-0.140163	0.0112696	ENSMUSG00000038319
Cspg5	-0.140665	0.0228673	ENSMUSG00000032482
Aacs	-0.140842	0.00933207	ENSMUSG00000029482
Snx16	-0.141325	0.0287019	ENSMUSG00000027534
Ncs1	-0.141444	0.04962	ENSMUSG00000062661
Pabpc4	-0.141466	0.0227758	ENSMUSG00000011257
Ebp	-0.141637	0.0441988	ENSMUSG00000031168
Scoc	-0.141738	0.00388591	ENSMUSG00000063253
Nus1	-0.141935	0.0155173	ENSMUSG00000023068
Rab37	-0.141994	0.04012	ENSMUSG00000020732
Snx10	-0.142618	0.0183654	ENSMUSG00000038301
Slc25a25	-0.142703	0.0341528	ENSMUSG00000026819
Mmd	-0.143332	0.0212956	ENSMUSG00000003948
Wdr6	-0.143364	0.0279861	ENSMUSG00000066357
Rragb	-0.144059	0.0136502	ENSMUSG00000041658
Impad1	-0.144383	0.00994104	ENSMUSG00000066324
Sema6b	-0.144548	0.010902	ENSMUSG00000001227
Syt11	-0.145699	0.0231395	ENSMUSG00000068923
Sae1	-0.145852	0.0385914	ENSMUSG00000052833
Ubfd1	-0.146829	0.0174036	ENSMUSG00000030870
Atxn7l3	-0.146989	0.00800791	ENSMUSG00000059995
Rundc3a	-0.146991	0.0157294	ENSMUSG00000006575
Oprl1	-0.147001	0.0326669	ENSMUSG00000027584
Map1b	-0.147667	0.0464133	ENSMUSG00000052727
Dnaja1	-0.148246	0.000617675	ENSMUSG00000028410
Stip1	-0.148497	0.0297868	ENSMUSG00000024966
Carmil2	-0.148644	0.0269412	ENSMUSG00000050357
Ube2v2	-0.14885	0.034626	ENSMUSG00000022674
Plod1	-0.149007	0.0234691	ENSMUSG00000019055
Tusc3	-0.14917	0.0244969	ENSMUSG00000039530
Dlgap3	-0.149475	0.0234303	ENSMUSG00000042388
Ttc1	-0.149995	0.0218698	ENSMUSG00000041278
Podxl2	-0.150012	0.0119603	ENSMUSG00000033152
Paqr4	-0.150171	0.0340556	ENSMUSG00000023909
Nova2	-0.150236	0.014094	ENSMUSG00000030411
2310022B05Rik	-0.150732	0.0400751	ENSMUSG00000031983
Slc15a4	-0.150944	0.0436135	ENSMUSG00000029416
Surf6	-0.1517	0.0237041	ENSMUSG00000036160
Clip4	-0.151728	0.0301181	ENSMUSG00000024059
Pianp	-0.151878	0.0455383	ENSMUSG00000030329
Zfp503	-0.152051	0.036269	ENSMUSG00000039081
Ing1	-0.152994	0.0489328	ENSMUSG00000045969
Chmp2b	-0.153144	0.00779773	ENSMUSG00000004843
Hmgcs1	-0.153326	0.0314226	ENSMUSG00000093930
Brip1os	-0.153524	0.0441788	ENSMUSG00000085208
Nyap1	-0.154056	0.0471492	ENSMUSG00000045348
Ankrd35	-0.154358	0.0226497	ENSMUSG00000038354
Nckipsd	-0.154639	0.0319233	ENSMUSG00000032598
Anxa6	-0.154686	0.00135426	ENSMUSG00000018340
Klhl2	-0.154907	0.0129428	ENSMUSG00000031605
Pgrmc1	-0.155418	0.00386383	ENSMUSG00000006373
Tbl3	-0.155589	0.0283695	ENSMUSG00000040688
Cyb5r3	-0.155969	0.0334654	ENSMUSG00000018042
Thra	-0.155969	0.00354177	ENSMUSG00000058756
Col11a2	-0.157059	0.0428963	ENSMUSG00000024330
Trappc2	-0.157311	0.0457048	ENSMUSG00000079317
Pgrmc2	-0.157724	0.024924	ENSMUSG00000049940
Cygb	-0.158699	0.0309453	ENSMUSG00000020810
Plppr3	-0.1589	0.0395994	ENSMUSG00000035835
Sccpdh	-0.159227	0.0294367	ENSMUSG00000038936
P4htm	-0.160235	0.0438263	ENSMUSG00000006675
Tceal3	-0.160476	0.0394526	ENSMUSG00000044550
Arl8a	-0.160867	0.0180227	ENSMUSG00000026426
Eif2b3	-0.161751	0.0336622	ENSMUSG00000028683
Cep19	-0.161855	0.0438008	ENSMUSG00000035790
Adap1	-0.161992	0.00358284	ENSMUSG00000056413
Tuba4a	-0.162251	0.0379212	ENSMUSG00000026202
Gas2l1	-0.16348	0.0402599	ENSMUSG00000034201
Cltb	-0.164033	0.0318556	ENSMUSG00000047547
Lmna	-0.164078	0.0315355	ENSMUSG00000028063
E2f3	-0.164259	0.0274186	ENSMUSG00000016477
Slc7a4	-0.164344	0.0193136	ENSMUSG00000022756
Acsl4	-0.164447	0.0376245	ENSMUSG00000031278
Acsl5	-0.165127	0.0326962	ENSMUSG00000024981
Hdac11	-0.165577	0.00130182	ENSMUSG00000034245
Prkar1b	-0.166052	0.0296034	ENSMUSG00000025855
Prdx3	-0.166158	0.0386299	ENSMUSG00000024997
P4ha1	-0.16656	0.0485385	ENSMUSG00000019916
Zwint	-0.166838	0.0274907	ENSMUSG00000019923
Cct7	-0.167383	0.0423279	ENSMUSG00000030007
Arxes1	-0.167866	0.0314715	ENSMUSG00000048355
Gclm	-0.167949	0.000714367	ENSMUSG00000028124
Nipsnap1	-0.168432	0.0300465	ENSMUSG00000034285
Akr1e1	-0.168717	0.0105346	ENSMUSG00000045410
Nefh	-0.168858	0.0429516	ENSMUSG00000020396
Ids	-0.169222	0.03186	ENSMUSG00000035847
Csk	-0.169504	0.0334941	ENSMUSG00000032312
Gpc1	-0.169727	0.0258992	ENSMUSG00000034220
Hsp90aa1	-0.170562	0.000268759	ENSMUSG00000021270
Zfp444	-0.170955	0.0381004	ENSMUSG00000044876
Exog	-0.171143	0.0305038	ENSMUSG00000042787
Pygb	-0.171675	0.00294116	ENSMUSG00000033059
Pithd1	-0.171741	0.0195764	ENSMUSG00000028669
Svop	-0.173379	0.00505942	ENSMUSG00000042078
Syt3	-0.17344	0.00445475	ENSMUSG00000030731
Adgrb2	-0.173467	0.0127864	ENSMUSG00000028782
Usp29	-0.173608	0.0378501	ENSMUSG00000051527
Sh3rf1	-0.173669	0.0276351	ENSMUSG00000031642
Dnajc21	-0.174386	0.0304866	ENSMUSG00000044224
Eif1a	-0.174516	0.00933414	ENSMUSG00000057561
Sult4a1	-0.174861	0.0258519	ENSMUSG00000018865
Gm20300	-0.175048	0.00509591	ENSMUSG00000111080
Calm3	-0.175196	0.00784534	ENSMUSG00000019370
Ube2a	-0.175407	0.0252672	ENSMUSG00000016308
Ndufa10	-0.17573	0.0449445	ENSMUSG00000026260
Mnt	-0.175791	0.0171936	ENSMUSG00000000282
Acat2	-0.175793	0.0148131	ENSMUSG00000023832
Dtd1	-0.176016	0.0213493	ENSMUSG00000027430
Tmem35a	-0.176594	0.0293305	ENSMUSG00000033578
Hccs	-0.176969	0.00945896	ENSMUSG00000031352
Coq10b	-0.177148	0.0155171	ENSMUSG00000025981
Cdkl3	-0.177638	0.0395617	ENSMUSG00000020389
2900011O08Rik	-0.178021	0.0380671	ENSMUSG00000044117
Idh1	-0.17879	0.0058607	ENSMUSG00000025950
Wdr35	-0.178836	0.0226926	ENSMUSG00000066643
Glis2	-0.178848	0.0176611	ENSMUSG00000014303
Ddx10	-0.179563	0.0103369	ENSMUSG00000053289
Epha10	-0.180406	0.0474574	ENSMUSG00000028876
Eml2	-0.181205	0.0142134	ENSMUSG00000040811
Gla	-0.181719	0.0181872	ENSMUSG00000031266
Ralyl	-0.18174	0.00290776	ENSMUSG00000039717
Epha5	-0.181766	0.022654	ENSMUSG00000029245
Zyx	-0.181981	0.044872	ENSMUSG00000029860
Fam149a	-0.181991	0.0463256	ENSMUSG00000070044
Calb2	-0.182097	0.0484336	ENSMUSG00000003657
Sqle	-0.182561	0.0136047	ENSMUSG00000022351
Dlg4	-0.183599	0.000362356	ENSMUSG00000020886
Sigmar1	-0.184223	0.0346049	ENSMUSG00000036078
Map9	-0.184305	0.000527746	ENSMUSG00000033900
Myadm	-0.184464	0.00310732	ENSMUSG00000068566
Cmas	-0.184658	0.0259626	ENSMUSG00000030282
Entpd6	-0.185643	0.0300391	ENSMUSG00000033068
Dusp26	-0.185923	0.0406405	ENSMUSG00000039661
Ptpn9	-0.186102	0.0120561	ENSMUSG00000032290
Syt13	-0.186191	0.0112825	ENSMUSG00000027220
Cav2	-0.187062	0.00251194	ENSMUSG00000000058
Ap3s1	-0.187941	0.00292976	ENSMUSG00000024480
Psd	-0.188346	0.0248952	ENSMUSG00000037126
Prkaca	-0.188856	0.0169634	ENSMUSG00000005469
Ankrd45	-0.189233	0.0349448	ENSMUSG00000044835
Pter	-0.191329	0.000568303	ENSMUSG00000026730
Trim45	-0.192076	0.04053	ENSMUSG00000033233
Mllt11	-0.192189	0.0419387	ENSMUSG00000053192
Rgs2	-0.192299	0.018279	ENSMUSG00000026360
Isyna1	-0.192575	0.0431234	ENSMUSG00000019139
Ift22	-0.19259	0.00238761	ENSMUSG00000007987
Nsdhl	-0.193289	0.0262912	ENSMUSG00000031349
Oscp1	-0.193397	0.014236	ENSMUSG00000042616
Zcchc17	-0.193458	0.026466	ENSMUSG00000028772
AI846148	-0.193643	0.0230601	ENSMUSG00000024970
Sik1	-0.193705	0.0425198	ENSMUSG00000024042
Ccdc85a	-0.193749	0.00832235	ENSMUSG00000032878
Rhbdl3	-0.193916	0.0278798	ENSMUSG00000017692
Rgs4	-0.194062	0.0326649	ENSMUSG00000038530
Gpr137	-0.194101	0.0230909	ENSMUSG00000024958
Evpl	-0.194109	0.0369272	ENSMUSG00000034282
Tbc1d10a	-0.19414	0.0325643	ENSMUSG00000034412
Slfn5	-0.194253	0.0423903	ENSMUSG00000054404
Smpd3	-0.194735	0.0273312	ENSMUSG00000031906
Tram1l1	-0.195389	0.0168341	ENSMUSG00000044528
Tuba1a	-0.195921	0.0206028	ENSMUSG00000072235
Htr2c	-0.196468	0.0404805	ENSMUSG00000041380
Midn	-0.196783	0.00045477	ENSMUSG00000035621
Gdpd1	-0.196788	0.000105271	ENSMUSG00000061666
Chst1	-0.197171	0.0388104	ENSMUSG00000027221
Trerf1	-0.197197	0.0328671	ENSMUSG00000064043
Stmn2	-0.197241	4.72e-06	ENSMUSG00000027500
Cyp51	-0.197966	0.00344915	ENSMUSG00000001467
Acly	-0.198365	0.0074574	ENSMUSG00000020917
Fxyd6	-0.198702	0.0298648	ENSMUSG00000066705
Sipa1	-0.198773	0.0486962	ENSMUSG00000056917
Grem2	-0.19917	0.0431074	ENSMUSG00000050069
Elavl2	-0.199345	0.00572496	ENSMUSG00000008489
Arxes2	-0.199915	0.00875248	ENSMUSG00000048040
Gsn	-0.19994	0.0190356	ENSMUSG00000026879
Grik5	-0.200042	0.00193595	ENSMUSG00000003378
Ccdc148	-0.200293	0.0489491	ENSMUSG00000036641
Tmie	-0.200378	0.0342442	ENSMUSG00000049555
Dnajc2	-0.201962	0.0211206	ENSMUSG00000029014
Gabra5	-0.202038	0.0464241	ENSMUSG00000055078
Trim46	-0.202066	0.0114991	ENSMUSG00000042766
Pdgfra	-0.202458	0.0258612	ENSMUSG00000029231
Hspb8	-0.202719	0.028573	ENSMUSG00000041548
Gabra3	-0.203035	0.0347256	ENSMUSG00000031343
Taf13	-0.203403	0.0475628	ENSMUSG00000048100
Tnfrsf21	-0.203405	0.0289118	ENSMUSG00000023915
Fam57a	-0.203815	0.0183221	ENSMUSG00000069808
Rell2	-0.204196	0.00190558	ENSMUSG00000044024
Srsf12	-0.204335	0.0178793	ENSMUSG00000054679
Hspa5	-0.20435	0.017245	ENSMUSG00000026864
Erlin1	-0.204691	0.0120866	ENSMUSG00000025198
Msmo1	-0.205614	0.0449331	ENSMUSG00000031604
Rangap1	-0.205939	0.000117596	ENSMUSG00000022391
Gm11613	-0.206541	0.00885196	ENSMUSG00000085586
Wdr92	-0.206684	0.024967	ENSMUSG00000078970
Ppp1r3e	-0.206696	0.0397744	ENSMUSG00000072494
Hecw1	-0.207199	0.040752	ENSMUSG00000021301
Chd3	-0.207278	0.0181695	ENSMUSG00000018474
Bcap31	-0.207489	0.0335351	ENSMUSG00000002015
Tubb3	-0.208545	0.0244541	ENSMUSG00000062380
Zdhhc2	-0.208893	0.00446664	ENSMUSG00000039470
Tex264	-0.20926	0.00873182	ENSMUSG00000040813
Tmem120a	-0.209956	0.0445508	ENSMUSG00000039886
Mtch1	-0.210019	0.0312369	ENSMUSG00000024012
Jakmip1	-0.210472	0.000827884	ENSMUSG00000063646
Shisa5	-0.210664	0.0156992	ENSMUSG00000025647
Ptpn5	-0.211588	0.0258614	ENSMUSG00000030854
Ccne1	-0.211954	0.027287	ENSMUSG00000002068
mt-Te	-0.211989	0.0392	ENSMUSG00000064369
Nipsnap3b	-0.212414	0.0463231	ENSMUSG00000015247
Pnmal1	-0.212909	0.00635723	ENSMUSG00000041141
Tubb5	-0.213032	0.0374329	ENSMUSG00000001525
Klhdc8a	-0.213135	0.000674032	ENSMUSG00000042115
Prelid1	-0.21341	0.0424694	ENSMUSG00000021486
Zfp771	-0.2145	0.0439326	ENSMUSG00000054716
Tceal6	-0.214666	0.0230337	ENSMUSG00000031409
Grin2d	-0.214683	0.0260905	ENSMUSG00000002771
Vasp	-0.215019	0.0217035	ENSMUSG00000030403
Slc9a3r1	-0.215022	0.00257466	ENSMUSG00000020733
Gabrg1	-0.215303	0.00977317	ENSMUSG00000001260
Cptp	-0.215643	0.00497002	ENSMUSG00000029073
Pgp	-0.216113	0.0236961	ENSMUSG00000043445
Gfra2	-0.216259	0.00496582	ENSMUSG00000022103
Tagln3	-0.216906	0.0229138	ENSMUSG00000022658
Rgs17	-0.217268	0.00306948	ENSMUSG00000019775
Caskin2	-0.217546	0.00392537	ENSMUSG00000034471
Rab33a	-0.217927	0.0229593	ENSMUSG00000031104
Rwdd2a	-0.217971	0.0490426	ENSMUSG00000032417
Tspyl5	-0.217986	0.00238516	ENSMUSG00000038984
Mthfd2l	-0.218218	0.0204835	ENSMUSG00000029376
Cbln2	-0.218812	0.0405029	ENSMUSG00000024647
Tradd	-0.219629	0.0494362	ENSMUSG00000031887
Ptprn	-0.219646	6.31e-06	ENSMUSG00000026204
Fjx1	-0.220045	0.0103238	ENSMUSG00000075012
Galk2	-0.220598	0.0197292	ENSMUSG00000027207
Sat2	-0.22246	0.0429989	ENSMUSG00000069835
Eef1e1	-0.222746	0.0338364	ENSMUSG00000001707
Nefm	-0.222781	0.000923009	ENSMUSG00000022054
Syt16	-0.223057	0.0397303	ENSMUSG00000044912
Hmgb3	-0.223635	0.0210272	ENSMUSG00000015217
Nhs	-0.223769	0.0197297	ENSMUSG00000059493
Tmem255a	-0.223825	0.0154808	ENSMUSG00000036502
Pygl	-0.223868	0.0462172	ENSMUSG00000021069
Klhl13	-0.224035	0.00337746	ENSMUSG00000036782
Syngr3	-0.224203	0.0035992	ENSMUSG00000007021
Fabp3	-0.225461	0.0251237	ENSMUSG00000028773
Arl16	-0.22615	0.0115809	ENSMUSG00000057594
Samd14	-0.226781	0.0281182	ENSMUSG00000047181
Gm5124	-0.227437	0.0376343	ENSMUSG00000051537
Adgrg1	-0.227455	0.00727	ENSMUSG00000031785
Srm	-0.227459	0.0171444	ENSMUSG00000006442
Vstm2b	-0.227575	0.0367559	ENSMUSG00000039257
Cacybp	-0.227634	0.00540176	ENSMUSG00000014226
Qpct	-0.227815	0.016365	ENSMUSG00000024084
1700037H04Rik	-0.227826	0.0274283	ENSMUSG00000027327
Dcdc2a	-0.227835	0.0216535	ENSMUSG00000035910
Cacng4	-0.227947	0.0140622	ENSMUSG00000020723
Pgpep1	-0.228963	0.0032334	ENSMUSG00000056204
Trim36	-0.230326	0.00343738	ENSMUSG00000033949
Ehbp1l1	-0.230528	0.00855876	ENSMUSG00000024937
Mxra7	-0.231073	0.00852466	ENSMUSG00000020814
Bad	-0.232602	0.043258	ENSMUSG00000024959
Mchr1	-0.234497	0.0363008	ENSMUSG00000050164
Mrps12	-0.23498	0.0348959	ENSMUSG00000045948
Ly6e	-0.235375	0.0219737	ENSMUSG00000022587
Nt5c	-0.235914	0.039825	ENSMUSG00000020736
Mmp15	-0.235942	0.00139739	ENSMUSG00000031790
Mvd	-0.236917	0.017598	ENSMUSG00000006517
B3galt2	-0.236962	0.016774	ENSMUSG00000033849
Crtac1	-0.237979	0.0114348	ENSMUSG00000042401
Ifit2	-0.238142	0.00757066	ENSMUSG00000045932
Pak3	-0.238606	0.00114644	ENSMUSG00000031284
Ccdc65	-0.238896	0.0138944	ENSMUSG00000003354
Prmt2	-0.238963	0.00900509	ENSMUSG00000020230
Cdk5r2	-0.239221	0.00825392	ENSMUSG00000090071
Nme1	-0.239281	0.0420525	ENSMUSG00000037601
Prcp	-0.239387	0.0097369	ENSMUSG00000061119
Rit1	-0.239491	0.0125929	ENSMUSG00000028057
Rsph3a	-0.239694	0.0226692	ENSMUSG00000073471
Pde1b	-0.239873	0.00200994	ENSMUSG00000022489
Ccdc184	-0.239946	0.00535305	ENSMUSG00000029875
Pcp4l1	-0.240225	0.0465232	ENSMUSG00000038370
2210016F16Rik	-0.240652	0.019113	ENSMUSG00000021550
Ephx2	-0.241518	0.0452558	ENSMUSG00000022040
Mrgpre	-0.242133	0.0420178	ENSMUSG00000048965
Pcdh19	-0.24288	0.00315203	ENSMUSG00000051323
Zfp979	-0.243102	0.0477071	ENSMUSG00000066000
Rhof	-0.24385	0.0034906	ENSMUSG00000029449
Dnajb1	-0.244115	0.00493307	ENSMUSG00000005483
Ngef	-0.244425	0.00843483	ENSMUSG00000026259
Ccnd2	-0.244701	0.0476948	ENSMUSG00000000184
Mboat7	-0.24523	0.0012044	ENSMUSG00000035596
Trpm4	-0.245785	0.0134268	ENSMUSG00000038260
Mrps25	-0.246348	0.000978261	ENSMUSG00000014551
Hcn3	-0.246811	0.0391374	ENSMUSG00000028051
Hsph1	-0.24735	0.00670668	ENSMUSG00000029657
Fam171a2	-0.247606	0.00388825	ENSMUSG00000034685
Pfdn4	-0.24777	0.0239287	ENSMUSG00000052033
Vat1l	-0.248089	0.00109819	ENSMUSG00000046844
Msrb1	-0.248111	0.04877	ENSMUSG00000075705
Hhatl	-0.248795	0.0132237	ENSMUSG00000032523
Kcns3	-0.2488	0.0143172	ENSMUSG00000043673
Anxa2	-0.249079	0.0353808	ENSMUSG00000032231
Cbln4	-0.24937	0.0244751	ENSMUSG00000067578
Scn3a	-0.250082	0.0338974	ENSMUSG00000057182
Fdps	-0.250116	0.0425092	ENSMUSG00000059743
Matk	-0.250418	0.0485011	ENSMUSG00000004933
Coa6	-0.2507	0.0255095	ENSMUSG00000051671
Fzd9	-0.25085	0.0214531	ENSMUSG00000049551
Tpd52l1	-0.250883	0.0438548	ENSMUSG00000000296
Car5b	-0.25091	0.0356625	ENSMUSG00000031373
Efhd2	-0.25105	0.00254134	ENSMUSG00000040659
Fchsd1	-0.251093	0.021037	ENSMUSG00000038524
Ret	-0.251343	0.0148821	ENSMUSG00000030110
Cthrc1	-0.251684	0.0393905	ENSMUSG00000054196
Tapbp	-0.251927	0.0378624	ENSMUSG00000024308
Dcaf12l1	-0.252174	2.1e-06	ENSMUSG00000045284
Orai1	-0.252215	0.0348166	ENSMUSG00000049686
Rap2b	-0.252403	0.00980693	ENSMUSG00000036894
Dtx3l	-0.253562	0.0282153	ENSMUSG00000049502
2900052N01Rik	-0.253625	0.0187887	ENSMUSG00000099696
Ckmt1	-0.253698	0.00540211	ENSMUSG00000000308
Htr7	-0.253703	0.0154043	ENSMUSG00000024798
Esyt1	-0.253918	0.000854086	ENSMUSG00000025366
Egr1	-0.253944	0.00487248	ENSMUSG00000038418
Tubb2b	-0.254318	1.38e-05	ENSMUSG00000045136
Pbdc1	-0.255615	0.00161885	ENSMUSG00000031226
Vit	-0.255862	0.0344737	ENSMUSG00000024076
Adamtsl5	-0.256104	0.00346699	ENSMUSG00000043822
Cbarp	-0.256351	0.00303606	ENSMUSG00000035640
Abracl	-0.257326	0.0351261	ENSMUSG00000078453
N4bp3	-0.257453	0.0104542	ENSMUSG00000001053
Pold4	-0.257516	0.0259582	ENSMUSG00000024854
Ankrd55	-0.257828	0.0189699	ENSMUSG00000049985
Maged2	-0.258216	3.46e-05	ENSMUSG00000025268
Mfsd2a	-0.258456	0.00573832	ENSMUSG00000028655
1110059G10Rik	-0.258554	0.00151879	ENSMUSG00000032551
Psme1	-0.258928	0.0487132	ENSMUSG00000022216
Trmt10a	-0.259451	0.00772793	ENSMUSG00000004127
Timm8b	-0.259479	0.0251914	ENSMUSG00000039016
Hells	-0.259628	0.0372559	ENSMUSG00000025001
Scg2	-0.259874	0.00109448	ENSMUSG00000050711
Lmo3	-0.259882	0.022534	ENSMUSG00000030226
Vwa5a	-0.260303	0.00586074	ENSMUSG00000023186
Cdo1	-0.26078	0.0123025	ENSMUSG00000033022
Tmem130	-0.261312	0.00643965	ENSMUSG00000043388
A430005L14Rik	-0.261627	0.0153384	ENSMUSG00000047613
Phlda3	-0.26277	0.0436916	ENSMUSG00000041801
Tmem141	-0.262807	0.0236661	ENSMUSG00000026939
Tmem205	-0.262812	0.0410562	ENSMUSG00000040883
Wnt5a	-0.263626	0.0013763	ENSMUSG00000021994
Tubb2a	-0.263674	0.000258257	ENSMUSG00000058672
Rassf4	-0.263805	0.0357175	ENSMUSG00000042129
Lrrc75b	-0.265056	0.0147893	ENSMUSG00000046807
Shroom2	-0.265519	0.0077102	ENSMUSG00000045180
Cyp26b1	-0.265609	0.0251203	ENSMUSG00000063415
Hn1	-0.265931	0.0196126	ENSMUSG00000020737
Lrfn2	-0.266392	0.0209151	ENSMUSG00000040490
Rgs20	-0.266738	0.0361938	ENSMUSG00000002459
Tmem121	-0.266901	0.0173992	ENSMUSG00000049036
Tymp	-0.266927	0.0284025	ENSMUSG00000022615
Hsd17b10	-0.267222	0.00290862	ENSMUSG00000025260
Raph1	-0.268113	0.00291474	ENSMUSG00000026014
Hras	-0.268258	0.0349872	ENSMUSG00000025499
Gpx1	-0.268477	0.00816797	ENSMUSG00000063856
Grin3a	-0.269619	0.0138331	ENSMUSG00000039579
Gm13889	-0.270516	0.0155517	ENSMUSG00000087006
Vwa1	-0.270735	0.0180508	ENSMUSG00000042116
1500011K16Rik	-0.272688	0.0298292	ENSMUSG00000051319
Kcnt2	-0.273016	0.0360519	ENSMUSG00000052726
Ap1s1	-0.274284	0.00542117	ENSMUSG00000004849
Tmsb4x	-0.274875	0.0287485	ENSMUSG00000049775
Smim17	-0.275163	0.000128979	ENSMUSG00000093536
Pld3	-0.2755	0.000318737	ENSMUSG00000003363
Cib2	-0.275644	0.0122193	ENSMUSG00000037493
Mycl	-0.27654	0.0171417	ENSMUSG00000028654
Dysf	-0.27675	0.00577167	ENSMUSG00000033788
Cdk18	-0.276794	0.0108163	ENSMUSG00000026437
Flot1	-0.277057	0.00173636	ENSMUSG00000059714
Adra1b	-0.278525	0.00675384	ENSMUSG00000050541
Adm	-0.279476	0.0401797	ENSMUSG00000030790
Kazald1	-0.279692	0.0251765	ENSMUSG00000025213
Trim16	-0.280023	0.0193784	ENSMUSG00000047821
Nsg2	-0.280692	0.000381065	ENSMUSG00000020297
Vat1	-0.281823	0.000391104	ENSMUSG00000034993
Emc9	-0.28259	0.00743423	ENSMUSG00000022217
Marcks	-0.282773	0.0013723	ENSMUSG00000069662
2019-03-09	-0.283774	0.000907328	ENSMUSG00000040502
Tmem132e	-0.283834	0.00173818	ENSMUSG00000020701
Camk2n1	-0.284078	0.026244	ENSMUSG00000046447
Slc25a1	-0.284105	0.0154912	ENSMUSG00000003528
L1cam	-0.284415	0.0331763	ENSMUSG00000031391
Gbp7	-0.284799	0.0476898	ENSMUSG00000040253
Slc29a4	-0.285077	0.00218735	ENSMUSG00000050822
Nexmif	-0.286323	0.00325747	ENSMUSG00000046449
A730017C20Rik	-0.286403	0.00240926	ENSMUSG00000050875
Guk1	-0.286572	0.0166357	ENSMUSG00000020444
Vcan	-0.286957	0.00648075	ENSMUSG00000021614
Hs3st5	-0.287968	0.00189013	ENSMUSG00000044499
Rhbdl1	-0.289144	0.0376262	ENSMUSG00000025735
Slc18a3	-0.289703	0.0195158	ENSMUSG00000100241
Rnf207	-0.289973	0.0487455	ENSMUSG00000058498
Dbndd1	-0.2905	0.000846287	ENSMUSG00000031970
Serpinf1	-0.290737	0.00747086	ENSMUSG00000000753
Fbxo40	-0.2909	0.0143092	ENSMUSG00000047746
Rab9b	-0.291129	0.00877008	ENSMUSG00000043463
Ncan	-0.29117	0.000981485	ENSMUSG00000002341
Ephb6	-0.291881	0.000169986	ENSMUSG00000029869
AI506816	-0.293131	0.015667	ENSMUSG00000105987
Uchl1	-0.294109	0.0248949	ENSMUSG00000029223
Cys1	-0.294366	0.0414055	ENSMUSG00000062563
Hpca	-0.295509	0.00329716	ENSMUSG00000028785
Pigw	-0.295824	0.041689	ENSMUSG00000045140
Manf	-0.295907	0.0278296	ENSMUSG00000032575
Dpysl3	-0.296486	0.000348667	ENSMUSG00000024501
Vash2	-0.296678	0.00728502	ENSMUSG00000037568
Dsel	-0.29725	0.0217321	ENSMUSG00000038702
Gpr139	-0.297348	0.00112181	ENSMUSG00000066197
B230217O12Rik	-0.297402	0.00503878	ENSMUSG00000097785
Ache	-0.29761	0.00068572	ENSMUSG00000023328
1110008P14Rik	-0.29988	0.0156939	ENSMUSG00000039195
Fbxo2	-0.29998	0.0263626	ENSMUSG00000041556
Fam46a	-0.300152	0.00732876	ENSMUSG00000032265
Cyp7b1	-0.300386	0.0195107	ENSMUSG00000039519
Hddc2	-0.300713	0.0099678	ENSMUSG00000000295
Rnd1	-0.301185	0.000904225	ENSMUSG00000054855
Rcn1	-0.301381	9.88e-05	ENSMUSG00000005973
Pcsk1	-0.301406	0.0482621	ENSMUSG00000021587
Tppp3	-0.301553	0.00829551	ENSMUSG00000014846
Kcnc4	-0.302492	8.3e-06	ENSMUSG00000027895
Fkbp1b	-0.302756	0.016099	ENSMUSG00000020635
2610306M01Rik	-0.303231	0.0416716	ENSMUSG00000100164
Sfrp2	-0.303395	0.0252348	ENSMUSG00000027996
Nwd2	-0.30385	0.0460768	ENSMUSG00000090061
Pcdhb9	-0.30404	0.00447277	ENSMUSG00000051242
Stk26	-0.304628	0.0247389	ENSMUSG00000031112
Grin3b	-0.305266	0.0384905	ENSMUSG00000035745
Cacnb1	-0.305387	0.000236193	ENSMUSG00000020882
Baiap3	-0.306133	0.00471805	ENSMUSG00000047507
Pdlim2	-0.306745	0.0490657	ENSMUSG00000022090
Crip2	-0.307388	0.0332455	ENSMUSG00000006356
Junb	-0.30746	0.0212505	ENSMUSG00000052837
Nkx6-1	-0.307655	0.0254616	ENSMUSG00000035187
Pcdhb11	-0.30832	0.0173375	ENSMUSG00000051486
Cacng8	-0.308399	0.000810344	ENSMUSG00000053395
Stum	-0.308542	0.0172884	ENSMUSG00000053963
Pdia4	-0.310531	0.000472667	ENSMUSG00000025823
Hnmt	-0.310915	0.000544958	ENSMUSG00000026986
Spata24	-0.312331	0.0373272	ENSMUSG00000024352
Calr3	-0.312635	0.00724575	ENSMUSG00000019732
Gda	-0.312747	0.0129326	ENSMUSG00000058624
Dok4	-0.312812	0.0111634	ENSMUSG00000040631
Dnajc12	-0.312825	0.000880056	ENSMUSG00000036764
H2-DMa	-0.313289	0.0490112	ENSMUSG00000037649
Adra2a	-0.313619	9.18e-05	ENSMUSG00000033717
Gm715	-0.313983	0.0271956	ENSMUSG00000082226
Ccdc80	-0.31428	0.0311262	ENSMUSG00000022665
Rpp25	-0.314595	0.00818989	ENSMUSG00000062309
Pnma3	-0.314608	0.000297105	ENSMUSG00000046287
Elfn1	-0.31498	0.00337412	ENSMUSG00000048988
Snca	-0.316277	0.000613469	ENSMUSG00000025889
Btbd19	-0.317093	0.0263818	ENSMUSG00000073771
Etnk2	-0.319345	0.00888207	ENSMUSG00000070644
Gad2	-0.320401	0.0245539	ENSMUSG00000026787
Shox2	-0.320801	0.00227537	ENSMUSG00000027833
Ankrd42	-0.321082	2.61e-05	ENSMUSG00000041343
Ctxn2	-0.321954	0.036768	ENSMUSG00000074872
Stard6	-0.32326	0.0435106	ENSMUSG00000079608
Trpv2	-0.323942	0.000667162	ENSMUSG00000018507
Gpr12	-0.324432	0.0207449	ENSMUSG00000041468
Tmem191c	-0.326218	0.0223297	ENSMUSG00000055692
Cacnb3	-0.328437	5.47e-06	ENSMUSG00000003352
Neurod6	-0.328492	0.0478988	ENSMUSG00000037984
Cyb561	-0.328687	0.00435888	ENSMUSG00000019590
Npy1r	-0.329117	0.0071259	ENSMUSG00000036437
Zfp811	-0.329608	0.0058754	ENSMUSG00000055202
Fbn2	-0.329799	0.0404336	ENSMUSG00000024598
Fam213b	-0.330388	0.00334411	ENSMUSG00000029059
Rgs10	-0.33093	0.00974957	ENSMUSG00000030844
E2f1	-0.331042	0.015731	ENSMUSG00000027490
Nrsn1	-0.332657	0.000180738	ENSMUSG00000048978
1700003E16Rik	-0.333102	0.000281095	ENSMUSG00000030030
Gpr153	-0.334546	1.11e-06	ENSMUSG00000042804
Fgf10	-0.33496	0.00837522	ENSMUSG00000021732
Mcrip2	-0.335655	0.0359933	ENSMUSG00000025732
Gm26592	-0.335995	0.0205156	ENSMUSG00000097535
Ppp1r1a	-0.337246	0.0445183	ENSMUSG00000022490
Tmem176a	-0.337585	0.0261	ENSMUSG00000023367
Pcdhb10	-0.338632	0.017503	ENSMUSG00000045657
Sphk1	-0.338681	0.0311699	ENSMUSG00000061878
Kcnd1	-0.339135	0.000671822	ENSMUSG00000009731
Sema4a	-0.340448	2.14e-05	ENSMUSG00000028064
Kiss1r	-0.34062	0.00239318	ENSMUSG00000035773
Ngfr	-0.340685	0.0156391	ENSMUSG00000000120
Zbtb8b	-0.341917	0.0200808	ENSMUSG00000048485
Slc9b2	-0.343265	0.0377783	ENSMUSG00000037994
Dynll1	-0.343757	0.00215677	ENSMUSG00000009013
Banp	-0.345821	5.66e-07	ENSMUSG00000025316
Rspo3	-0.346127	0.0381026	ENSMUSG00000019880
Sertm1	-0.346386	0.0206097	ENSMUSG00000056306
Trpc7	-0.346445	0.0454473	ENSMUSG00000021541
AI504432	-0.346808	0.000615243	ENSMUSG00000056145
Inhba	-0.346822	0.0226875	ENSMUSG00000041324
Susd2	-0.347638	0.000223293	ENSMUSG00000006342
Necab3	-0.347956	0.000826631	ENSMUSG00000027489
Hap1	-0.348282	3.02e-05	ENSMUSG00000006930
Zcchc12	-0.348623	0.000864561	ENSMUSG00000036699
Rab3b	-0.348752	0.00644635	ENSMUSG00000003411
Arhgef15	-0.348785	0.000123866	ENSMUSG00000052921
D430019H16Rik	-0.349176	0.000207309	ENSMUSG00000094910
Tekt5	-0.349994	0.02244	ENSMUSG00000039179
Abca8a	-0.350015	8.49e-05	ENSMUSG00000041828
Hoxc4	-0.350234	0.0271127	ENSMUSG00000075394
Adamtsl2	-0.350603	0.0268036	ENSMUSG00000036040
Lin7b	-0.350753	0.0185739	ENSMUSG00000003872
Ido2	-0.351545	0.0467211	ENSMUSG00000031549
Clvs2	-0.352196	2.66e-05	ENSMUSG00000019785
D630023F18Rik	-0.352201	0.0488276	ENSMUSG00000044816
Fcrls	-0.352305	0.0166378	ENSMUSG00000015852
Lrrc73	-0.352328	0.0013744	ENSMUSG00000071073
Necab2	-0.35251	0.0251637	ENSMUSG00000031837
Npas1	-0.35296	0.00336072	ENSMUSG00000001988
Slc5a7	-0.35315	0.000993978	ENSMUSG00000023945
2010001A14Rik	-0.353997	0.0199272	ENSMUSG00000087165
Nudt1	-0.354732	0.0321574	ENSMUSG00000036639
Ncf2	-0.354947	0.0233234	ENSMUSG00000026480
Gatsl3	-0.355163	0.0323036	ENSMUSG00000020424
9230110C19Rik	-0.355177	0.00352677	ENSMUSG00000053070
Gpsm3	-0.356169	0.0437378	ENSMUSG00000034786
Tacr1	-0.356699	0.00651316	ENSMUSG00000030043
Tnfrsf12a	-0.356744	0.0100584	ENSMUSG00000023905
Klhl1	-0.357062	0.0017637	ENSMUSG00000022076
Nol3	-0.357591	0.00271214	ENSMUSG00000014776
Pdyn	-0.358145	0.0372244	ENSMUSG00000027400
Klf10	-0.359104	0.0127785	ENSMUSG00000037465
Kcnk4	-0.36149	0.041055	ENSMUSG00000024957
Rgs19	-0.361785	0.00176821	ENSMUSG00000002458
Gpx3	-0.361856	0.00307065	ENSMUSG00000018339
Sh3bgrl3	-0.362149	0.030957	ENSMUSG00000028843
Coro1a	-0.362162	0.00127916	ENSMUSG00000030707
Pcdhb5	-0.362438	0.00887947	ENSMUSG00000063687
Ass1	-0.36331	0.000557219	ENSMUSG00000076441
Syndig1l	-0.363493	0.00253156	ENSMUSG00000071234
Cacng3	-0.363929	0.0094783	ENSMUSG00000066189
Nmnat3	-0.364331	0.041109	ENSMUSG00000032456
9330158H04Rik	-0.364478	0.0302692	ENSMUSG00000073154
Espn	-0.365776	0.00400883	ENSMUSG00000028943
Fabp7	-0.366967	0.000667062	ENSMUSG00000019874
Asb16	-0.367317	0.00314644	ENSMUSG00000034768
Marcksl1	-0.367348	0.00689384	ENSMUSG00000047945
1110032F04Rik	-0.367368	0.00751532	ENSMUSG00000046999
Smim10l2a	-0.367656	1.18e-06	ENSMUSG00000054850
Rhov	-0.367738	0.00603542	ENSMUSG00000034226
Usp27x	-0.368019	0.00692816	ENSMUSG00000046269
Syt5	-0.368796	0.00286025	ENSMUSG00000004961
Wnt5b	-0.368928	0.0199063	ENSMUSG00000030170
Kcnj14	-0.369809	0.00508492	ENSMUSG00000058743
Egfl6	-0.370261	0.0135945	ENSMUSG00000000402
Prss12	-0.370942	0.00727556	ENSMUSG00000027978
Hapln1	-0.371491	0.00350711	ENSMUSG00000021613
Fzd8	-0.372145	0.00537801	ENSMUSG00000036904
6820408C15Rik	-0.372676	0.048715	ENSMUSG00000032680
S100a10	-0.373534	0.012758	ENSMUSG00000041959
Mrap2	-0.37485	1.73e-05	ENSMUSG00000042761
Gm20632	-0.375078	0.0438746	ENSMUSG00000093577
Gm17276	-0.375274	0.0314094	ENSMUSG00000097305
3110035E14Rik	-0.375341	7.22e-05	ENSMUSG00000067879
Fgf3	-0.37579	0.0350563	ENSMUSG00000031074
Unc119	-0.376174	0.000395593	ENSMUSG00000002058
Chrm1	-0.376241	0.0247985	ENSMUSG00000032773
Dbpht2	-0.376586	0.00460593	ENSMUSG00000029878
2010320M18Rik	-0.377134	0.00790265	ENSMUSG00000100691
Cpne7	-0.37822	0.00698578	ENSMUSG00000034796
Cpne6	-0.378604	0.00103795	ENSMUSG00000022212
6330403K07Rik	-0.378898	0.000828293	ENSMUSG00000018451
Rin3	-0.379101	0.0103027	ENSMUSG00000044456
Cpne9	-0.379604	0.0365875	ENSMUSG00000030270
Pde11a	-0.381409	0.0145966	ENSMUSG00000075270
Gamt	-0.382463	0.000323455	ENSMUSG00000020150
Cd200	-0.383093	8.53e-07	ENSMUSG00000022661
Vwc2	-0.383138	0.000337206	ENSMUSG00000050830
Plpp4	-0.383291	0.0065958	ENSMUSG00000070366
Nes	-0.383642	0.0052574	ENSMUSG00000004891
Ccdc151	-0.384721	0.0228033	ENSMUSG00000039632
1500009L16Rik	-0.385635	0.0191752	ENSMUSG00000087651
Ydjc	-0.386461	0.0048149	ENSMUSG00000041774
Hspb6	-0.38688	0.00286744	ENSMUSG00000036854
Zfp773	-0.387629	0.00380664	ENSMUSG00000063535
Psmb10	-0.388016	0.0093631	ENSMUSG00000031897
Cpne5	-0.388986	0.0120711	ENSMUSG00000024008
4930412C18Rik	-0.389011	0.000789747	ENSMUSG00000085558
1700007K13Rik	-0.391292	0.015012	ENSMUSG00000026831
Pafah1b3	-0.391955	8.8e-05	ENSMUSG00000005447
Bok	-0.395088	0.00150723	ENSMUSG00000026278
Rprm	-0.395258	0.00893848	ENSMUSG00000075334
Mn1	-0.395692	0.00135258	ENSMUSG00000070576
Arhgap36	-0.397214	0.00501578	ENSMUSG00000036198
Sync	-0.397304	0.0417416	ENSMUSG00000001333
Ptrh1	-0.399114	0.0336433	ENSMUSG00000053746
Mmp9	-0.40054	0.00323421	ENSMUSG00000017737
Fos	-0.403227	0.00914386	ENSMUSG00000021250
Penk	-0.403419	0.000386234	ENSMUSG00000045573
Rcor2	-0.40345	0.000306528	ENSMUSG00000024968
9230114K14Rik	-0.403996	0.0310173	ENSMUSG00000097145
Tmem91	-0.40602	0.0195335	ENSMUSG00000061702
Ahnak2	-0.406929	0.000193558	ENSMUSG00000072812
Lgals1	-0.408986	0.0199287	ENSMUSG00000068220
Gm29543	-0.409154	0.0392775	ENSMUSG00000100475
Chat	-0.41169	0.00187601	ENSMUSG00000021919
Hes5	-0.416186	0.0064525	ENSMUSG00000048001
Oxtr	-0.416821	0.0358261	ENSMUSG00000049112
Evx2	-0.417637	0.00728933	ENSMUSG00000001815
Cda	-0.418961	0.000140946	ENSMUSG00000028755
Nts	-0.420862	0.0103645	ENSMUSG00000019890
Lyl1	-0.422388	0.0371494	ENSMUSG00000034041
Hspb1	-0.423234	0.0127242	ENSMUSG00000004951
Rnd2	-0.425256	3.36e-05	ENSMUSG00000001313
Olfm2	-0.426638	0.000488031	ENSMUSG00000032172
Ier3	-0.427656	0.000291465	ENSMUSG00000003541
Efcc1	-0.428774	0.00226843	ENSMUSG00000068263
3300002P13Rik	-0.428926	0.00976087	ENSMUSG00000107585
Tmem200a	-0.429364	0.00491154	ENSMUSG00000049420
Celf6	-0.429698	0.0010545	ENSMUSG00000032297
Sfrp5	-0.430336	0.00907879	ENSMUSG00000018822
Pnma2	-0.430883	2.55e-05	ENSMUSG00000046204
B230311B06Rik	-0.431935	0.00676042	ENSMUSG00000109284
Rbm11	-0.432903	2.07e-05	ENSMUSG00000032940
Sema3f	-0.433475	0.00191583	ENSMUSG00000034684
Pmfbp1	-0.433475	0.0173759	ENSMUSG00000031727
Arl5c	-0.434878	0.0175119	ENSMUSG00000038352
Zdhhc15	-0.434949	0.0112112	ENSMUSG00000033906
Fhit	-0.435854	0.0195273	ENSMUSG00000060579
Adamts5	-0.436216	0.000233868	ENSMUSG00000022894
1700037C18Rik	-0.436617	0.00696044	ENSMUSG00000005983
1700001L19Rik	-0.436862	0.00469448	ENSMUSG00000021534
Slc27a3	-0.437129	0.00480317	ENSMUSG00000027932
Ccdc88b	-0.437696	0.00427478	ENSMUSG00000047810
Gpr149	-0.438022	0.0359573	ENSMUSG00000043441
Dach2	-0.440174	0.0213343	ENSMUSG00000025592
Glra3	-0.440621	0.00486596	ENSMUSG00000038257
2010204K13Rik	-0.441809	0.00903888	ENSMUSG00000063018
Vwa5b1	-0.442219	0.00802728	ENSMUSG00000028753
Lrrc6	-0.442649	0.0389533	ENSMUSG00000022375
Pcdhb3	-0.443127	0.000103851	ENSMUSG00000045498
Dleu7	-0.44386	0.000780718	ENSMUSG00000048281
Tpm2	-0.444905	0.00026982	ENSMUSG00000028464
Tmsb10	-0.445753	0.00291315	ENSMUSG00000079523
Coch	-0.445819	0.00221967	ENSMUSG00000020953
Wdfy4	-0.446094	0.014306	ENSMUSG00000051506
Cartpt	-0.447904	0.0258775	ENSMUSG00000021647
Nkpd1	-0.448752	0.00662934	ENSMUSG00000060621
Rimbp3	-0.449011	0.0460857	ENSMUSG00000071636
Atp8b3	-0.449163	0.0440014	ENSMUSG00000003341
Gdf11	-0.449484	6.47e-07	ENSMUSG00000025352
Ifit1bl1	-0.449644	0.0326993	ENSMUSG00000079339
Chrna4	-0.45007	0.000119924	ENSMUSG00000027577
Gm17732	-0.450475	0.0298067	ENSMUSG00000091744
Atg9b	-0.450964	0.000111468	ENSMUSG00000038295
Vstm2a	-0.451897	3.04e-09	ENSMUSG00000048834
Kcnf1	-0.454419	0.000285444	ENSMUSG00000051726
Trhr	-0.454567	0.00211668	ENSMUSG00000038760
Cnih2	-0.455055	3.91e-05	ENSMUSG00000024873
Serpina3n	-0.455537	0.00154305	ENSMUSG00000021091
Fgf11	-0.456158	5.49e-07	ENSMUSG00000042826
Cish	-0.45653	0.00720045	ENSMUSG00000032578
Krt9	-0.456589	0.040597	ENSMUSG00000051617
Basp1	-0.456881	0.00105467	ENSMUSG00000045763
Zbtb42	-0.458047	0.0124171	ENSMUSG00000037638
Efna3	-0.458828	4.19e-05	ENSMUSG00000028039
Pcdh18	-0.460173	0.00134408	ENSMUSG00000037892
Rab39	-0.460898	0.00597311	ENSMUSG00000055069
Ttc30a1	-0.461498	0.000518836	ENSMUSG00000075271
Gpr150	-0.463336	0.00796355	ENSMUSG00000045509
Panx1	-0.464366	3.5e-05	ENSMUSG00000031934
Rac3	-0.464712	6.16e-06	ENSMUSG00000018012
Gm2990	-0.468476	0.0220305	ENSMUSG00000097794
Ctxn1	-0.469068	0.00345843	ENSMUSG00000048644
Wnk4	-0.46922	0.0019908	ENSMUSG00000035112
Hpcal4	-0.470712	9.84e-06	ENSMUSG00000046093
Rtn4rl2	-0.471375	0.0321467	ENSMUSG00000050896
Kcna4	-0.471951	0.00115591	ENSMUSG00000042604
4930447M23Rik	-0.475239	0.0307294	ENSMUSG00000087674
Slc18a2	-0.475395	0.00304911	ENSMUSG00000025094
Gabrq	-0.475529	0.0135564	ENSMUSG00000031344
Stx1a	-0.476936	1.89e-05	ENSMUSG00000007207
Npy2r	-0.479689	0.00483758	ENSMUSG00000028004
Bdnf	-0.480085	1.43e-07	ENSMUSG00000048482
Amz1	-0.480752	0.000752813	ENSMUSG00000050022
Spin2c	-0.480812	0.000885682	ENSMUSG00000046550
Foxo6	-0.4818	0.00262105	ENSMUSG00000052135
Sncg	-0.482555	0.000394	ENSMUSG00000023064
Amn	-0.483326	0.0395218	ENSMUSG00000021278
Igfbp4	-0.483426	0.00159718	ENSMUSG00000017493
Cited1	-0.483547	0.0115019	ENSMUSG00000051159
Actrt3	-0.48355	0.0122864	ENSMUSG00000037737
Trpc4	-0.485678	0.00222582	ENSMUSG00000027748
Aif1	-0.485931	0.0199346	ENSMUSG00000024397
Gm3636	-0.4884	9e-05	ENSMUSG00000091754
4930432E11Rik	-0.488711	0.0205649	ENSMUSG00000046958
Slc30a3	-0.489218	0.000175905	ENSMUSG00000029151
Gm17634	-0.48966	0.00596104	ENSMUSG00000097482
Zdhhc22	-0.489909	0.00162387	ENSMUSG00000048483
Rab26	-0.49014	0.000706186	ENSMUSG00000079657
Tle6	-0.49121	0.0115606	ENSMUSG00000034758
Fblim1	-0.49283	0.0057241	ENSMUSG00000006219
Onecut3	-0.494229	0.0266475	ENSMUSG00000045518
Ly6h	-0.494274	0.00103126	ENSMUSG00000022577
Crabp1	-0.494463	0.0121279	ENSMUSG00000032291
Gm44866	-0.497757	0.00704957	ENSMUSG00000109233
Pcdh11x	-0.498797	1.65e-08	ENSMUSG00000034755
Tchh	-0.500069	6.66e-05	ENSMUSG00000052415
1700086L19Rik	-0.502901	0.0410134	ENSMUSG00000071265
Fndc9	-0.504302	0.0134856	ENSMUSG00000048721
Ccl28	-0.506767	0.0433192	ENSMUSG00000074715
Cgref1	-0.507789	0.000131087	ENSMUSG00000029161
Cd164l2	-0.508176	0.000995959	ENSMUSG00000028865
Chodl	-0.509815	4.58e-08	ENSMUSG00000022860
A2ml1	-0.510538	0.00486011	ENSMUSG00000047228
Mndal	-0.51079	0.0336243	ENSMUSG00000090272
Pcdhb8	-0.511004	0.00193575	ENSMUSG00000045876
Ppm1j	-0.511106	0.0172321	ENSMUSG00000002228
Mal2	-0.511385	1.19e-05	ENSMUSG00000024479
Sstr1	-0.513512	0.0047697	ENSMUSG00000035431
Slc16a3	-0.514996	0.00506005	ENSMUSG00000025161
Ntrk1	-0.516976	0.00986053	ENSMUSG00000028072
Cfap45	-0.517443	0.0326831	ENSMUSG00000026546
Syt17	-0.51757	0.00113112	ENSMUSG00000058420
Sdf2l1	-0.518233	0.00304068	ENSMUSG00000022769
Gng4	-0.519208	3.55e-05	ENSMUSG00000021303
4732416N19Rik	-0.519228	0.0444473	ENSMUSG00000107402
Frzb	-0.519567	1.87e-06	ENSMUSG00000027004
Ecel1	-0.519993	1.21e-06	ENSMUSG00000026247
Irs4	-0.520135	0.00341011	ENSMUSG00000054667
Slc35d3	-0.521404	0.000636754	ENSMUSG00000050473
Uts2b	-0.521418	0.0204041	ENSMUSG00000056423
Hcrtr2	-0.522302	1.98e-05	ENSMUSG00000032360
6330418K02Rik	-0.522721	0.0179873	ENSMUSG00000085227
Mme	-0.523837	3.21e-05	ENSMUSG00000027820
B230209E15Rik	-0.524639	1.3e-07	ENSMUSG00000109006
Prr7	-0.525285	6.64e-05	ENSMUSG00000034686
Gm4149	-0.525442	0.0446274	ENSMUSG00000074800
Cngb1	-0.52635	0.0231365	ENSMUSG00000031789
Ccdc160	-0.526822	3.71e-05	ENSMUSG00000073207
Rec114	-0.528317	0.0347189	ENSMUSG00000074269
1110019D14Rik	-0.528654	0.025603	ENSMUSG00000097616
Gap43	-0.529159	6.46e-08	ENSMUSG00000047261
Tmem158	-0.531412	0.000462525	ENSMUSG00000054871
Prph	-0.531672	0.000178733	ENSMUSG00000023484
Lhfpl5	-0.532835	1.84e-06	ENSMUSG00000062252
Lemd1	-0.533516	1.83e-05	ENSMUSG00000079330
Nxph3	-0.534473	5.12e-07	ENSMUSG00000046719
Bmp2	-0.536571	1.61e-05	ENSMUSG00000027358
Magee2	-0.536579	7.23e-05	ENSMUSG00000031224
Nrarp	-0.539418	0.00588347	ENSMUSG00000078202
Tnmd	-0.540089	0.0293251	ENSMUSG00000031250
Nptx2	-0.54021	4.13e-05	ENSMUSG00000059991
BC035947	-0.541371	4.91e-06	ENSMUSG00000090486
Glyat	-0.542	0.0115105	ENSMUSG00000063683
Acaa1b	-0.5422	0.0266283	ENSMUSG00000010651
Lrrc55	-0.54406	2.32e-05	ENSMUSG00000075224
Tmem102	-0.545325	0.014011	ENSMUSG00000089876
Zfp947	-0.546256	0.039184	ENSMUSG00000063383
Gata3	-0.547607	0.00212263	ENSMUSG00000015619
Rxfp3	-0.548868	0.0141345	ENSMUSG00000060735
Psd4	-0.548897	0.0230954	ENSMUSG00000026979
Zfp853	-0.550075	0.0068477	ENSMUSG00000093910
Doc2a	-0.55123	4.37e-06	ENSMUSG00000052301
Mettl27	-0.553963	5.77e-08	ENSMUSG00000040557
Catsperz	-0.554075	0.003324	ENSMUSG00000050623
Prok1	-0.557108	0.0332043	ENSMUSG00000070368
Ddn	-0.558118	0.0176898	ENSMUSG00000059213
Slc34a3	-0.558791	0.0392318	ENSMUSG00000006469
Amh	-0.560901	0.0264762	ENSMUSG00000035262
Marveld3	-0.562859	0.04016	ENSMUSG00000001672
Npb	-0.563576	0.0486321	ENSMUSG00000044034
Fut4	-0.566492	0.0216918	ENSMUSG00000049307
Prkag3	-0.566681	0.0415667	ENSMUSG00000006542
Gm19345	-0.56767	0.00268057	ENSMUSG00000092216
H2-DMb1	-0.569314	0.0138382	ENSMUSG00000079547
Col14a1	-0.5699	0.0255288	ENSMUSG00000022371
Tacr3	-0.57206	0.000276003	ENSMUSG00000028172
Ighm	-0.57387	0.000675071	ENSMUSG00000076617
Gm8281	-0.574676	0.0352874	ENSMUSG00000095681
2410004I01Rik	-0.576327	0.0305593	ENSMUSG00000085338
Trpv6	-0.576691	0.00413934	ENSMUSG00000029868
Rasgrp2	-0.577084	4.34e-06	ENSMUSG00000032946
Itga2b	-0.577366	0.00300132	ENSMUSG00000034664
Tbx20	-0.579987	0.0162276	ENSMUSG00000031965
Cryba2	-0.580045	0.0362908	ENSMUSG00000006546
Irx4	-0.580587	0.00664454	ENSMUSG00000021604
Slc6a7	-0.581495	2.72e-08	ENSMUSG00000052026
Frem3	-0.581875	0.0307331	ENSMUSG00000042353
Mogat1	-0.589781	0.0210961	ENSMUSG00000012187
Cyp4f15	-0.590169	3.88e-05	ENSMUSG00000073424
Stk32b	-0.594016	0.00314724	ENSMUSG00000029123
Zfp831	-0.595552	0.0111275	ENSMUSG00000050600
Mc4r	-0.595619	0.000612069	ENSMUSG00000047259
Tac1	-0.599072	1.86e-05	ENSMUSG00000061762
Scn3b	-0.601194	7.94e-08	ENSMUSG00000049281
Fgl1	-0.610406	0.0284942	ENSMUSG00000031594
Doc2g	-0.610414	0.0102894	ENSMUSG00000024871
Lct	-0.611202	0.0270157	ENSMUSG00000026354
Kcnj5	-0.612634	0.0109512	ENSMUSG00000032034
Htr1a	-0.612645	1.32e-07	ENSMUSG00000021721
Rasl10a	-0.61269	0.0171789	ENSMUSG00000034209
[truncated: 143 more rows]

## Sheet: Mecp2+- VU595
Genes disrupted in Mecp2+/- VU595-treated mice.
Gene.name	log2FoldChange	pvalue	ID
Fgfbp1	2.18233	0.00156255	ENSMUSG00000048373
H2-Q1	1.81107	0.0164735	ENSMUSG00000079507
Tspan8	1.47384	0.0128097	ENSMUSG00000034127
Gm32568	1.41869	0.00214537	ENSMUSG00000110500
Cytl1	1.31749	0.00105725	ENSMUSG00000062329
Prg4	1.3071	0.0196157	ENSMUSG00000006014
Mpzl2	1.27246	0.00814557	ENSMUSG00000032092
Slc22a6	1.26181	0.000393514	ENSMUSG00000024650
S100a9	1.22069	0.0448989	ENSMUSG00000056071
Ogn	1.19143	0.0010716	ENSMUSG00000021390
Gm26789	1.17974	0.00584096	ENSMUSG00000096991
Mfap5	1.17881	0.00226762	ENSMUSG00000030116
Fmod	1.1386	1.53754e-07	ENSMUSG00000041559
Gm3985	1.12822	0.000443466	ENSMUSG00000079070
Gm41231	1.12375	0.0140728	ENSMUSG00000110273
Foxc2	1.12331	0.0040176	ENSMUSG00000046714
Gm26852	1.07893	0.00272287	ENSMUSG00000097231
Gm11827	1.07245	0.00744392	ENSMUSG00000086765
Gm26578	1.04508	0.00148998	ENSMUSG00000097928
Olfr558	1.03556	0.00055302	ENSMUSG00000070423
Osr1	1.02041	0.01435	ENSMUSG00000048387
Wnt6	1.00382	0.0226711	ENSMUSG00000033227
Ankrd61	0.983807	0.00733778	ENSMUSG00000029607
Gm16091	0.975472	0.00708636	ENSMUSG00000087502
Slc47a1	0.975187	0.0163948	ENSMUSG00000010122
Tagln	0.968556	0.000771073	ENSMUSG00000032085
Nat8f7	0.959569	0.0234385	ENSMUSG00000089694
St6galnac2	0.957074	0.0119561	ENSMUSG00000110170
Lilrb4a	0.955495	0.0351114	ENSMUSG00000062593
Ranbp3l	0.949156	0.0136781	ENSMUSG00000048424
Rreb1	0.933169	1.30364e-06	ENSMUSG00000039087
Gm12239	0.932777	0.0412743	ENSMUSG00000086020
Gm20700	0.917988	0.0108168	ENSMUSG00000093502
Siglec1	0.917071	0.0344372	ENSMUSG00000027322
Fendrr	0.912451	0.00264055	ENSMUSG00000097336
A930036I15Rik	0.89931	0.0185394	ENSMUSG00000105469
Gm19744	0.896841	0.00108606	ENSMUSG00000100706
Slc6a13	0.885537	0.00163469	ENSMUSG00000030108
Col5a1	0.865822	3.9424e-05	ENSMUSG00000026837
Mir3072	0.865806	0.0312678	ENSMUSG00000093351
Sec16b	0.865212	0.000482659	ENSMUSG00000026589
C1qtnf7	0.860203	0.00560934	ENSMUSG00000061535
Gm26679	0.857115	0.0380445	ENSMUSG00000097903
Itih2	0.854784	0.0224549	ENSMUSG00000037254
Gm44349	0.851665	0.0191144	ENSMUSG00000105100
Ada	0.849451	5.61373e-05	ENSMUSG00000017697
Kcnh4	0.846781	0.046601	ENSMUSG00000035355
Myzap	0.845787	0.0176188	ENSMUSG00000041361
Pla2g4b	0.84468	0.0082734	ENSMUSG00000098488
Slc36a2	0.837253	0.0494027	ENSMUSG00000020264
Gm18290	0.835639	0.0418198	ENSMUSG00000106965
Gm42991	0.821154	0.0219987	ENSMUSG00000106386
Glis1	0.803215	0.00261092	ENSMUSG00000034762
C1s1	0.799416	0.0164387	ENSMUSG00000038521
Col19a1	0.790699	0.000736887	ENSMUSG00000026141
Igf2bp2	0.785462	0.0153639	ENSMUSG00000033581
Nphs1	0.775388	0.0357974	ENSMUSG00000006649
Lmntd1	0.773964	0.00456945	ENSMUSG00000054966
Gm34294	0.773504	0.0264639	ENSMUSG00000103662
Fam180a	0.766579	0.031015	ENSMUSG00000047420
Frs3os	0.765937	0.0336527	ENSMUSG00000086930
Acta2	0.765074	0.022226	ENSMUSG00000035783
Gm31024	0.761563	0.0102895	ENSMUSG00000109015
Gm16044	0.760911	0.0345042	ENSMUSG00000081339
Gm37928	0.760882	3.34417e-06	ENSMUSG00000104362
Gm23600	0.760634	0.0384202	ENSMUSG00000087885
Gm28192	0.759194	0.00224805	ENSMUSG00000100629
Vwf	0.756339	0.0224872	ENSMUSG00000001930
Slc6a20a	0.755275	0.0281737	ENSMUSG00000036814
Lrrn4cl	0.752907	0.00105517	ENSMUSG00000071656
Gm15893	0.751977	0.0489841	ENSMUSG00000085246
Myh11	0.74701	0.000141503	ENSMUSG00000018830
Gdpd3	0.745901	0.0180986	ENSMUSG00000030703
Crocc2	0.744295	0.0010597	ENSMUSG00000084989
Podn	0.743195	0.02726	ENSMUSG00000028600
Mir3074-1	0.742364	0.0272077	ENSMUSG00000092741
Vmn2r84	0.741804	0.0428914	ENSMUSG00000070601
Mir186	0.736212	0.00602292	ENSMUSG00000065431
Chn1os3	0.73364	0.0313123	ENSMUSG00000086544
Gm16984	0.729389	0.0302239	ENSMUSG00000085962
Thbs4	0.727186	0.0375095	ENSMUSG00000021702
Irf6	0.72636	0.0323605	ENSMUSG00000026638
Aox3	0.719052	0.02029	ENSMUSG00000064294
Aldh1a2	0.718961	0.0378476	ENSMUSG00000013584
Gm26823	0.716463	0.0248829	ENSMUSG00000096926
8430408G22Rik	0.714243	0.00553688	ENSMUSG00000048489
Gm32444	0.712968	4.22179e-05	ENSMUSG00000102729
Gm26935	0.712627	0.0202915	ENSMUSG00000098146
Gm17112	0.704718	0.0149656	ENSMUSG00000090873
Sdk1	0.703792	1.67023e-07	ENSMUSG00000039683
E530001F21Rik	0.703413	0.024327	ENSMUSG00000083889
Fkbp5	0.701751	1.38875e-13	ENSMUSG00000024222
Sned1	0.700349	0.00208762	ENSMUSG00000047793
Foxd1	0.699364	0.0266236	ENSMUSG00000078302
Aspg	0.695033	2.78778e-06	ENSMUSG00000037686
Fmo2	0.688933	0.000564991	ENSMUSG00000040170
Crispld2	0.684927	1.99995e-06	ENSMUSG00000031825
Gm37773	0.684679	0.0124123	ENSMUSG00000104033
Slc4a9	0.684581	0.000170184	ENSMUSG00000024485
Gm27616	0.683513	0.0429153	ENSMUSG00000098259
Col4a3	0.682783	0.0112343	ENSMUSG00000079465
Tdrd5	0.681333	1.18892e-05	ENSMUSG00000060985
Gm43808	0.679485	0.0169131	ENSMUSG00000107086
Gm4787	0.673505	0.025869	ENSMUSG00000072974
Thsd4	0.672985	2.65397e-05	ENSMUSG00000032289
Cracr2a	0.672514	7.9184e-05	ENSMUSG00000061414
Col4a6	0.671973	0.00734857	ENSMUSG00000031273
Lhx9	0.67091	0.00400507	ENSMUSG00000019230
Fbn1	0.669134	8.18312e-07	ENSMUSG00000027204
Gm37795	0.665483	2.36134e-05	ENSMUSG00000102813
Gm43859	0.665472	0.036252	ENSMUSG00000105710
Gm28035	0.664087	0.00301564	ENSMUSG00000099041
Prr22	0.66258	0.0409929	ENSMUSG00000090273
Col4a2	0.660991	1.97666e-09	ENSMUSG00000031503
Angpt2	0.65954	0.00977517	ENSMUSG00000031465
Mir5125	0.653231	0.000242659	ENSMUSG00000092981
Cdk3-ps	0.65111	0.0284749	ENSMUSG00000092300
Dcst2	0.649423	0.047174	ENSMUSG00000109293
Bdkrb2	0.648961	0.0313939	ENSMUSG00000021070
Gm36936	0.648832	0.0322806	ENSMUSG00000102411
Smoc2	0.64837	6.02093e-05	ENSMUSG00000023886
Nov	0.645591	0.0277679	ENSMUSG00000037362
Eln	0.64468	0.0153009	ENSMUSG00000029675
Slc16a10	0.641949	0.00445433	ENSMUSG00000019838
Col3a1	0.639857	0.00962748	ENSMUSG00000026043
Prdm1	0.637353	0.0439403	ENSMUSG00000038151
Crybg1	0.631066	0.0386323	ENSMUSG00000019866
Gm36995	0.629874	0.018125	ENSMUSG00000103436
Gm43858	0.624528	0.00520346	ENSMUSG00000104546
Tgfbr3l	0.622919	0.00951949	ENSMUSG00000089736
Ano5	0.622817	0.00293705	ENSMUSG00000055489
Prkag2os2	0.621401	0.0499982	ENSMUSG00000087314
Gm33320	0.619962	0.0303739	ENSMUSG00000102771
Col6a2	0.615088	0.00296888	ENSMUSG00000020241
Aebp1	0.613796	2.90906e-06	ENSMUSG00000020473
Ctgf	0.613097	0.000471433	ENSMUSG00000019997
Col24a1	0.612846	0.00336414	ENSMUSG00000028197
Gm43272	0.61142	0.0136377	ENSMUSG00000105632
AC110091.1	0.611372	0.0100323	ENSMUSG00000111219
Gm26642	0.601642	0.0122071	ENSMUSG00000097680
Pln	0.600088	0.0323994	ENSMUSG00000038583
Gm14827	0.597721	0.000898963	ENSMUSG00000084904
Gm29237	0.596995	0.0243218	ENSMUSG00000101872
Flrt3	0.596554	7.35712e-11	ENSMUSG00000051379
Gm16172	0.594836	0.0274252	ENSMUSG00000086472
Slc16a12	0.594487	0.0344427	ENSMUSG00000009378
Angptl4	0.594392	0.0039223	ENSMUSG00000002289
Runx2	0.594053	0.00612331	ENSMUSG00000039153
Gm44850	0.589253	0.0498304	ENSMUSG00000108604
Ptgds	0.588	0.014862	ENSMUSG00000015090
2310043M15Rik	0.586338	0.0244276	ENSMUSG00000097768
Serpine1	0.586058	0.0479466	ENSMUSG00000037411
Traf5	0.583197	0.0114347	ENSMUSG00000026637
Olfml2a	0.580997	0.00464984	ENSMUSG00000046618
Col6a1	0.580509	7.72889e-06	ENSMUSG00000001119
Phyhd1	0.580167	1.37978e-05	ENSMUSG00000079484
Greb1	0.578213	0.000983725	ENSMUSG00000036523
Gm15246	0.577565	0.00107215	ENSMUSG00000087159
Reck	0.577161	2.46754e-05	ENSMUSG00000028476
Slc9a2	0.577129	0.00122338	ENSMUSG00000026062
Gm37422	0.576081	0.000479904	ENSMUSG00000104435
Coro6	0.5755	7.31139e-08	ENSMUSG00000020836
Sult1a1	0.575182	0.00035157	ENSMUSG00000030711
Myoc	0.574833	2.78949e-05	ENSMUSG00000026697
Lmod1	0.573779	0.00867857	ENSMUSG00000048096
BC030499	0.573307	0.000750332	ENSMUSG00000037593
Adam12	0.565252	0.00150375	ENSMUSG00000054555
Gm16365	0.561384	0.0157813	ENSMUSG00000086915
Ptpn14	0.559934	0.000244292	ENSMUSG00000026604
Lepr	0.558826	0.024415	ENSMUSG00000057722
Eva1c	0.558623	0.0123154	ENSMUSG00000039903
Mrc1	0.557827	0.0383082	ENSMUSG00000026712
Espl1	0.555395	0.0152047	ENSMUSG00000058290
Nrros	0.553364	0.000129358	ENSMUSG00000052384
Lad1	0.550862	0.0189377	ENSMUSG00000041782
C2	0.550541	0.0265312	ENSMUSG00000024371
Plin4	0.550311	0.00167364	ENSMUSG00000002831
Smoc1	0.54944	1.00418e-13	ENSMUSG00000021136
Dnah14	0.549398	0.0064329	ENSMUSG00000047369
Mill2	0.548912	0.0309421	ENSMUSG00000040987
Zbtb16	0.548536	0.00621348	ENSMUSG00000066687
Gstm2	0.547334	0.0390892	ENSMUSG00000040562
Mid1	0.547107	0.0293841	ENSMUSG00000035299
Gm45869	0.546367	0.00502864	ENSMUSG00000110390
Fgl2	0.546016	0.0131981	ENSMUSG00000039899
Rhoj	0.545916	0.000179574	ENSMUSG00000046768
Ect2l	0.545298	0.0352252	ENSMUSG00000071392
1700123M08Rik	0.544743	0.0295584	ENSMUSG00000085614
Gm38102	0.543886	0.00563235	ENSMUSG00000104156
Scn5a	0.540165	0.00992139	ENSMUSG00000032511
Xdh	0.539411	1.07845e-05	ENSMUSG00000024066
Pou3f1	0.53818	1.34234e-06	ENSMUSG00000090125
Pla2g3	0.537799	4.79141e-05	ENSMUSG00000034579
Snhg11	0.537608	4.54866e-08	ENSMUSG00000044349
B230216N24Rik	0.536885	0.00379757	ENSMUSG00000089706
Gm25047	0.536117	0.0427622	ENSMUSG00000084616
Col7a1	0.535287	0.0344497	ENSMUSG00000025650
Aff1	0.533463	0.00034832	ENSMUSG00000029313
Pkn3	0.532778	0.0184153	ENSMUSG00000026785
Mef2c	0.532526	1.91318e-08	ENSMUSG00000005583
Meg3	0.530277	7.80316e-05	ENSMUSG00000021268
Bmx	0.529186	0.0183674	ENSMUSG00000031377
Plagl1	0.529135	2.91488e-06	ENSMUSG00000019817
Atp10d	0.526781	0.000182068	ENSMUSG00000046808
Gm12319	0.524446	0.0287796	ENSMUSG00000087523
Col11a1	0.523625	0.00082642	ENSMUSG00000027966
Hif3a	0.522657	7.27338e-05	ENSMUSG00000004328
4932422M17Rik	0.520661	0.0314876	ENSMUSG00000105881
Fndc1	0.520514	0.0024983	ENSMUSG00000071984
Bcl2l11	0.51795	0.000120063	ENSMUSG00000027381
Gjb2	0.5176	0.00771625	ENSMUSG00000046352
Gm43759	0.516805	0.0453775	ENSMUSG00000105368
Gk5	0.515362	0.00498694	ENSMUSG00000041440
Gm7160	0.514677	0.025122	ENSMUSG00000099843
Ston1	0.513849	0.0194679	ENSMUSG00000033855
Muc3a	0.513245	0.0392467	ENSMUSG00000094840
Sbsn	0.51309	0.0343026	ENSMUSG00000046056
1700109H08Rik	0.512527	0.0256031	ENSMUSG00000008307
Bmp6	0.510855	0.0264032	ENSMUSG00000039004
Ptgis	0.506906	0.0127769	ENSMUSG00000017969
Il1r1	0.506784	0.00693008	ENSMUSG00000026072
Dpp4	0.506057	0.0091177	ENSMUSG00000035000
Grin1os	0.505163	0.00263014	ENSMUSG00000085830
Ceacam1	0.503052	0.000195071	ENSMUSG00000074272
Lama3	0.502003	0.0107405	ENSMUSG00000024421
Vav3	0.501395	3.69415e-06	ENSMUSG00000033721
Aldob	0.498225	0.00904936	ENSMUSG00000028307
Gm20219	0.49741	0.0162778	ENSMUSG00000110218
Wnt4	0.493882	0.0358172	ENSMUSG00000036856
Glis3	0.493859	0.0105608	ENSMUSG00000052942
Gm45881	0.493794	0.0221348	ENSMUSG00000110408
Fgf5	0.493588	0.0331541	ENSMUSG00000029337
Cd163	0.492793	0.014288	ENSMUSG00000008845
Filip1l	0.492556	0.000124464	ENSMUSG00000043336
Leng8	0.492441	0.000163452	ENSMUSG00000035545
Bmper	0.489101	1.77821e-07	ENSMUSG00000031963
Hmgcs2	0.487671	0.0406965	ENSMUSG00000027875
A330023F24Rik	0.486184	0.000837976	ENSMUSG00000096929
Col4a1	0.485167	1.83318e-07	ENSMUSG00000031502
Slc1a5	0.484869	0.0162466	ENSMUSG00000001918
Col27a1	0.484429	0.00350523	ENSMUSG00000045672
Sh2b2	0.483098	0.000103522	ENSMUSG00000005057
Lama1	0.481719	0.00146355	ENSMUSG00000032796
Bvht	0.479382	0.0483065	ENSMUSG00000098098
Ttc39aos1	0.478259	0.00530669	ENSMUSG00000085873
Zfp750	0.477044	0.0491992	ENSMUSG00000039238
Aph1c	0.474173	0.000942738	ENSMUSG00000053040
Ppp1r3g	0.471078	7.57963e-05	ENSMUSG00000050423
Ubap1l	0.469693	0.000759451	ENSMUSG00000086228
Tcf7l2	0.469412	0.0312025	ENSMUSG00000024985
Cyp4f17	0.468877	0.00108027	ENSMUSG00000091586
Ryr3	0.464789	0.012645	ENSMUSG00000057378
Serping1	0.463695	0.0155642	ENSMUSG00000023224
Gja4	0.463442	0.0234419	ENSMUSG00000050234
E230020A03Rik	0.460928	0.044581	ENSMUSG00000104420
Akap13	0.460677	0.000965758	ENSMUSG00000066406
Il12rb1	0.458421	0.00423885	ENSMUSG00000000791
Gm2885	0.457985	0.0238493	ENSMUSG00000097103
Stox1	0.457816	0.0455208	ENSMUSG00000036923
Gm15328	0.454088	0.00612181	ENSMUSG00000086095
Bard1	0.453084	0.0228993	ENSMUSG00000026196
Adam8	0.452745	0.0456457	ENSMUSG00000025473
Gm43031	0.452571	0.0119713	ENSMUSG00000106535
Gm43012	0.449935	0.031671	ENSMUSG00000105802
Klrg2	0.449404	0.0161296	ENSMUSG00000071537
Col5a2	0.4487	0.0033808	ENSMUSG00000026042
Papss2	0.446133	0.000420631	ENSMUSG00000024899
Gabrr2	0.445607	0.0469145	ENSMUSG00000023267
Sfi1	0.444163	0.000736751	ENSMUSG00000023764
F13a1	0.444081	0.0164001	ENSMUSG00000039109
Ssc5d	0.44362	0.0109482	ENSMUSG00000035279
Rxfp1	0.442445	0.0270365	ENSMUSG00000034009
Bgn	0.440937	0.0138347	ENSMUSG00000031375
Itga10	0.440097	0.0402738	ENSMUSG00000090210
Il10ra	0.438477	0.000900906	ENSMUSG00000032089
Cfh	0.437952	0.0171111	ENSMUSG00000026365
Foxc1	0.435838	0.00794265	ENSMUSG00000050295
Lhx2	0.434741	0.00616515	ENSMUSG00000000247
Ky	0.432141	0.000783407	ENSMUSG00000035606
Gpr182	0.431089	0.0458332	ENSMUSG00000058396
Prss23	0.430426	0.00212704	ENSMUSG00000039405
Slc52a3	0.428433	0.0100112	ENSMUSG00000027463
Cdkn1a	0.427868	0.000542066	ENSMUSG00000023067
Mamdc4	0.427749	0.032692	ENSMUSG00000026941
Net1	0.426565	5.18885e-07	ENSMUSG00000021215
Esrrb	0.425083	0.000286505	ENSMUSG00000021255
Egln3	0.424648	8.84115e-05	ENSMUSG00000035105
Map3k6	0.422635	0.000392731	ENSMUSG00000028862
Gm37963	0.422249	0.0119381	ENSMUSG00000104399
Efna5	0.420844	1.52559e-05	ENSMUSG00000048915
Arhgap10	0.420655	0.000535911	ENSMUSG00000037148
Eya2	0.420331	3.78149e-05	ENSMUSG00000017897
Gm27544	0.420232	0.00896592	ENSMUSG00000098979
Prtg	0.42002	0.0133278	ENSMUSG00000036030
Cyp1b1	0.41821	0.00784449	ENSMUSG00000024087
Il17rb	0.417735	0.00603558	ENSMUSG00000015966
Actn2	0.417381	0.0160635	ENSMUSG00000052374
Esyt3	0.417253	0.0146138	ENSMUSG00000037681
Trp53inp1	0.417032	6.16688e-05	ENSMUSG00000028211
Pde3a	0.416508	0.000560633	ENSMUSG00000041741
AI480526	0.416199	0.00828295	ENSMUSG00000090086
Fam19a1	0.415792	0.00022565	ENSMUSG00000059187
Wipf3	0.414532	0.010339	ENSMUSG00000086040
Pear1	0.414066	0.007256	ENSMUSG00000028073
Neat1	0.412185	0.00671847	ENSMUSG00000092274
Mroh7	0.412084	0.0291263	ENSMUSG00000047502
Gpr156	0.410212	0.0270476	ENSMUSG00000046961
Gm16153	0.408727	0.0476635	ENSMUSG00000085687
Adamts20	0.408207	4.42637e-07	ENSMUSG00000022449
Glb1l	0.404374	0.0027381	ENSMUSG00000026200
Atp8b1	0.403595	0.0312401	ENSMUSG00000039529
Setdb2	0.402973	0.00197222	ENSMUSG00000071350
Scara3	0.402583	0.0357943	ENSMUSG00000034463
E230016M11Rik	0.400648	0.00638451	ENSMUSG00000087231
Abca9	0.400596	0.000930016	ENSMUSG00000041797
Plekhg2	0.40015	0.00590119	ENSMUSG00000037552
Zkscan2	0.399829	0.00150293	ENSMUSG00000030757
Miat	0.39909	2.58205e-05	ENSMUSG00000097767
Fn1	0.398756	0.00254095	ENSMUSG00000026193
Cfap44	0.398349	0.0220867	ENSMUSG00000071550
Sema5a	0.398038	0.00333639	ENSMUSG00000022231
Itgb3	0.397756	0.0150732	ENSMUSG00000020689
Gm44898	0.395848	0.0472441	ENSMUSG00000108325
Zim1	0.395586	0.0129602	ENSMUSG00000002266
Csmd1	0.395191	0.00942356	ENSMUSG00000060924
Kcns1	0.392524	0.00510162	ENSMUSG00000040164
Tfr2	0.391513	0.0475118	ENSMUSG00000029716
Plekhn1	0.389987	0.0109441	ENSMUSG00000078485
Gm43980	0.389892	0.0324481	ENSMUSG00000107962
Fat3	0.389769	0.00998933	ENSMUSG00000074505
Sgk3	0.388092	0.00115298	ENSMUSG00000025915
Npnt	0.387378	0.00199682	ENSMUSG00000040998
Parp12	0.386988	0.00167619	ENSMUSG00000038507
Nos1ap	0.386067	0.023221	ENSMUSG00000038473
Phactr4	0.385279	0.00307101	ENSMUSG00000066043
BC022960	0.383654	0.0038921	ENSMUSG00000081137
Cd46	0.383141	0.00727394	ENSMUSG00000016493
Inhbb	0.383007	1.95748e-07	ENSMUSG00000037035
Arrdc2	0.382888	2.50702e-06	ENSMUSG00000002910
Slc19a3	0.38227	0.00435487	ENSMUSG00000038496
Dok3	0.381377	0.0155717	ENSMUSG00000035711
Abcc4	0.380324	0.000124197	ENSMUSG00000032849
Mmp2	0.37979	0.0103843	ENSMUSG00000031740
Snhg14	0.379572	4.22545e-05	ENSMUSG00000100826
Etnppl	0.379017	0.000222803	ENSMUSG00000019232
Hs3st3a1	0.378697	0.0208268	ENSMUSG00000047759
Firre	0.378389	0.000566741	ENSMUSG00000085396
Col5a3	0.377515	0.0342781	ENSMUSG00000004098
Adgrl2	0.376216	0.000681066	ENSMUSG00000028184
Nmrk1	0.375383	0.00422748	ENSMUSG00000037847
Zfp783	0.374725	0.0102077	ENSMUSG00000072653
Nnat	0.374428	0.0301534	ENSMUSG00000067786
Gm37691	0.373831	0.0206765	ENSMUSG00000104348
4930481A15Rik	0.373131	0.0182642	ENSMUSG00000086938
Map3k21	0.372664	0.0326066	ENSMUSG00000031853
Auts2	0.37206	1.57336e-06	ENSMUSG00000029673
Tgfbr3	0.372028	0.00719598	ENSMUSG00000029287
Lypd6	0.37037	0.00505642	ENSMUSG00000050447
Aox1	0.369869	0.00378202	ENSMUSG00000063558
Mks1	0.368485	0.00119167	ENSMUSG00000034121
Kcnh7	0.367339	0.000355533	ENSMUSG00000059742
Cp	0.364752	0.00602732	ENSMUSG00000003617
Errfi1	0.364524	9.52979e-05	ENSMUSG00000028967
Irak1	0.364112	1.04646e-05	ENSMUSG00000031392
Smim3	0.364077	0.00198538	ENSMUSG00000038059
Adamts2	0.362514	0.00432685	ENSMUSG00000036545
Col15a1	0.362327	0.00502235	ENSMUSG00000028339
Pacrg	0.361782	0.00256173	ENSMUSG00000037196
Pkd2l1	0.361339	0.00441303	ENSMUSG00000037578
Fam189a1	0.359641	0.00093199	ENSMUSG00000030518
Rasgef1b	0.359583	0.000593649	ENSMUSG00000089809
Sox5	0.359297	0.0016994	ENSMUSG00000041540
Col16a1	0.357883	0.0170132	ENSMUSG00000040690
AC160637.1	0.356908	0.0421069	ENSMUSG00000111394
Arhgap29	0.356836	0.000247273	ENSMUSG00000039831
Nuak2	0.356248	0.040929	ENSMUSG00000009772
Proser2	0.356187	0.00675906	ENSMUSG00000045319
Dlec1	0.355274	0.0223804	ENSMUSG00000038060
Mbd6	0.355091	0.00140623	ENSMUSG00000025409
Col1a1	0.354036	0.0314728	ENSMUSG00000001506
Malt1	0.354011	0.0176131	ENSMUSG00000032688
Sema5b	0.353514	0.000679081	ENSMUSG00000052133
Msrb3	0.353394	0.00107436	ENSMUSG00000051236
Plekhh2	0.353351	0.000676574	ENSMUSG00000040852
B3gnt2	0.353182	0.00334667	ENSMUSG00000051650
Vav2	0.352136	0.000301005	ENSMUSG00000009621
Arhgap22	0.351482	0.00148263	ENSMUSG00000063506
Flt1	0.35109	0.0122622	ENSMUSG00000029648
Phka2	0.350574	0.00113058	ENSMUSG00000031295
Gm7694	0.349813	0.0287867	ENSMUSG00000102752
Thbd	0.349401	0.0059699	ENSMUSG00000074743
Chrm3	0.348331	0.00904481	ENSMUSG00000046159
Plekha7	0.347943	0.00562059	ENSMUSG00000045659
Fbln5	0.347539	0.0170148	ENSMUSG00000021186
Asb2	0.34682	0.0348295	ENSMUSG00000021200
Marveld1	0.344138	0.00520458	ENSMUSG00000044345
Rps6ka2	0.343804	0.00082512	ENSMUSG00000023809
Colec12	0.343714	0.0234185	ENSMUSG00000036103
Dcdc2b	0.34096	0.0465244	ENSMUSG00000078552
Tmem131l	0.340722	0.0179088	ENSMUSG00000033767
Ntn1	0.339947	0.00515308	ENSMUSG00000020902
Lca5l	0.339797	0.0254412	ENSMUSG00000045275
B3gntl1	0.33834	0.0336738	ENSMUSG00000046605
Ovgp1	0.338054	0.0486217	ENSMUSG00000074340
Ly75	0.338047	0.0207309	ENSMUSG00000026980
Vwa5b2	0.337601	0.00274413	ENSMUSG00000046613
Clasrp	0.337408	0.000544419	ENSMUSG00000061028
Fras1	0.336989	0.0477356	ENSMUSG00000034687
Maf	0.335388	0.0254537	ENSMUSG00000055435
Gm17484	0.335123	0.0300212	ENSMUSG00000091514
Col23a1	0.33481	0.0121393	ENSMUSG00000063564
Zbtb7c	0.334408	0.0223441	ENSMUSG00000044646
Ntng1	0.334027	0.000366644	ENSMUSG00000059857
Slc2a5	0.333798	0.0279493	ENSMUSG00000028976
Tnxb	0.333539	0.0152367	ENSMUSG00000033327
Slc25a45	0.333462	0.0225332	ENSMUSG00000024818
Csf2ra	0.332978	0.0145838	ENSMUSG00000059326
Rps6kb2	0.331786	0.000787931	ENSMUSG00000024830
Apol8	0.33173	0.00029036	ENSMUSG00000056656
Gpc6	0.33118	0.0355371	ENSMUSG00000058571
Greb1l	0.330714	0.00889013	ENSMUSG00000042942
Gm17494	0.329819	0.041809	ENSMUSG00000057359
Ankrd24	0.329718	0.00181585	ENSMUSG00000054708
Amy1	0.328276	0.00458129	ENSMUSG00000074264
A330076H08Rik	0.326857	0.00965624	ENSMUSG00000109321
Txnip	0.326774	0.0253665	ENSMUSG00000038393
Lamc1	0.326595	0.000832343	ENSMUSG00000026478
Flnb	0.326539	0.00918789	ENSMUSG00000025278
Cntn4	0.325467	0.00435019	ENSMUSG00000064293
Polr3e	0.325406	9.66318e-06	ENSMUSG00000030880
Nhlrc3	0.325211	0.00266005	ENSMUSG00000042997
Osbpl3	0.322508	0.00496514	ENSMUSG00000029822
Atp10a	0.322319	0.0016884	ENSMUSG00000025324
Stxbp6	0.322272	0.00012188	ENSMUSG00000046314
Trp53i11	0.322232	4.61779e-05	ENSMUSG00000068735
Atp13a5	0.320834	0.0010466	ENSMUSG00000048939
Kcnq5	0.318962	0.00211685	ENSMUSG00000028033
Bicc1	0.318557	0.00575798	ENSMUSG00000014329
Cep83os	0.31717	0.0022231	ENSMUSG00000097164
Arhgef1	0.316785	0.00211801	ENSMUSG00000040940
Cntnap5a	0.316386	0.00776797	ENSMUSG00000070695
Ctdspl	0.316204	0.000120664	ENSMUSG00000047409
Nphp3	0.316127	0.00246064	ENSMUSG00000032558
Vstm4	0.315236	0.00241591	ENSMUSG00000050666
Tet2	0.314092	0.00822007	ENSMUSG00000040943
Fign	0.313976	0.0111777	ENSMUSG00000075324
Ptprk	0.313629	0.000135874	ENSMUSG00000019889
Tma16	0.313548	0.00132324	ENSMUSG00000025591
Susd1	0.313534	0.0182341	ENSMUSG00000038578
Svil	0.313293	0.0205946	ENSMUSG00000024236
Tha1	0.311891	0.0471066	ENSMUSG00000017713
Abcb4	0.311023	0.0155449	ENSMUSG00000042476
F730043M19Rik	0.310623	7.9137e-05	ENSMUSG00000052125
Peg10	0.310557	0.0179109	ENSMUSG00000092035
Rcsd1	0.310334	0.0044618	ENSMUSG00000040723
Zfp36	0.310135	0.0262724	ENSMUSG00000044786
Serpind1	0.309487	0.0174707	ENSMUSG00000022766
Ccdc141	0.309242	7.24528e-05	ENSMUSG00000044033
Ucp3	0.308937	0.00655065	ENSMUSG00000032942
Itga9	0.308872	0.00842791	ENSMUSG00000039115
Sox1ot	0.308254	0.0393366	ENSMUSG00000047935
Filip1	0.306313	0.0496014	ENSMUSG00000034898
Stard13	0.305834	0.000158835	ENSMUSG00000016128
Dock6	0.305371	0.0122877	ENSMUSG00000032198
Zkscan7	0.305087	0.0085288	ENSMUSG00000063488
Colgalt2	0.30481	0.0023011	ENSMUSG00000032649
Mpped1	0.304696	0.00544313	ENSMUSG00000041708
Il4ra	0.303984	0.0087137	ENSMUSG00000030748
Fzd4	0.303871	0.0224729	ENSMUSG00000049791
Ccdc187	0.301974	0.0266644	ENSMUSG00000048038
Slit3	0.301595	0.0332329	ENSMUSG00000056427
Klhdc7a	0.301152	0.000715093	ENSMUSG00000078234
Krba1	0.300567	0.0140329	ENSMUSG00000042810
Xist	0.300059	0.0378603	ENSMUSG00000086503
Hook2	0.299924	0.00212896	ENSMUSG00000052566
Cobl	0.29988	0.00437213	ENSMUSG00000020173
Arhgap18	0.299362	0.0014718	ENSMUSG00000039031
Sorcs1	0.299247	0.0120759	ENSMUSG00000043531
Nbl1	0.297576	0.00647753	ENSMUSG00000041120
Frmpd1	0.297486	0.00343327	ENSMUSG00000035615
Shkbp1	0.296997	0.036023	ENSMUSG00000089832
C78859	0.296866	0.00814845	ENSMUSG00000110710
Gm37090	0.29609	0.0199618	ENSMUSG00000103183
Hdx	0.296035	0.0118439	ENSMUSG00000034551
Timp3	0.295778	0.025079	ENSMUSG00000020044
Prdm16	0.295656	0.0241622	ENSMUSG00000039410
Prkca	0.295213	0.00121718	ENSMUSG00000050965
Fstl4	0.29514	0.010491	ENSMUSG00000036264
Tns2	0.294424	0.000101659	ENSMUSG00000037003
Slc22a8	0.294358	0.026766	ENSMUSG00000063796
B230334C09Rik	0.29221	0.0154272	ENSMUSG00000104597
Synm	0.29208	0.00126319	ENSMUSG00000030554
Hdac10	0.291597	0.00401428	ENSMUSG00000062906
Anxa11	0.29151	0.0289677	ENSMUSG00000021866
Anks6	0.291334	0.00163634	ENSMUSG00000066191
Grk3	0.290361	0.00385397	ENSMUSG00000042249
Plekha5	0.28927	0.00360176	ENSMUSG00000030231
B930095G15Rik	0.289254	0.00325666	ENSMUSG00000085133
Thrb	0.289012	0.00906766	ENSMUSG00000021779
Gadd45a	0.288256	0.0185293	ENSMUSG00000036390
Eif2ak4	0.287166	0.021545	ENSMUSG00000005102
Ltbp1	0.287041	0.0338293	ENSMUSG00000001870
4933428G20Rik	0.286907	0.0492178	ENSMUSG00000047988
Crocc	0.286792	0.0326	ENSMUSG00000040860
Fryl	0.286692	0.00713605	ENSMUSG00000070733
Evc	0.286661	0.00437527	ENSMUSG00000029122
Mast4	0.286625	0.0410622	ENSMUSG00000034751
Sh3bp2	0.28617	0.0150473	ENSMUSG00000054520
Stom	0.285923	0.0299549	ENSMUSG00000026880
Mocs1	0.285257	0.007855	ENSMUSG00000064120
Fam163a	0.285089	0.0207522	ENSMUSG00000015484
Mertk	0.284717	0.000491903	ENSMUSG00000014361
Zfc3h1	0.284214	0.00251732	ENSMUSG00000034163
Arhgef6	0.283713	0.00777564	ENSMUSG00000031133
Tgfbr2	0.283562	0.00462577	ENSMUSG00000032440
Fam214a	0.283333	0.000716086	ENSMUSG00000034858
Ldb2	0.282462	0.0201095	ENSMUSG00000039706
Rbm20	0.282317	0.0119327	ENSMUSG00000043639
Pbx3	0.282094	0.00131078	ENSMUSG00000038718
Focad	0.280582	0.0100073	ENSMUSG00000038368
Dennd1a	0.280581	0.00319766	ENSMUSG00000035392
Zfp692	0.280497	0.0251043	ENSMUSG00000037243
Pcdh15	0.280474	0.0420127	ENSMUSG00000052613
Bora	0.280446	0.0253241	ENSMUSG00000022070
Fam173b	0.280084	0.00415311	ENSMUSG00000039065
Lrrc45	0.28006	0.00523343	ENSMUSG00000025145
4930581F22Rik	0.279778	0.0224624	ENSMUSG00000070315
Dhtkd1	0.279598	0.0108633	ENSMUSG00000025815
Hdac7	0.279454	0.0057359	ENSMUSG00000022475
Lrp1b	0.27941	0.0329455	ENSMUSG00000049252
Agrn	0.279265	0.00490264	ENSMUSG00000041936
Nemp2	0.278459	0.0099956	ENSMUSG00000043015
Catsper2	0.27696	0.0456824	ENSMUSG00000033486
Tnfrsf1b	0.276401	0.0213034	ENSMUSG00000028599
Tyk2	0.276152	0.0147034	ENSMUSG00000032175
Ints2	0.27605	0.0048038	ENSMUSG00000018068
Zfp512b	0.275554	0.00529013	ENSMUSG00000000823
Actr5	0.275484	0.0336496	ENSMUSG00000037761
Bend5	0.274786	0.0292034	ENSMUSG00000028545
Whrn	0.274631	0.00727834	ENSMUSG00000039137
Gm11696	0.274585	0.0371993	ENSMUSG00000056687
Snrnp70	0.273912	0.0237511	ENSMUSG00000063511
St6galnac5	0.273599	0.0134941	ENSMUSG00000039037
Rnpc3	0.273225	0.0439335	ENSMUSG00000027981
Gfra1	0.273193	0.0223149	ENSMUSG00000025089
Metap1d	0.273077	0.00449151	ENSMUSG00000041921
Ccdc57	0.272983	0.0483495	ENSMUSG00000048445
Rhobtb1	0.271982	0.0321985	ENSMUSG00000019944
Per3	0.27103	0.00431172	ENSMUSG00000028957
A330015K06Rik	0.270944	0.0425827	ENSMUSG00000104093
Smpd4	0.270608	0.00304961	ENSMUSG00000005899
St3gal4	0.269597	2.81969e-06	ENSMUSG00000032038
Ankrd16	0.267478	0.00485824	ENSMUSG00000047909
Thbs2	0.267336	0.0428698	ENSMUSG00000023885
Tcf7l1	0.266868	0.0494202	ENSMUSG00000055799
Zcchc7	0.266302	0.00643347	ENSMUSG00000035649
Lrig3	0.266262	0.0186583	ENSMUSG00000020105
Pan2	0.265482	0.0466755	ENSMUSG00000005682
Dennd6b	0.264507	0.00540028	ENSMUSG00000015377
Ahnak	0.26431	0.0360031	ENSMUSG00000069833
Lamb2	0.264063	0.000767783	ENSMUSG00000052911
Zmat4	0.263713	0.0156553	ENSMUSG00000037492
Park2	0.263494	0.0176247	ENSMUSG00000023826
Rarb	0.262861	0.0280718	ENSMUSG00000017491
Sufu	0.262672	0.0111029	ENSMUSG00000025231
Slc25a37	0.262461	0.000382157	ENSMUSG00000034248
Tatdn3	0.261845	0.00304279	ENSMUSG00000026632
Arhgap42	0.261086	0.0042819	ENSMUSG00000050730
Ptpn13	0.260599	0.034751	ENSMUSG00000034573
Traf3ip2	0.260373	0.0390003	ENSMUSG00000019842
Opcml	0.260265	0.00173799	ENSMUSG00000062257
Unc5d	0.259961	0.0120059	ENSMUSG00000063626
Jag1	0.259578	0.00280346	ENSMUSG00000027276
Dlk1	0.259128	0.00076837	ENSMUSG00000040856
Zfp365	0.258635	0.000639746	ENSMUSG00000037855
Nav2	0.258459	0.020689	ENSMUSG00000052512
Synpo	0.258336	0.000578416	ENSMUSG00000043079
Fam163b	0.25771	0.00654601	ENSMUSG00000009216
Rassf3	0.257242	0.000975718	ENSMUSG00000025795
Zfand4	0.256799	0.0455747	ENSMUSG00000042213
Grasp	0.256576	0.0219629	ENSMUSG00000000531
Gm973	0.25602	0.0164061	ENSMUSG00000047361
Cgnl1	0.255843	0.01092	ENSMUSG00000032232
Prdm11	0.255723	0.028302	ENSMUSG00000075028
Slc38a6	0.255678	0.0188399	ENSMUSG00000044712
Tnip2	0.254053	0.0215594	ENSMUSG00000059866
Fzd6	0.253924	0.00682358	ENSMUSG00000022297
Rbm33	0.253351	0.0435659	ENSMUSG00000048271
Zfp446	0.252133	0.0350501	ENSMUSG00000033961
Wrn	0.25168	0.0175779	ENSMUSG00000031583
Uggt2	0.251399	0.029295	ENSMUSG00000042104
Alpl	0.249668	0.0433265	ENSMUSG00000028766
Trdmt1	0.249597	0.0419764	ENSMUSG00000026723
Afap1	0.249501	0.00147299	ENSMUSG00000029094
Tenm2	0.249341	0.00126353	ENSMUSG00000049336
Rerg	0.249219	0.00893226	ENSMUSG00000030222
Satb1	0.249029	0.0107071	ENSMUSG00000023927
4833422C13Rik	0.248698	0.0368484	ENSMUSG00000074782
AC126804.1	0.24867	0.00518132	ENSMUSG00000111128
Rccd1	0.248544	0.0246321	ENSMUSG00000038930
Tbc1d32	0.247933	0.022549	ENSMUSG00000038122
Akap8l	0.247843	0.00823517	ENSMUSG00000002625
Sgk1	0.247307	0.0217606	ENSMUSG00000019970
P3h3	0.246737	0.0448498	ENSMUSG00000023191
Rsrp1	0.246654	0.000111451	ENSMUSG00000037266
Erbb4	0.246491	0.0132575	ENSMUSG00000062209
Fam189a2	0.245989	0.0147731	ENSMUSG00000071604
Pdgfd	0.245691	0.00728049	ENSMUSG00000032006
Kdm8	0.245623	0.0331422	ENSMUSG00000030752
Ppp4r1l-ps	0.245444	0.0281	ENSMUSG00000055897
Fkbp14	0.244815	0.00279328	ENSMUSG00000038074
Lypd6b	0.244654	0.0463233	ENSMUSG00000026765
Aqp11	0.244475	0.000415068	ENSMUSG00000042797
Fbxl12	0.243622	0.0206755	ENSMUSG00000066892
Fnbp1l	0.243528	0.00129461	ENSMUSG00000039735
Mecom	0.243512	0.0427824	ENSMUSG00000027684
Cdh4	0.243135	0.0218523	ENSMUSG00000000305
Creb3l2	0.242422	0.00563595	ENSMUSG00000038648
Ifit3	0.242317	0.0400093	ENSMUSG00000074896
Uaca	0.241358	0.0306799	ENSMUSG00000034485
Cdc14a	0.24106	0.0343687	ENSMUSG00000033502
Podxl	0.240926	0.00641453	ENSMUSG00000025608
Ldlrad3	0.240784	0.0127025	ENSMUSG00000048058
Pxdn	0.240358	0.0224463	ENSMUSG00000020674
Spsb1	0.240336	0.00136723	ENSMUSG00000039911
Gpatch8	0.239439	0.0277816	ENSMUSG00000034621
Ints6l	0.239191	0.00438138	ENSMUSG00000035967
Usp36	0.238973	0.00436663	ENSMUSG00000033909
Atxn2l	0.238968	0.00744889	ENSMUSG00000032637
Dusp11	0.238629	0.00992082	ENSMUSG00000030002
Nprl3	0.238618	0.00346547	ENSMUSG00000020289
Zbtb25	0.238604	0.0128826	ENSMUSG00000056459
Unk	0.238248	0.0357809	ENSMUSG00000020770
Mir124-2hg	0.238029	0.000153409	ENSMUSG00000100252
Tmem200c	0.237724	0.00907872	ENSMUSG00000095407
Abcc10	0.23753	0.0175364	ENSMUSG00000032842
Mfsd4b4	0.237213	0.0292263	ENSMUSG00000096687
Ptpdc1	0.236858	0.00457859	ENSMUSG00000038042
Kremen1	0.236052	0.0294376	ENSMUSG00000020393
Nrp2	0.235858	0.0193586	ENSMUSG00000025969
Pard3	0.235366	0.00305629	ENSMUSG00000025812
Hmgb2	0.235056	0.043613	ENSMUSG00000054717
Cobll1	0.234886	0.0299858	ENSMUSG00000034903
Fam193b	0.234738	0.0120354	ENSMUSG00000021495
Hjurp	0.234533	0.00295288	ENSMUSG00000044783
Pam	0.234178	0.000521603	ENSMUSG00000026335
Bbs2	0.233594	0.000486338	ENSMUSG00000031755
Ercc6l2	0.233499	0.0357482	ENSMUSG00000021470
Hps1	0.232653	0.0228398	ENSMUSG00000025188
Nrp1	0.23246	0.0126962	ENSMUSG00000025810
2610203C20Rik	0.232209	0.000541426	ENSMUSG00000074415
Grip2	0.231857	0.0196477	ENSMUSG00000030098
Tia1	0.231304	0.0200161	ENSMUSG00000071337
Ern1	0.23073	0.0317688	ENSMUSG00000020715
Ccdc3	0.230528	0.0465859	ENSMUSG00000026676
Tm6sf1	0.230197	0.0362839	ENSMUSG00000038623
2700097O09Rik	0.228319	0.0100157	ENSMUSG00000062198
Arnt	0.228139	0.029813	ENSMUSG00000015522
Cavin2	0.22796	0.0327069	ENSMUSG00000045954
Map3k5	0.227892	0.0432266	ENSMUSG00000071369
Rasd2	0.227754	0.0134218	ENSMUSG00000034472
Shroom3	0.227704	0.0496821	ENSMUSG00000029381
Cux2	0.227623	0.0292006	ENSMUSG00000042589
Msantd2	0.227512	0.0286878	ENSMUSG00000042138
Snapc4	0.226767	0.0378963	ENSMUSG00000036281
Nid1	0.226326	0.0103074	ENSMUSG00000005397
Lhfpl3	0.225854	0.00883377	ENSMUSG00000106379
Ildr2	0.225467	0.0149731	ENSMUSG00000040612
Tns1	0.22535	0.0159931	ENSMUSG00000055322
Asap3	0.22534	0.0140856	ENSMUSG00000036995
Slit2	0.225144	0.0163267	ENSMUSG00000031558
Gigyf1	0.224031	0.0254553	ENSMUSG00000029714
Anxa4	0.223403	0.00788787	ENSMUSG00000029994
Zfp384	0.223105	0.00374279	ENSMUSG00000038346
Ankzf1	0.222672	0.0236523	ENSMUSG00000026199
Sirt4	0.222189	0.0253194	ENSMUSG00000029524
Plcd3	0.22183	0.0333187	ENSMUSG00000020937
Fibin	0.221528	0.0377297	ENSMUSG00000074971
Pkd2	0.221461	0.00118187	ENSMUSG00000034462
Tgm2	0.221222	0.0320169	ENSMUSG00000037820
Gpsm2	0.221128	0.012775	ENSMUSG00000027883
Rasl11b	0.220985	0.0243148	ENSMUSG00000049907
Utrn	0.220521	0.0332697	ENSMUSG00000019820
Mdm4	0.220024	0.0155307	ENSMUSG00000054387
Mturn	0.220015	0.00713873	ENSMUSG00000038065
Ogt	0.219016	0.00434841	ENSMUSG00000034160
Ercc2	0.218128	0.0191534	ENSMUSG00000030400
Nebl	0.218028	0.0196156	ENSMUSG00000053702
Frmd6	0.217669	0.021203	ENSMUSG00000048285
Eml4	0.217429	0.00972159	ENSMUSG00000032624
Fhdc1	0.217336	0.0330619	ENSMUSG00000041842
Parvb	0.21698	0.00431149	ENSMUSG00000022438
Helb	0.216639	0.0354544	ENSMUSG00000020228
Irak2	0.216512	0.0069877	ENSMUSG00000060477
Fndc3b	0.216233	0.00899211	ENSMUSG00000039286
Map3k20	0.216038	0.0113214	ENSMUSG00000004085
Klf15	0.21578	0.000215297	ENSMUSG00000030087
Mettl17	0.215744	0.0391636	ENSMUSG00000004561
Dapk1	0.215557	0.0184454	ENSMUSG00000021559
Mylk	0.21554	0.0446709	ENSMUSG00000022836
Arglu1	0.215377	0.00260578	ENSMUSG00000040459
Cebpa	0.214793	0.0195692	ENSMUSG00000034957
Rassf8	0.214724	0.00336764	ENSMUSG00000030259
Rin2	0.213976	0.00178532	ENSMUSG00000001768
Prkg2	0.213917	0.0466447	ENSMUSG00000029334
Mkl1	0.213001	0.00372187	ENSMUSG00000042292
Rnf38	0.212766	0.00224105	ENSMUSG00000035696
Emilin2	0.212738	0.017922	ENSMUSG00000024053
Tns3	0.212373	0.00505976	ENSMUSG00000020422
Cap2	0.212239	0.031066	ENSMUSG00000021373
Ermard	0.211917	0.0306466	ENSMUSG00000036552
Zkscan17	0.21169	0.0421726	ENSMUSG00000020472
Akap8	0.211462	0.012448	ENSMUSG00000024045
Pacsin2	0.211097	0.00229436	ENSMUSG00000016664
Pskh1	0.210829	0.0220749	ENSMUSG00000048310
Zfp704	0.210806	0.0481816	ENSMUSG00000040209
Dach1	0.210749	0.00794474	ENSMUSG00000055639
Ptprb	0.210662	0.0114597	ENSMUSG00000020154
Scyl3	0.209905	0.0132886	ENSMUSG00000026584
Dclre1b	0.209639	0.0212173	ENSMUSG00000027845
Tbc1d2b	0.209408	0.0329499	ENSMUSG00000037410
Lrrc20	0.207661	0.00654969	ENSMUSG00000037151
1700047M11Rik	0.207505	0.0277621	ENSMUSG00000100147
Caprin2	0.207024	0.0496953	ENSMUSG00000030309
Tgfb3	0.206645	0.039159	ENSMUSG00000021253
Cdc14b	0.206469	0.0328688	ENSMUSG00000033102
Daam2	0.205805	0.0404199	ENSMUSG00000040260
Srrm1	0.205418	0.00362785	ENSMUSG00000028809
Stx17	0.205283	0.0238813	ENSMUSG00000061455
Slc25a13	0.205226	0.038578	ENSMUSG00000015112
Srsf5	0.205219	0.045373	ENSMUSG00000021134
Baz2b	0.204916	0.0328774	ENSMUSG00000026987
Pdk1	0.20487	0.000914947	ENSMUSG00000006494
Cnot10	0.204662	0.00220509	ENSMUSG00000056167
Foxo1	0.204265	0.0163007	ENSMUSG00000044167
Sft2d3	0.20353	0.0320182	ENSMUSG00000044982
Fbf1	0.203458	0.0307796	ENSMUSG00000020776
Smo	0.203218	0.0169536	ENSMUSG00000001761
Ptbp3	0.20306	0.00658849	ENSMUSG00000028382
Rnf144b	0.202601	0.0182783	ENSMUSG00000038068
Frmd4a	0.202041	0.0346348	ENSMUSG00000026657
Scmh1	0.201635	0.00877166	ENSMUSG00000000085
Atp11a	0.201571	0.0392163	ENSMUSG00000031441
Snx9	0.20146	0.0214906	ENSMUSG00000002365
Sh3pxd2b	0.201214	0.0230201	ENSMUSG00000040711
Ttc28	0.2011	0.0350491	ENSMUSG00000033209
Sesn1	0.200756	0.00616692	ENSMUSG00000038332
Atp11b	0.200703	0.0033353	ENSMUSG00000037400
Npas3	0.199752	0.00764695	ENSMUSG00000021010
Magi1	0.199278	0.0206677	ENSMUSG00000045095
Pcx	0.198957	0.00401678	ENSMUSG00000024892
Fnbp4	0.198914	0.00947512	ENSMUSG00000008200
Mast3	0.198883	0.0117662	ENSMUSG00000031833
Smyd3	0.197679	0.00492429	ENSMUSG00000055067
Sorbs2	0.197546	0.00154111	ENSMUSG00000031626
Hapln2	0.197243	0.0102356	ENSMUSG00000004894
Slc16a6	0.197234	0.0293986	ENSMUSG00000041920
Swap70	0.19709	0.0334744	ENSMUSG00000031015
Usp40	0.197051	0.0284246	ENSMUSG00000005501
Ltbp4	0.196875	0.0107082	ENSMUSG00000040488
Myo1b	0.196669	0.0298868	ENSMUSG00000018417
Nrbp2	0.19629	0.0299458	ENSMUSG00000075590
Galnt14	0.196253	0.0278594	ENSMUSG00000024064
Rrp1b	0.19527	0.0255448	ENSMUSG00000058392
Ksr1	0.195008	0.0371444	ENSMUSG00000018334
Pdss1	0.194641	0.0374659	ENSMUSG00000026784
L3mbtl3	0.192619	0.0270193	ENSMUSG00000039089
Pecam1	0.192329	0.0146389	ENSMUSG00000020717
Dhx35	0.1923	0.00685876	ENSMUSG00000027655
Ppp4r1	0.192254	0.00355769	ENSMUSG00000061950
Trim39	0.191832	0.0357002	ENSMUSG00000045409
Carmil3	0.191531	0.0431714	ENSMUSG00000022211
Ssbp2	0.191481	0.00661788	ENSMUSG00000003992
Hmg20a	0.191218	0.0037188	ENSMUSG00000032329
Ciart	0.19049	0.0433958	ENSMUSG00000038550
Sepsecs	0.189904	0.0233261	ENSMUSG00000029173
Gm43597	0.189821	0.0452592	ENSMUSG00000107096
Carf	0.189804	0.0372313	ENSMUSG00000026017
Cpsf4	0.189351	0.0381015	ENSMUSG00000029625
Mlh1	0.188897	0.0238679	ENSMUSG00000032498
Atp13a4	0.188843	0.0209904	ENSMUSG00000038094
Chst15	0.188357	0.0319552	ENSMUSG00000030930
Galnt18	0.188154	0.0258727	ENSMUSG00000038296
Lifr	0.188013	0.00349577	ENSMUSG00000054263
Ripor2	0.187899	0.0255245	ENSMUSG00000036006
Lbr	0.187479	0.0213712	ENSMUSG00000004880
Epb41l2	0.187316	0.00739318	ENSMUSG00000019978
Trp53bp2	0.187232	0.00463735	ENSMUSG00000026510
Rap1gap2	0.186802	0.043819	ENSMUSG00000038807
Rapgef3	0.186715	0.0030935	ENSMUSG00000022469
A230050P20Rik	0.186675	0.00727757	ENSMUSG00000038884
Ptprg	0.186558	0.0316978	ENSMUSG00000021745
Nup188	0.186359	0.0318342	ENSMUSG00000052533
Ntng2	0.186347	0.0253118	ENSMUSG00000035513
Cdh5	0.186291	0.0203391	ENSMUSG00000031871
Mapk4	0.186112	0.0135715	ENSMUSG00000024558
Wasf2	0.186089	0.0128499	ENSMUSG00000028868
Nsmaf	0.185881	0.0165049	ENSMUSG00000028245
Nat10	0.18441	0.00789952	ENSMUSG00000027185
Zfp276	0.184375	0.0288514	ENSMUSG00000001065
Gxylt1	0.183668	0.0192594	ENSMUSG00000036197
Gpld1	0.182589	0.000856225	ENSMUSG00000021340
Pnisr	0.182498	0.0312984	ENSMUSG00000028248
Map4k2	0.181253	0.00847627	ENSMUSG00000024948
Foxp1	0.180772	0.0253762	ENSMUSG00000030067
4931406C07Rik	0.180744	0.0137696	ENSMUSG00000031938
Hip1r	0.180626	0.0050704	ENSMUSG00000000915
Wwc2	0.18036	0.0208801	ENSMUSG00000031563
Cds1	0.180022	0.00352572	ENSMUSG00000029330
Prmt3	0.17978	0.0111382	ENSMUSG00000030505
Pitpnm2	0.179759	0.0480724	ENSMUSG00000029406
Cyth3	0.179688	0.0255574	ENSMUSG00000018001
Idua	0.178838	0.0247036	ENSMUSG00000033540
Sh3bp4	0.17724	0.0119076	ENSMUSG00000036206
Irf2	0.177216	0.0201163	ENSMUSG00000031627
Tubgcp3	0.176951	0.00356819	ENSMUSG00000000759
Ascc2	0.176833	0.0354338	ENSMUSG00000020412
Lss	0.175747	0.0336255	ENSMUSG00000033105
Epha4	0.175553	0.0314542	ENSMUSG00000026235
Sspn	0.175468	0.0356294	ENSMUSG00000030255
Slc25a40	0.174727	0.0165405	ENSMUSG00000054099
Antxr1	0.174647	0.029973	ENSMUSG00000033420
Dus3l	0.174492	0.025706	ENSMUSG00000007603
Entpd1	0.173844	0.0320665	ENSMUSG00000048120
Prkab1	0.173593	0.0199467	ENSMUSG00000029513
Dcp1b	0.172859	0.0433842	ENSMUSG00000041477
Gpc5	0.172669	0.0408331	ENSMUSG00000022112
Usp49	0.171559	0.0488959	ENSMUSG00000090115
Gtdc1	0.171451	0.0396163	ENSMUSG00000036890
Spns2	0.171425	0.00262421	ENSMUSG00000040447
Skap2	0.170899	0.0445299	ENSMUSG00000059182
Stx16	0.170723	0.0016043	ENSMUSG00000027522
Pdk4	0.170598	0.0454455	ENSMUSG00000019577
Tmem186	0.170557	0.0124822	ENSMUSG00000043140
Gfm2	0.170554	0.013508	ENSMUSG00000021666
Ppfibp1	0.170197	0.0049459	ENSMUSG00000016487
Npr2	0.167646	0.0262019	ENSMUSG00000028469
Cxcl12	0.167478	0.0159389	ENSMUSG00000061353
Cnnm3	0.167426	0.00850714	ENSMUSG00000001138
Abcb1a	0.167252	0.0433987	ENSMUSG00000040584
Rad50	0.167005	0.0493755	ENSMUSG00000020380
Asic2	0.166893	0.00817061	ENSMUSG00000020704
Trub1	0.166881	0.03066	ENSMUSG00000025086
Nxf1	0.166588	0.00806303	ENSMUSG00000010097
Rgs3	0.166523	0.0321378	ENSMUSG00000059810
Mms19	0.166305	0.0259569	ENSMUSG00000025159
Tnrc6c	0.166032	0.0321336	ENSMUSG00000025571
Flt3	0.165943	0.0205943	ENSMUSG00000042817
Mtfmt	0.165754	0.0390072	ENSMUSG00000059183
Mthfsd	0.165678	0.033926	ENSMUSG00000031816
Uckl1	0.165267	0.0127942	ENSMUSG00000089917
Zscan26	0.165208	0.0245449	ENSMUSG00000022228
Zfp740	0.165173	0.0421917	ENSMUSG00000046897
Pygm	0.165162	0.0262748	ENSMUSG00000032648
B3gat1	0.163894	0.0398045	ENSMUSG00000045994
Guf1	0.16384	0.00899905	ENSMUSG00000029208
Rxra	0.163519	0.0180645	ENSMUSG00000015846
Gpr146	0.163336	0.0360305	ENSMUSG00000044197
Lrrc8d	0.163158	0.0416092	ENSMUSG00000046079
Atxn7l1	0.162778	0.0223757	ENSMUSG00000020564
Arpp21	0.161805	0.0116947	ENSMUSG00000032503
Cd2ap	0.161326	0.0244615	ENSMUSG00000061665
Racgap1	0.16122	0.0466236	ENSMUSG00000023015
Phactr1	0.161073	0.0127037	ENSMUSG00000054728
Mat2a	0.160715	0.00418939	ENSMUSG00000053907
Slc35b4	0.160322	0.0335398	ENSMUSG00000018999
Luc7l2	0.159729	0.0182583	ENSMUSG00000029823
Zfr2	0.159297	0.0444811	ENSMUSG00000034949
Ophn1	0.158808	0.0136367	ENSMUSG00000031214
Tnrc6a	0.158515	0.0242111	ENSMUSG00000052707
Slc38a9	0.158294	0.0237871	ENSMUSG00000047789
Me3	0.157872	0.0313371	ENSMUSG00000030621
Cul9	0.156559	0.0430544	ENSMUSG00000040327
F3	0.154911	0.021019	ENSMUSG00000028128
Zadh2	0.154708	0.010735	ENSMUSG00000049090
Rian	0.154632	0.000660359	ENSMUSG00000097451
Zfp346	0.154322	0.0329586	ENSMUSG00000021481
Ttc13	0.153104	0.0270383	ENSMUSG00000037300
Rbms3	0.153069	0.0341012	ENSMUSG00000039607
Ppib	0.153053	0.00345597	ENSMUSG00000032383
Crim1	0.152774	0.0293158	ENSMUSG00000024074
Srsf11	0.152534	0.0228025	ENSMUSG00000055436
Zzz3	0.152302	0.0403654	ENSMUSG00000039068
Arhgef3	0.152185	0.0074363	ENSMUSG00000021895
Map7	0.150541	0.0426126	ENSMUSG00000019996
Dclk2	0.149593	0.0452766	ENSMUSG00000028078
Prpf40b	0.149361	0.0365055	ENSMUSG00000023007
Ppargc1a	0.149312	0.03287	ENSMUSG00000029167
Ccdc82	0.149074	0.0438344	ENSMUSG00000079084
Coq8a	0.148767	0.0475821	ENSMUSG00000026489
Dlg1	0.148592	0.0226476	ENSMUSG00000022770
Adk	0.146999	0.0159162	ENSMUSG00000039197
Rhob	0.145454	0.0188083	ENSMUSG00000054364
Tab1	0.14532	0.032711	ENSMUSG00000022414
Zdhhc1	0.145306	0.0292214	ENSMUSG00000039199
Parn	0.143808	0.0284022	ENSMUSG00000022685
Plekha1	0.143807	0.00102556	ENSMUSG00000040268
Cabp7	0.143784	0.0192628	ENSMUSG00000009075
Samhd1	0.143467	0.0474952	ENSMUSG00000027639
Cdh22	0.143359	0.0272157	ENSMUSG00000053166
Nell1	0.143292	0.0439252	ENSMUSG00000055409
Ncln	0.143234	0.0218778	ENSMUSG00000020238
Chst2	0.14316	0.0035699	ENSMUSG00000033350
Wdr4	0.141776	0.0435638	ENSMUSG00000024037
Mxd4	0.141196	0.0263004	ENSMUSG00000037235
5031439G07Rik	0.140783	0.0216663	ENSMUSG00000036046
Aldh9a1	0.140176	0.00938551	ENSMUSG00000026687
Gm19439	0.139263	0.0426336	ENSMUSG00000105843
Relt	0.138041	0.0180255	ENSMUSG00000008318
Slc25a42	0.136716	0.0417592	ENSMUSG00000002346
Pofut2	0.136435	0.0346543	ENSMUSG00000020260
Kctd3	0.13637	0.0280119	ENSMUSG00000026608
Ddx17	0.136207	0.0288238	ENSMUSG00000055065
Atxn1	0.136045	0.03467	ENSMUSG00000046876
Acox3	0.135893	0.0373409	ENSMUSG00000029098
Rcbtb1	0.135732	0.0103363	ENSMUSG00000035469
Tmem63a	0.134063	0.0183356	ENSMUSG00000026519
Fez2	0.133278	0.0461471	ENSMUSG00000056121
Trim26	0.131764	0.0359176	ENSMUSG00000024457
Helz	0.13131	0.0272709	ENSMUSG00000020721
Carhsp1	0.129506	0.0256962	ENSMUSG00000008393
Kifc2	0.129006	0.0361513	ENSMUSG00000004187
Suclg2	0.127629	0.0452467	ENSMUSG00000061838
Slc9a8	0.127229	0.0233523	ENSMUSG00000039463
Cpsf7	0.127138	0.0145258	ENSMUSG00000034820
Rhou	0.126666	0.00683847	ENSMUSG00000039960
Epas1	0.126454	0.0407023	ENSMUSG00000024140
Colgalt1	0.125971	0.0285553	ENSMUSG00000034807
Tmem175	0.125618	0.0412421	ENSMUSG00000013495
Ddx39b	0.124729	0.0243486	ENSMUSG00000019432
Add3	0.12415	0.03819	ENSMUSG00000025026
Dok7	0.122718	0.0462608	ENSMUSG00000044716
Nedd4l	0.120823	0.0448777	ENSMUSG00000024589
Itgb5	0.118225	0.0493556	ENSMUSG00000022817
4930402H24Rik	0.117136	0.0205331	ENSMUSG00000027309
Slc6a1	0.115894	0.0401644	ENSMUSG00000030310
Tmem25	0.113442	0.0266026	ENSMUSG00000002032
Wbp1l	0.110275	0.0462154	ENSMUSG00000047731
Luc7l	0.108623	0.0473066	ENSMUSG00000024188
Klhl5	0.103658	0.0287078	ENSMUSG00000054920
Osbpl9	0.0984155	0.0336056	ENSMUSG00000028559
Prkag2	0.0975309	0.0382797	ENSMUSG00000028944
Cadm1	0.0912279	0.039093	ENSMUSG00000032076
Ywhah	-0.0707713	0.0431787	ENSMUSG00000018965
Eprs	-0.0777279	0.0398236	ENSMUSG00000026615
Dusp8	-0.0924614	0.0334376	ENSMUSG00000037887
Ccni	-0.0945201	0.0429635	ENSMUSG00000063015
Pik3ca	-0.0949888	0.0416534	ENSMUSG00000027665
Nrxn1	-0.0956137	0.0333683	ENSMUSG00000024109
Ptdss1	-0.0959446	0.0474624	ENSMUSG00000021518
Wdr1	-0.0974816	0.0455946	ENSMUSG00000005103
Idh3b	-0.0987906	0.0368303	ENSMUSG00000027406
Ube2z	-0.101162	0.0358633	ENSMUSG00000014349
Hdac2	-0.104956	0.0183464	ENSMUSG00000019777
Aldoc	-0.105848	0.0248732	ENSMUSG00000017390
Pitpna	-0.108126	0.00714693	ENSMUSG00000017781
Dusp3	-0.108434	0.0463889	ENSMUSG00000003518
Gatad1	-0.108504	0.0395645	ENSMUSG00000007415
Osbp	-0.108919	0.023563	ENSMUSG00000024687
Grb2	-0.109043	0.029867	ENSMUSG00000059923
Ccdc136	-0.109522	0.0491906	ENSMUSG00000029769
Hsp90b1	-0.109705	0.0355259	ENSMUSG00000020048
Ube2k	-0.10998	0.0122505	ENSMUSG00000029203
Glrx2	-0.110174	0.0476623	ENSMUSG00000018196
Ppp5c	-0.112091	0.0285078	ENSMUSG00000003099
Tmem183a	-0.112543	0.0305894	ENSMUSG00000042305
Map9	-0.1126	0.0396584	ENSMUSG00000033900
Ppp1r9b	-0.113673	0.0323423	ENSMUSG00000038976
Tmem41b	-0.114305	0.0333818	ENSMUSG00000047554
Gpbp1l1	-0.115203	0.0443564	ENSMUSG00000034042
Sugt1	-0.115252	0.0286941	ENSMUSG00000022024
Kcmf1	-0.116625	0.0155011	ENSMUSG00000055239
Prkaca	-0.116897	0.031477	ENSMUSG00000005469
Morf4l2	-0.117436	0.0250912	ENSMUSG00000031422
Gpr162	-0.118389	0.0341002	ENSMUSG00000038390
Prmt7	-0.118772	0.0350633	ENSMUSG00000060098
Olfm1	-0.119138	0.0285694	ENSMUSG00000026833
Smc6	-0.12023	0.0470597	ENSMUSG00000020608
Ciao1	-0.121372	0.0200612	ENSMUSG00000003662
Farsb	-0.121858	0.0487644	ENSMUSG00000026245
Gclm	-0.123022	0.0230659	ENSMUSG00000028124
Cln8	-0.123814	0.0346362	ENSMUSG00000026317
Rbm15b	-0.124243	0.0443736	ENSMUSG00000074102
Fbxo45	-0.124899	0.0483428	ENSMUSG00000035764
Elovl4	-0.125006	0.0498923	ENSMUSG00000032262
Grk2	-0.125472	0.0152558	ENSMUSG00000024858
Tbc1d10b	-0.125933	0.0137816	ENSMUSG00000042492
Atp2b1	-0.126959	0.0328732	ENSMUSG00000019943
Mtch2	-0.128009	0.010067	ENSMUSG00000027282
Stip1	-0.128035	0.0373292	ENSMUSG00000024966
Impad1	-0.128079	0.0394486	ENSMUSG00000066324
Timm17a	-0.128357	0.00814557	ENSMUSG00000062580
Ppp1r21	-0.128498	0.0177305	ENSMUSG00000034709
Ttc1	-0.128709	0.0360687	ENSMUSG00000041278
Tpm4	-0.128902	0.0278294	ENSMUSG00000031799
Capn1	-0.129452	0.0380334	ENSMUSG00000024942
Tlnrd1	-0.129612	0.0355991	ENSMUSG00000070462
Dnaja1	-0.129806	0.0144206	ENSMUSG00000028410
Anxa7	-0.129906	0.0112448	ENSMUSG00000021814
Vmp1	-0.130051	0.0431959	ENSMUSG00000018171
Vat1l	-0.130293	0.0243161	ENSMUSG00000046844
Akr1e1	-0.130438	0.0482067	ENSMUSG00000045410
Micu3	-0.131458	0.0162433	ENSMUSG00000039478
Ehd1	-0.131513	0.0361027	ENSMUSG00000024772
Aldh1a1	-0.132288	0.00211563	ENSMUSG00000053279
Hars	-0.132818	0.018953	ENSMUSG00000001380
Tuba4a	-0.134824	0.016358	ENSMUSG00000026202
Trim8	-0.135124	0.011731	ENSMUSG00000025034
Csdc2	-0.135142	0.0205167	ENSMUSG00000042109
Anxa6	-0.135258	0.00639345	ENSMUSG00000018340
Ptprn	-0.136714	0.0271949	ENSMUSG00000026204
Gdpd1	-0.13716	0.0332413	ENSMUSG00000061666
Cdc42se1	-0.137566	0.0221816	ENSMUSG00000046722
Tspan13	-0.137816	0.0455219	ENSMUSG00000020577
Fxr2	-0.138087	0.00999656	ENSMUSG00000018765
Prdx3	-0.138546	0.0417508	ENSMUSG00000024997
Arl8a	-0.138777	0.00881247	ENSMUSG00000026426
Tubb4a	-0.139054	0.0498825	ENSMUSG00000062591
Syt4	-0.139399	0.0176237	ENSMUSG00000024261
Cplx2	-0.139765	0.0289202	ENSMUSG00000025867
Syncrip	-0.140222	0.0272924	ENSMUSG00000032423
Fbxo25	-0.140602	0.0191067	ENSMUSG00000038365
Gla	-0.142957	0.0259751	ENSMUSG00000031266
Atg5	-0.14341	0.0257596	ENSMUSG00000038160
Fndc5	-0.143481	0.0199414	ENSMUSG00000001334
Slc35e2	-0.143903	0.0470155	ENSMUSG00000042202
Fdft1	-0.144405	0.043007	ENSMUSG00000021273
Ckap4	-0.145063	0.0402625	ENSMUSG00000046841
Mgat2	-0.145106	0.0241331	ENSMUSG00000043998
Asic1	-0.145302	0.0292401	ENSMUSG00000023017
Ubac1	-0.14588	0.0238847	ENSMUSG00000036352
Rangap1	-0.146542	0.0117335	ENSMUSG00000022391
Slc15a4	-0.146544	0.0446821	ENSMUSG00000029416
Tmem59l	-0.146568	0.0272237	ENSMUSG00000035964
Rasgef1a	-0.147176	0.022356	ENSMUSG00000030134
Diras1	-0.147622	0.00784944	ENSMUSG00000043670
Itgb1bp1	-0.14784	0.0213443	ENSMUSG00000062352
Sphk2	-0.14841	0.0294058	ENSMUSG00000057342
Pdcd6	-0.148666	0.0467041	ENSMUSG00000021576
Ccndbp1	-0.149026	0.038095	ENSMUSG00000023572
Thra	-0.149885	0.0229574	ENSMUSG00000058756
Idh1	-0.150546	0.044541	ENSMUSG00000025950
Pygb	-0.150886	0.00849437	ENSMUSG00000033059
Cltb	-0.150904	0.0427752	ENSMUSG00000047547
Gpd1	-0.151253	0.021871	ENSMUSG00000023019
Ddx10	-0.151485	0.0469267	ENSMUSG00000053289
Zfp219	-0.151774	0.0291118	ENSMUSG00000049295
Ccdc184	-0.152123	0.0475939	ENSMUSG00000029875
Sigmar1	-0.152484	0.020661	ENSMUSG00000036078
Ppp1ca	-0.152863	0.0115358	ENSMUSG00000040385
Rnf168	-0.15355	0.00896678	ENSMUSG00000014074
Acly	-0.153757	0.0401771	ENSMUSG00000020917
Exog	-0.154969	0.0349656	ENSMUSG00000042787
Aip	-0.15506	0.0478853	ENSMUSG00000024847
Naa50	-0.155351	0.0270729	ENSMUSG00000022698
Nrxn2	-0.155395	0.0108109	ENSMUSG00000033768
Ctps	-0.155414	0.0104039	ENSMUSG00000028633
Mmp15	-0.157543	0.0253051	ENSMUSG00000031790
Carmil2	-0.157715	0.00526622	ENSMUSG00000050357
Trib2	-0.157729	0.0163316	ENSMUSG00000020601
Fkbp4	-0.158182	0.000399953	ENSMUSG00000030357
Tmem35a	-0.158561	0.0437516	ENSMUSG00000033578
Paqr4	-0.158577	0.0096436	ENSMUSG00000023909
Lsm1	-0.158901	0.0418296	ENSMUSG00000037296
Sccpdh	-0.159065	0.0191586	ENSMUSG00000038936
Rhof	-0.159134	0.0336109	ENSMUSG00000029449
Lasp1	-0.159431	0.024424	ENSMUSG00000038366
Dtx4	-0.159491	0.0398592	ENSMUSG00000039982
Nefm	-0.159553	0.0151546	ENSMUSG00000022054
Mrpl21	-0.160769	0.0469826	ENSMUSG00000024829
Chmp2b	-0.160985	0.00578267	ENSMUSG00000004843
6030419C18Rik	-0.161025	0.000136805	ENSMUSG00000066607
Rell2	-0.161515	0.0229978	ENSMUSG00000044024
Mrpl44	-0.161645	0.0211545	ENSMUSG00000026248
Tmem189	-0.161686	0.047636	ENSMUSG00000090213
Alkbh6	-0.162478	0.0245388	ENSMUSG00000042831
Maged2	-0.163136	0.0279372	ENSMUSG00000025268
Ache	-0.16318	0.0271803	ENSMUSG00000023328
Cyp51	-0.163281	0.00984897	ENSMUSG00000001467
Csk	-0.163552	0.0118471	ENSMUSG00000032312
Dlg4	-0.164463	0.000773363	ENSMUSG00000020886
Dkc1	-0.165901	0.0422599	ENSMUSG00000031403
Rnf41	-0.166037	0.000218069	ENSMUSG00000025373
Tmem126a	-0.166594	0.036136	ENSMUSG00000030615
Serpini1	-0.166618	0.0103468	ENSMUSG00000027834
Msmo1	-0.167721	0.047586	ENSMUSG00000031604
Kpna2	-0.168162	0.0252162	ENSMUSG00000018362
Trim46	-0.168313	0.0405056	ENSMUSG00000042766
Rbfox3	-0.16848	0.000239062	ENSMUSG00000025576
Ogfrl1	-0.170749	0.0277927	ENSMUSG00000026158
1700019D03Rik	-0.170889	0.0386927	ENSMUSG00000043629
Mrps25	-0.17106	0.0385568	ENSMUSG00000014551
Kcnc4	-0.17107	0.034987	ENSMUSG00000027895
Golga7b	-0.171657	0.00469399	ENSMUSG00000042532
Mrpl16	-0.172009	0.0108745	ENSMUSG00000024683
Aacs	-0.172539	0.00933817	ENSMUSG00000029482
Lsm12	-0.173476	0.0292039	ENSMUSG00000020922
Serpinb1a	-0.173731	0.0381455	ENSMUSG00000044734
Ndufaf3	-0.175038	0.0456531	ENSMUSG00000070283
Rcn1	-0.175431	0.0357161	ENSMUSG00000005973
Zyx	-0.175526	0.0351647	ENSMUSG00000029860
Scg3	-0.175605	0.00286616	ENSMUSG00000032181
H2afx	-0.175713	0.0426739	ENSMUSG00000049932
Midn	-0.175912	0.00345995	ENSMUSG00000035621
Pter	-0.175999	0.00415379	ENSMUSG00000026730
Rundc3a	-0.177019	0.00142653	ENSMUSG00000006575
E2f3	-0.177841	0.0274914	ENSMUSG00000016477
Gm10033	-0.17796	0.0492421	ENSMUSG00000110444
Fkbp1a	-0.178298	0.0397489	ENSMUSG00000032966
Pdap1	-0.178847	0.03974	ENSMUSG00000029623
Fam57a	-0.178986	0.0402142	ENSMUSG00000069808
Gtf2e1	-0.179099	0.0209559	ENSMUSG00000022828
Ccne1	-0.179152	0.0385776	ENSMUSG00000002068
Ly6e	-0.179771	0.0466938	ENSMUSG00000022587
Ebp	-0.179991	0.0240736	ENSMUSG00000031168
Mpnd	-0.18	0.0145794	ENSMUSG00000003199
Cep290	-0.180106	0.046658	ENSMUSG00000019971
Fam131a	-0.180722	0.0246819	ENSMUSG00000050821
Xbp1	-0.181906	0.0389556	ENSMUSG00000020484
Zfp35	-0.182003	0.0285889	ENSMUSG00000063281
Ankrd45	-0.182248	0.0199817	ENSMUSG00000044835
Siah2	-0.182386	0.0250505	ENSMUSG00000036432
Zscan21	-0.18275	0.0108918	ENSMUSG00000037017
Tspyl5	-0.183538	0.0228294	ENSMUSG00000038984
Hspa5	-0.184361	0.049042	ENSMUSG00000026864
Cxxc5	-0.185061	0.000688128	ENSMUSG00000046668
Gramd3	-0.185313	0.00385595	ENSMUSG00000001700
Daxx	-0.18586	0.00785409	ENSMUSG00000002307
Ccnd1	-0.186551	0.0321784	ENSMUSG00000070348
Hsp90aa1	-0.186852	0.000226629	ENSMUSG00000021270
Slc14a1	-0.18777	0.0312369	ENSMUSG00000059336
Tceal6	-0.187981	0.0374287	ENSMUSG00000031409
Ahsa2	-0.188212	0.0322401	ENSMUSG00000020288
Ankrd34a	-0.188287	0.0174103	ENSMUSG00000049097
Nkd1	-0.188353	0.00601439	ENSMUSG00000031661
Cacybp	-0.188841	0.0164083	ENSMUSG00000014226
Rragd	-0.189684	0.0377226	ENSMUSG00000028278
Erlin1	-0.190067	0.0273316	ENSMUSG00000025198
Flot1	-0.190983	0.0267109	ENSMUSG00000059714
Prcp	-0.191824	0.0415372	ENSMUSG00000061119
Kcnip3	-0.192157	0.000145541	ENSMUSG00000079056
Tuba1a	-0.192254	0.0159962	ENSMUSG00000072235
Ube2g1	-0.192276	0.00135249	ENSMUSG00000020794
Frat1	-0.192597	0.0321756	ENSMUSG00000067199
Dnajc2	-0.193786	0.0298591	ENSMUSG00000029014
Psd	-0.194545	0.0398108	ENSMUSG00000037126
Uchl3	-0.194724	0.047282	ENSMUSG00000022111
Jph4	-0.196045	0.00175188	ENSMUSG00000022208
Raph1	-0.197014	0.0259421	ENSMUSG00000026014
Brip1os	-0.198216	0.00839365	ENSMUSG00000085208
Eif2b3	-0.198655	0.00863063	ENSMUSG00000028683
Smyd4	-0.198751	0.0477679	ENSMUSG00000018809
Chsy1	-0.199942	0.0444096	ENSMUSG00000032640
Abca8a	-0.200708	0.0474175	ENSMUSG00000041828
Slc25a1	-0.201339	0.024072	ENSMUSG00000003528
AI846148	-0.201891	0.0190589	ENSMUSG00000024970
Nrsn1	-0.202276	0.00161184	ENSMUSG00000048978
Polr2g	-0.202787	0.0322926	ENSMUSG00000071662
Pgpep1	-0.204367	0.0214921	ENSMUSG00000056204
Hsph1	-0.204735	0.0160198	ENSMUSG00000029657
1110008F13Rik	-0.205271	0.00255834	ENSMUSG00000027637
Ap1s1	-0.206223	0.0281567	ENSMUSG00000004849
Cacng8	-0.206609	0.0196204	ENSMUSG00000053395
Mrpl12	-0.207316	0.0398526	ENSMUSG00000039640
Nol3	-0.207371	0.0381475	ENSMUSG00000014776
Pold4	-0.208121	0.045637	ENSMUSG00000024854
Gad1	-0.20829	0.0280191	ENSMUSG00000070880
Ap3s1	-0.20843	0.0015383	ENSMUSG00000024480
Dlgap3	-0.208869	0.0009129	ENSMUSG00000042388
Hsf2	-0.208975	0.00380318	ENSMUSG00000019878
Ppp1r15a	-0.20926	0.027033	ENSMUSG00000040435
Hpca	-0.20971	0.0361713	ENSMUSG00000028785
Cptp	-0.210056	0.00429551	ENSMUSG00000029073
AI504432	-0.210412	0.0324834	ENSMUSG00000056145
Gpr139	-0.210589	0.0418679	ENSMUSG00000066197
Tmem132e	-0.210993	0.0238857	ENSMUSG00000020701
Lxn	-0.211047	0.0440055	ENSMUSG00000047557
Gpx1	-0.211524	0.0287042	ENSMUSG00000063856
Tubb2b	-0.211758	0.00356703	ENSMUSG00000045136
Ackr1	-0.212134	0.016058	ENSMUSG00000037872
Esyt1	-0.212252	0.00727444	ENSMUSG00000025366
Irf2bpl	-0.212792	0.00395477	ENSMUSG00000034168
Cacnb1	-0.212873	0.0166574	ENSMUSG00000020882
Hsd17b10	-0.2133	0.0130914	ENSMUSG00000025260
Tesc	-0.2151	0.0289596	ENSMUSG00000029359
Mif	-0.21518	0.0442589	ENSMUSG00000033307
B3galt2	-0.216714	0.0398386	ENSMUSG00000033849
Tmem121	-0.217865	0.0450091	ENSMUSG00000049036
1700003E16Rik	-0.218086	0.0164442	ENSMUSG00000030030
Plekho1	-0.218145	0.00659101	ENSMUSG00000015745
Slfn5	-0.218824	0.0135641	ENSMUSG00000054404
Limd2	-0.219111	0.0384611	ENSMUSG00000040699
Kdr	-0.220536	0.0247486	ENSMUSG00000062960
Ckmt1	-0.220624	0.00133207	ENSMUSG00000000308
Kcne1l	-0.220665	0.0170778	ENSMUSG00000090122
1110059G10Rik	-0.221258	0.0277546	ENSMUSG00000032551
Ccdc74a	-0.221608	0.0415443	ENSMUSG00000041617
Mad2l1bp	-0.222209	0.0376817	ENSMUSG00000034509
Rwdd1	-0.223706	0.0153751	ENSMUSG00000019782
Ccdc148	-0.223911	0.0421078	ENSMUSG00000036641
Tmem41a	-0.225754	0.0448946	ENSMUSG00000022856
Ccdc190	-0.225762	0.0158468	ENSMUSG00000070532
Pcdh1	-0.225777	0.0189122	ENSMUSG00000051375
Ccdc106	-0.226174	0.0328624	ENSMUSG00000035228
Shox2	-0.226416	0.0191277	ENSMUSG00000027833
Lrrc3b	-0.227427	0.0113478	ENSMUSG00000045201
Apex1	-0.22856	0.0142428	ENSMUSG00000035960
Pdgfb	-0.230251	0.0159727	ENSMUSG00000000489
2019-03-09	-0.230415	0.000503099	ENSMUSG00000040502
Znrd1	-0.230419	0.0487828	ENSMUSG00000036315
Pcdhb3	-0.23052	0.0476313	ENSMUSG00000045498
Slc29a4	-0.232005	0.0198541	ENSMUSG00000050822
Kti12	-0.232332	0.0392448	ENSMUSG00000073775
Ret	-0.23235	0.0243666	ENSMUSG00000030110
Fam46a	-0.233552	0.0381924	ENSMUSG00000032265
Ccdc160	-0.233804	0.0485974	ENSMUSG00000073207
Gpr153	-0.236046	0.00235478	ENSMUSG00000042804
Gpr85	-0.236485	0.000679095	ENSMUSG00000048216
Plppr4	-0.236616	0.0191683	ENSMUSG00000044667
Fam131b	-0.237075	0.00437627	ENSMUSG00000029861
Dnajb1	-0.237123	0.0141258	ENSMUSG00000005483
Jup	-0.237568	0.023126	ENSMUSG00000001552
Gtf2e2	-0.237926	0.00341826	ENSMUSG00000031585
Asb16	-0.239213	0.0394402	ENSMUSG00000034768
Zdhhc2	-0.239751	0.00170397	ENSMUSG00000039470
Btbd17	-0.241155	0.00538865	ENSMUSG00000000202
Stmn2	-0.241235	1.3807e-06	ENSMUSG00000027500
Rnd1	-0.242891	0.00938885	ENSMUSG00000054855
Tmem251	-0.243634	0.0282899	ENSMUSG00000046675
Olfm2	-0.243783	0.0140641	ENSMUSG00000032172
Rbm15	-0.2443	0.0104472	ENSMUSG00000048109
Sh3bgrl3	-0.244543	0.0465161	ENSMUSG00000028843
Zfp467	-0.244821	0.00241122	ENSMUSG00000068551
Necab3	-0.245078	0.0143036	ENSMUSG00000027489
Tagln3	-0.245373	0.00579811	ENSMUSG00000022658
Marcks	-0.245474	0.0120113	ENSMUSG00000069662
Gpr17	-0.246151	0.0166627	ENSMUSG00000052229
Panx1	-0.246561	0.0243035	ENSMUSG00000031934
Ten1	-0.247971	0.0407519	ENSMUSG00000020778
Mvd	-0.248161	0.034878	ENSMUSG00000006517
Arc	-0.250616	0.0463119	ENSMUSG00000022602
Stk40	-0.25101	0.000107653	ENSMUSG00000042608
Gm13889	-0.251146	0.0147576	ENSMUSG00000087006
Slc25a29	-0.251429	0.00317063	ENSMUSG00000021265
Selenow	-0.2521	0.0185359	ENSMUSG00000041571
Caskin2	-0.25246	0.0016358	ENSMUSG00000034471
Twf2	-0.252577	0.0117253	ENSMUSG00000023277
Hyal2	-0.252717	0.0358511	ENSMUSG00000010047
Kcnk3	-0.252759	0.0092065	ENSMUSG00000049265
Plpp4	-0.25349	0.0387745	ENSMUSG00000070366
Samd10	-0.253524	0.00140515	ENSMUSG00000038605
1110008P14Rik	-0.253537	0.010855	ENSMUSG00000039195
Dnajc12	-0.256458	0.0265337	ENSMUSG00000036764
Psmg3	-0.257181	0.0485793	ENSMUSG00000029551
Cited2	-0.257531	0.000940111	ENSMUSG00000039910
Rhov	-0.257761	0.0311722	ENSMUSG00000034226
Vwc2	-0.258301	0.00522607	ENSMUSG00000050830
Pcdh11x	-0.258648	0.0076399	ENSMUSG00000034755
2900052N01Rik	-0.258683	0.0340289	ENSMUSG00000099696
Igsf21	-0.260176	0.00968942	ENSMUSG00000040972
Adra1b	-0.260253	0.0199858	ENSMUSG00000050541
Dbndd1	-0.260699	0.00360887	ENSMUSG00000031970
Pcp4	-0.261329	0.0079079	ENSMUSG00000090223
Ttc9b	-0.261654	0.027717	ENSMUSG00000007944
Rgs10	-0.262716	0.0278048	ENSMUSG00000030844
Nt5c	-0.262835	0.0181866	ENSMUSG00000020736
Sox10	-0.263807	0.0121803	ENSMUSG00000033006
Slc5a5	-0.264046	0.0273662	ENSMUSG00000000792
Trim36	-0.264591	0.00328309	ENSMUSG00000033949
Klf2	-0.265447	0.011333	ENSMUSG00000055148
Kcnq4	-0.265903	0.000325723	ENSMUSG00000028631
BC030500	-0.26668	0.046868	ENSMUSG00000049946
AI506816	-0.266814	0.027209	ENSMUSG00000105987
Klk6	-0.267785	0.0271672	ENSMUSG00000050063
Calb2	-0.268329	0.000230579	ENSMUSG00000003657
Ahnak2	-0.268808	0.00558382	ENSMUSG00000072812
Kcnd1	-0.269502	0.00261607	ENSMUSG00000009731
Cacna1g	-0.270374	0.0303859	ENSMUSG00000020866
Zfp773	-0.270911	0.036399	ENSMUSG00000063535
Sox21	-0.271237	0.042283	ENSMUSG00000061517
Spry3	-0.271464	0.0170433	ENSMUSG00000061654
Vwa5a	-0.272944	0.00432387	ENSMUSG00000023186
Ier3	-0.274561	0.0103634	ENSMUSG00000003541
Tppp3	-0.274865	0.00436349	ENSMUSG00000014846
Unc119	-0.275716	0.00842933	ENSMUSG00000002058
Ydjc	-0.276947	0.0433288	ENSMUSG00000041774
Slc30a3	-0.277365	0.0351117	ENSMUSG00000029151
Slc9a3r1	-0.277376	0.000174308	ENSMUSG00000020733
Slitrk4	-0.277608	0.000227039	ENSMUSG00000046699
Fabp3	-0.277822	0.00852329	ENSMUSG00000028773
2019-03-04	-0.280635	0.00870245	ENSMUSG00000039372
1500011K16Rik	-0.280703	0.0174903	ENSMUSG00000051319
Borcs6	-0.280888	0.0242835	ENSMUSG00000045176
Hist3h2ba	-0.280919	0.0187195	ENSMUSG00000056895
Tagln2	-0.281233	0.0376075	ENSMUSG00000026547
Cacnb3	-0.281734	0.00141687	ENSMUSG00000003352
Ndp	-0.283389	0.0330673	ENSMUSG00000040138
Arxes1	-0.283429	0.00634422	ENSMUSG00000048355
Gamt	-0.283429	0.0126396	ENSMUSG00000020150
Hspb6	-0.284411	0.00556222	ENSMUSG00000036854
Hbegf	-0.285305	0.00297274	ENSMUSG00000024486
Calr3	-0.286106	0.0143908	ENSMUSG00000019732
Rgs20	-0.288037	0.042064	ENSMUSG00000002459
Tmsb10	-0.288731	0.0235437	ENSMUSG00000079523
Erbb3	-0.28916	0.0128354	ENSMUSG00000018166
Prr36	-0.290717	0.0325976	ENSMUSG00000064125
Pdlim2	-0.291783	0.0326267	ENSMUSG00000022090
Zfp979	-0.2931	0.0218385	ENSMUSG00000066000
Fam213b	-0.294673	0.0168011	ENSMUSG00000029059
C1qtnf4	-0.29488	0.0262067	ENSMUSG00000040794
Doc2a	-0.296245	0.0320382	ENSMUSG00000052301
Tmem141	-0.296413	0.00459094	ENSMUSG00000026939
Layn	-0.296943	0.0270149	ENSMUSG00000060594
Psmb10	-0.297402	0.0302659	ENSMUSG00000031897
Arhgef15	-0.299488	0.000294771	ENSMUSG00000052921
9230110C19Rik	-0.29965	0.0126268	ENSMUSG00000053070
Pnma2	-0.300008	0.0051396	ENSMUSG00000046204
Sat2	-0.300261	0.0103639	ENSMUSG00000069835
Ngfr	-0.300857	0.0289981	ENSMUSG00000000120
Cda	-0.301621	0.0104617	ENSMUSG00000028755
Bcorl1	-0.302587	0.0113733	ENSMUSG00000036959
Fastkd5	-0.302646	0.0337421	ENSMUSG00000079043
Ttc30a1	-0.303167	0.0119798	ENSMUSG00000075271
Lrrc73	-0.304327	0.00395594	ENSMUSG00000071073
Mme	-0.304358	0.0159225	ENSMUSG00000027820
Timeless	-0.304537	0.0439208	ENSMUSG00000039994
Pgf	-0.304785	0.0259655	ENSMUSG00000004791
Gon7	-0.305312	0.0151149	ENSMUSG00000091931
Trpc3	-0.306099	0.042128	ENSMUSG00000027716
Pdia4	-0.306565	0.00138933	ENSMUSG00000025823
Slc6a7	-0.306573	0.0163165	ENSMUSG00000052026
Fli1	-0.30667	0.0399204	ENSMUSG00000016087
Pard6a	-0.306739	0.000237757	ENSMUSG00000005699
Mettl27	-0.307567	0.00724729	ENSMUSG00000040557
Zfp811	-0.308466	0.0474531	ENSMUSG00000055202
Synpr	-0.308575	0.00649537	ENSMUSG00000056296
Kcna4	-0.308717	0.0436742	ENSMUSG00000042604
Lsm8	-0.308989	0.0195663	ENSMUSG00000044155
3110035E14Rik	-0.309133	0.000492463	ENSMUSG00000067879
Tmem51	-0.30927	0.045123	ENSMUSG00000040616
Fabp7	-0.31041	0.0245755	ENSMUSG00000019874
Rab33a	-0.310914	0.00114027	ENSMUSG00000031104
Hist3h2a	-0.311348	0.00329519	ENSMUSG00000078851
Sac3d1	-0.311765	0.00163811	ENSMUSG00000024790
Neurod6	-0.311944	0.0442402	ENSMUSG00000037984
Cbfa2t3	-0.312725	0.0325938	ENSMUSG00000006362
Lsm10	-0.313367	0.0410786	ENSMUSG00000050188
Rasgrp2	-0.314112	0.0074469	ENSMUSG00000032946
S100a10	-0.314306	0.0262336	ENSMUSG00000041959
Fjx1	-0.314462	0.000799525	ENSMUSG00000075012
Pafah1b3	-0.31491	0.00414661	ENSMUSG00000005447
Nectin2	-0.315192	0.0295992	ENSMUSG00000062300
Ttpa	-0.315883	0.00217256	ENSMUSG00000073988
Clic1	-0.316251	0.0308158	ENSMUSG00000007041
1700007K13Rik	-0.317156	0.0281074	ENSMUSG00000026831
Fam171a2	-0.317241	8.85639e-06	ENSMUSG00000034685
Zfp599	-0.318521	0.0436796	ENSMUSG00000062794
Banp	-0.318583	0.00975374	ENSMUSG00000025316
Vstm2a	-0.318826	0.000422442	ENSMUSG00000048834
Fam181b	-0.319485	0.0106955	ENSMUSG00000051515
Rnd2	-0.319707	0.00251694	ENSMUSG00000001313
A2ml1	-0.320435	0.0414995	ENSMUSG00000047228
Cdc42ep2	-0.324837	0.000471216	ENSMUSG00000045664
Tyro3	-0.325405	0.000196659	ENSMUSG00000027298
Tac1	-0.326072	0.0340262	ENSMUSG00000061762
Trpv2	-0.326322	0.00234654	ENSMUSG00000018507
Kcnj14	-0.326874	0.00865577	ENSMUSG00000058743
N4bp3	-0.326998	0.00125955	ENSMUSG00000001053
Fzd10	-0.327424	0.0184176	ENSMUSG00000081683
Syndig1l	-0.328324	6.47153e-05	ENSMUSG00000071234
Cgref1	-0.328426	0.0224775	ENSMUSG00000029161
Trim16	-0.330036	0.00885895	ENSMUSG00000047821
Slc27a3	-0.330212	0.027453	ENSMUSG00000027932
Siah1b	-0.331799	0.0388197	ENSMUSG00000040749
Dynll1	-0.333703	0.00129831	ENSMUSG00000009013
Ablim3	-0.33372	0.0341086	ENSMUSG00000032735
Ecel1	-0.333992	0.000101288	ENSMUSG00000026247
Cnih2	-0.334082	0.0149318	ENSMUSG00000024873
Isl1	-0.338118	0.0317409	ENSMUSG00000042258
Lrrc55	-0.339015	0.0212777	ENSMUSG00000075224
Zdhhc22	-0.339511	0.0307289	ENSMUSG00000048483
Immp2l	-0.339545	0.0368967	ENSMUSG00000056899
Myadml2	-0.340291	0.0362888	ENSMUSG00000025141
Rab26	-0.340689	0.0269749	ENSMUSG00000079657
Gm12696	-0.341046	0.0328624	ENSMUSG00000084159
Calcb	-0.341532	0.0374505	ENSMUSG00000030666
3300002P13Rik	-0.342225	0.0397226	ENSMUSG00000107585
Lhfpl5	-0.342558	0.0036321	ENSMUSG00000062252
Scn3b	-0.343891	0.0116619	ENSMUSG00000049281
Glra2	-0.344922	0.0432551	ENSMUSG00000018589
Frzb	-0.345489	0.00717328	ENSMUSG00000027004
Dok4	-0.345511	0.00680998	ENSMUSG00000040631
AI413582	-0.346122	0.00577124	ENSMUSG00000062753
Dysf	-0.347826	0.00103762	ENSMUSG00000033788
Pcdhb8	-0.351903	0.01528	ENSMUSG00000045876
Ppp1r13l	-0.352345	0.0114056	ENSMUSG00000040734
Nog	-0.352455	0.031168	ENSMUSG00000048616
Diras2	-0.353357	0.0477796	ENSMUSG00000047842
Sncg	-0.353425	0.000597191	ENSMUSG00000023064
Ccdc122	-0.356697	0.0180263	ENSMUSG00000034795
Scx	-0.356999	0.00726093	ENSMUSG00000034161
Adcyap1	-0.357033	0.00478702	ENSMUSG00000024256
Cst6	-0.358557	0.0278464	ENSMUSG00000024846
Lgals1	-0.360161	0.0275035	ENSMUSG00000068220
Hes5	-0.361172	0.0192557	ENSMUSG00000048001
Bdnf	-0.363941	0.00134261	ENSMUSG00000048482
Pcdhb5	-0.365763	0.00987692	ENSMUSG00000063687
Chodl	-0.366879	1.69007e-05	ENSMUSG00000022860
Fzd9	-0.369632	0.00155362	ENSMUSG00000049551
1500009L16Rik	-0.370973	0.0268998	ENSMUSG00000087651
Car4	-0.37123	0.04771	ENSMUSG00000000805
Magee2	-0.373253	0.0150188	ENSMUSG00000031224
Gm14418	-0.374504	0.0452192	ENSMUSG00000078867
Pcdh18	-0.374989	0.00796112	ENSMUSG00000037892
Nxph3	-0.377763	0.0025366	ENSMUSG00000046719
Fhit	-0.379957	0.0350412	ENSMUSG00000060579
Fam212b	-0.381709	0.00609954	ENSMUSG00000048458
Pcdhb9	-0.38254	0.000600073	ENSMUSG00000051242
Nkpd1	-0.382982	0.0233235	ENSMUSG00000060621
B230311B06Rik	-0.386228	0.011355	ENSMUSG00000109284
Lurap1	-0.386563	0.0144973	ENSMUSG00000028701
Bok	-0.389629	0.00517098	ENSMUSG00000026278
Coro1a	-0.390622	0.000507751	ENSMUSG00000030707
Mmp9	-0.391746	0.0264451	ENSMUSG00000017737
Gap43	-0.391949	0.00457178	ENSMUSG00000047261
Egr1	-0.392255	3.81402e-06	ENSMUSG00000038418
mt-Ti	-0.393147	0.0322805	ENSMUSG00000064342
Tcaf2	-0.39446	0.0194912	ENSMUSG00000029851
Adamts5	-0.396015	0.000742248	ENSMUSG00000022894
Serpina3n	-0.399537	0.00205944	ENSMUSG00000021091
Nptx2	-0.40064	0.00523773	ENSMUSG00000059991
Coch	-0.40071	0.0030658	ENSMUSG00000020953
Cd1d1	-0.402418	0.0462665	ENSMUSG00000028076
Fgf10	-0.40251	0.00122104	ENSMUSG00000021732
Nwd2	-0.403462	0.0110941	ENSMUSG00000090061
Magohb	-0.406701	0.00569884	ENSMUSG00000030188
Klf10	-0.407433	8.04587e-05	ENSMUSG00000037465
Plxdc1	-0.407724	7.45391e-06	ENSMUSG00000017417
Penk	-0.410325	0.000273978	ENSMUSG00000045573
Arhgdig	-0.411238	0.00584244	ENSMUSG00000073433
Nr4a3	-0.415848	0.0107271	ENSMUSG00000028341
Hspb1	-0.416621	0.00775811	ENSMUSG00000004951
Cdh24	-0.417002	0.000659458	ENSMUSG00000059674
Tnfrsf12a	-0.417009	0.00210046	ENSMUSG00000023905
Spata2l	-0.418719	0.0157535	ENSMUSG00000033594
Slc8a2	-0.420456	0.0261938	ENSMUSG00000030376
Pcdhb4	-0.420856	0.0462133	ENSMUSG00000045689
BC035947	-0.421812	0.00116176	ENSMUSG00000090486
Stc2	-0.423653	0.0173427	ENSMUSG00000020303
Arl5c	-0.424049	0.025644	ENSMUSG00000038352
Zbtb42	-0.427509	0.022085	ENSMUSG00000037638
Cartpt	-0.427589	0.0191869	ENSMUSG00000021647
Samd14	-0.428014	3.17135e-06	ENSMUSG00000047181
Sdf2l1	-0.428768	0.012193	ENSMUSG00000022769
Itga2b	-0.433661	0.0251064	ENSMUSG00000034664
Tacr3	-0.435097	0.0234601	ENSMUSG00000028172
Gpr12	-0.437051	0.00610206	ENSMUSG00000041468
Dach2	-0.438273	0.0332476	ENSMUSG00000025592
Npy2r	-0.441324	0.00608564	ENSMUSG00000028004
Hspa1a	-0.441634	0.0073926	ENSMUSG00000091971
Myh7	-0.443966	0.00153599	ENSMUSG00000053093
Crh	-0.443969	0.0363432	ENSMUSG00000049796
Casp1	-0.444012	0.0320353	ENSMUSG00000025888
Htr1a	-0.446328	0.00130779	ENSMUSG00000021721
Oprk1	-0.446872	0.0159102	ENSMUSG00000025905
Gm44644	-0.446931	0.0122509	ENSMUSG00000109121
Gm3558	-0.454089	0.0269858	ENSMUSG00000079364
Catsperz	-0.455511	0.0249428	ENSMUSG00000050623
Sstr3	-0.456735	0.000859425	ENSMUSG00000044933
AW551984	-0.460197	0.0231848	ENSMUSG00000038112
Ighm	-0.460351	0.00109685	ENSMUSG00000076617
Gdf11	-0.462188	1.08576e-07	ENSMUSG00000025352
Lor	-0.463495	0.0203495	ENSMUSG00000043165
Aprt-ps	-0.470682	0.0251557	ENSMUSG00000110664
Nkx2-9	-0.472308	0.00254336	ENSMUSG00000058669
Mc4r	-0.473276	0.00699806	ENSMUSG00000047259
Bbc3	-0.474098	0.00430257	ENSMUSG00000002083
Xlr3a	-0.474438	0.0372708	ENSMUSG00000057836
Cyp4f15	-0.477533	0.00080231	ENSMUSG00000073424
H2-Q2	-0.477845	0.0403717	ENSMUSG00000091705
Efna3	-0.478172	4.99894e-05	ENSMUSG00000028039
Trpc4	-0.480451	0.0135477	ENSMUSG00000027748
Gm3636	-0.483281	0.000743235	ENSMUSG00000091754
Fgf11	-0.484065	8.37115e-07	ENSMUSG00000042826
Ntsr1	-0.484262	0.00191152	ENSMUSG00000027568
Rcor2	-0.484547	0.00131322	ENSMUSG00000024968
Ptrh1	-0.48653	0.0109517	ENSMUSG00000053746
Shf	-0.486569	0.02545	ENSMUSG00000033256
Prph	-0.487971	2.52218e-05	ENSMUSG00000023484
Ccdc155	-0.488482	0.0454354	ENSMUSG00000038292
2210011C24Rik	-0.488867	0.00210526	ENSMUSG00000074217
Spin2c	-0.493838	0.00757972	ENSMUSG00000046550
Nrtn	-0.497667	0.0175002	ENSMUSG00000039481
Zfp820	-0.498034	0.0329879	ENSMUSG00000069743
Vgf	-0.498387	7.42204e-05	ENSMUSG00000037428
Lbhd2	-0.502588	0.0366689	ENSMUSG00000087075
Gm19345	-0.502803	0.0415957	ENSMUSG00000092216
Ipcef1	-0.504939	0.00989922	ENSMUSG00000064065
Gpr150	-0.506148	0.00490382	ENSMUSG00000045509
Grb7	-0.513095	0.047994	ENSMUSG00000019312
Prok1	-0.5208	0.0466119	ENSMUSG00000070368
Nes	-0.533896	0.000477131	ENSMUSG00000004891
Sst	-0.539216	0.00132272	ENSMUSG00000004366
Gm10687	-0.539758	0.0020021	ENSMUSG00000097617
Ppm1j	-0.541135	0.00544082	ENSMUSG00000002228
Hcrtr1	-0.546535	0.00510174	ENSMUSG00000028778
Trhr2	-0.549003	0.0478395	ENSMUSG00000039079
Popdc3	-0.553756	0.00305298	ENSMUSG00000019848
Adamts8	-0.554069	0.0239451	ENSMUSG00000031994
Crhbp	-0.558033	4.49514e-05	ENSMUSG00000021680
Neurl3	-0.559358	0.0421411	ENSMUSG00000047180
Cyp2s1	-0.561565	1.2917e-05	ENSMUSG00000040703
Slfn2	-0.576894	0.00603389	ENSMUSG00000072620
Inhba	-0.578015	0.000433667	ENSMUSG00000041324
Cks2	-0.583403	0.0222766	ENSMUSG00000062248
Uts2b	-0.583972	0.00691226	ENSMUSG00000056423
Fam110c	-0.584802	0.0401938	ENSMUSG00000036136
Foxr2	-0.585322	0.0298614	ENSMUSG00000071665
Fgl1	-0.587016	0.0258926	ENSMUSG00000031594
Socs1	-0.587246	0.0199854	ENSMUSG00000038037
Exoc3l2	-0.590155	0.0364384	ENSMUSG00000011263
C130060K24Rik	-0.598731	0.00974614	ENSMUSG00000029917
Pgr15l	-0.599278	0.0190938	ENSMUSG00000031212
Snord42b	-0.601175	0.0497435	ENSMUSG00000065676
BC002163	-0.602328	0.0469894	ENSMUSG00000081824
Nxph4	-0.602538	9.41304e-08	ENSMUSG00000040258
Gng13	-0.60387	0.000561448	ENSMUSG00000025739
Krt9	-0.604297	0.0135666	ENSMUSG00000051617
Rasl10a	-0.604704	0.0202064	ENSMUSG00000034209
Tnfaip8l3	-0.606159	0.00576552	ENSMUSG00000074345
Htr3a	-0.606246	0.00057304	ENSMUSG00000032269
Hpse	-0.606265	0.0184583	ENSMUSG00000035273
Gm6712	-0.614056	0.00473329	ENSMUSG00000072761
Fxyd7	-0.62425	0.000110027	ENSMUSG00000036578
Calca	-0.631237	0.000163664	ENSMUSG00000030669
Egr4	-0.640484	0.00637288	ENSMUSG00000071341
2900041M22Rik	-0.643273	0.0172973	ENSMUSG00000054418
Fos	-0.65151	2.77925e-06	ENSMUSG00000021250
Avpr1a	-0.652211	0.00235576	ENSMUSG00000020123
Gm19026	-0.657015	0.0354894	ENSMUSG00000103845
Il21r	-0.67841	0.00588966	ENSMUSG00000030745
Palm3	-0.688723	1.88229e-07	ENSMUSG00000047986
2410018L13Rik	-0.705187	7.74985e-08	ENSMUSG00000073164
2900055J20Rik	-0.70975	0.0404424	ENSMUSG00000071860
Gna14	-0.710574	0.00553871	ENSMUSG00000024697
Mecp2	-0.711725	1.81483e-07	ENSMUSG00000031393
Tmem102	-0.718585	0.000667646	ENSMUSG00000089876
Crabp1	-0.719885	0.0011861	ENSMUSG00000032291
Gm15487	-0.729869	0.0255487	ENSMUSG00000080242
1700001C02Rik	-0.746402	0.0336979	ENSMUSG00000029182
Gm17518	-0.754606	0.0430954	ENSMUSG00000097757
Rab11b-ps2	-0.757616	0.0318083	ENSMUSG00000095690
Gpx2	-0.781489	0.0178201	ENSMUSG00000042808
Gm10684	-0.790801	2.98733e-09	ENSMUSG00000074385
Rhd	-0.803544	0.0194331	ENSMUSG00000028825
Actrt3	-0.805856	0.000120172	ENSMUSG00000037737
Slitrk6	-0.807663	0.000315972	ENSMUSG00000045871
Gvin1	-0.812669	0.0206595	ENSMUSG00000045868
2410004I01Rik	-0.816506	0.00543264	ENSMUSG00000085338
Patl2	-0.825435	0.00512378	ENSMUSG00000027233
D930019O06Rik	-0.825446	0.009719	ENSMUSG00000097083
Plaur	-0.843864	0.0101237	ENSMUSG00000046223
Sebox	-0.85541	0.00976664	ENSMUSG00000001103
4933439K11Rik	-0.874272	0.0260383	ENSMUSG00000085184
Nmbr	-0.905757	0.00770467	ENSMUSG00000019865
5033404E19Rik	-0.91464	0.0356225	ENSMUSG00000102185
Styk1	-0.915845	0.0425083	ENSMUSG00000032899
2310002F09Rik	-0.921332	4.31591e-05	ENSMUSG00000097178
Kbtbd6	-0.93477	0.0266939	ENSMUSG00000075502
Gm2974	-0.936045	0.0115558	ENSMUSG00000079391
Lbx2	-0.942954	0.0475062	ENSMUSG00000034968
Gm8206	-0.967642	0.0168328	ENSMUSG00000091568
Pabpc1l	-1.0022	0.0205857	ENSMUSG00000054582
Cdk15	-1.00889	0.00430273	ENSMUSG00000026023
Prkag3	-1.01258	0.000281753	ENSMUSG00000006542
Hspa1b	-1.02029	1.67914e-07	ENSMUSG00000090877
Ntf3	-1.19149	0.0118777	ENSMUSG00000049107
Gm30003	-1.21339	0.000700437	ENSMUSG00000107318
Ldoc1	-1.21446	2.72397e-11	ENSMUSG00000057615
Mybpc3	-1.37895	0.01792	ENSMUSG00000002100
