# Supplementary material for: Clinical and Preclinical Evidence for M1 Muscarinic Acetylcholine Receptor Potentiation as a Therapeutic Approach for Rett Syndrome
Source: Neurotherapeutics. 2022 Jun 7;19(4):1340–52. doi: 10.1007/s13311-022-01254-3 (PMC9587166; doi:10.1007/s13311-022-01254-3)
Supplement: Supplementary file 3 — Supplementary file3 (XLSX 24.5 KB): Pathways disrupted in the brainstem of Mecp2+/- mice treated with vehicle relative to Mecp2+/- mice treated with VU595 [file 13311_2022_1254_MOESM3_ESM.xlsx]

## Sheet: Mecp2+- Vehicle
Pathways disrupted in the brainstem of Mecp2+/- mice treated with vehicle relative to Mecp2+/- mice treated with VU595
Pathway identifier	Pathway name	#Entities found	#Entities total	Entities ratio	Entities pValue	Entities FDR	#Reactions found	#Reactions total	Reactions ratio	Species identifier	Species name	Submitted entities found	Mapped entities	Found reaction identifiers
R-HSA-9609736	Assembly and cell surface presentation of NMDA receptors	12	49	0.00337419	0.00679805	0.849931	20	23	0.00171309	9606	Homo sapiens	Camk2d;Grin3b;Grin2a;Grin3a;Tubb5;Tubb3;Tubb2a;Lin7b;Grin2d;Tuba8		R-HSA-9609746;R-HSA-9610802;R-HSA-9610195;R-HSA-9609747;R-HSA-9611030;R-HSA-9610327;R-HSA-9610270;R-HSA-9610750;R-HSA-9610879;R-HSA-9610653;R-HSA-9610627;R-HSA-9609728;R-HSA-9609738;R-HSA-9610408;R-HSA-9611368;R-HSA-9609737;R-HSA-9609742;R-HSA-9609743;R-HSA-9609740;R-HSA-9609741
R-HSA-9661069	Defective binding of RB1 mutants to E2F1,(E2F2, E2F3)	6	17	0.00117064	0.0100696	0.849931	1	1	7.44823e-05	9606	Homo sapiens	Ccnd2;Cdk6;E2f1;Cdkn1b;Cdk19		R-HSA-9659782
R-HSA-9659787	Aberrant regulation of mitotic G1/S transition in cancer due to RB1 defects	6	17	0.00117064	0.0100696	0.849931	1	2	0.000148965	9606	Homo sapiens	Ccnd2;Cdk6;E2f1;Cdkn1b;Cdk19		R-HSA-9659782
R-HSA-2022923	Dermatan sulfate biosynthesis	5	13	0.000895193	0.0130115	0.849931	4	4	0.000297929	9606	Homo sapiens	Vcan;Dsel;Ncan;Ust;Cspg5		R-HSA-2022063;R-HSA-2022061;R-HSA-2022052;R-HSA-2022065
R-HSA-428359	Insulin-like Growth Factor-2 mRNA Binding Proteins (IGF2BPs/IMPs/VICKZs) bind RNA	5	13	0.000895193	0.0130115	0.849931	2	3	0.000223447	9606	Homo sapiens	Cd44		R-HSA-428287;R-HSA-428296
R-HSA-418457	cGMP effects	6	18	0.0012395	0.0130125	0.849931	2	4	0.000297929	9606	Homo sapiens	Pde10a;Pde11a;Pde1b;Pde5a;Kcnmb4;Pde9a		R-HSA-418549;R-HSA-418456
R-HSA-5682910	LGI-ADAM interactions	5	14	0.000964055	0.0173255	0.849931	4	5	0.000372412	9606	Homo sapiens	Lgi4;Mmd;Cacng4;Cacng3;Stx1a		R-HSA-5682709;R-HSA-5682802;R-HSA-5682769;R-HSA-5682794
R-HSA-68911	G2 Phase	3	7	0.000482027	0.0387601	0.849931	2	2	0.000148965	9606	Homo sapiens	E2f1;Cdk19		R-HSA-187937;R-HSA-187959
R-HSA-427652	Sodium-coupled phosphate cotransporters	3	7	0.000482027	0.0387601	0.849931	2	3	0.000223447	9606	Homo sapiens	Slc20a2;Slc20a1;Slc34a3		R-HSA-427605;R-HSA-427645
R-HSA-5654695	PI-3K cascade:FGFR2	7	31	0.00213469	0.0484278	0.849931	7	7	0.000521376	9606	Homo sapiens	Fgf7;Pik3r1;Fgf3;Fgfr2		R-HSA-5654614;R-HSA-5654612;R-HSA-5654622;R-HSA-177931;R-HSA-5654620;R-HSA-5654701;R-HSA-5654697
