# Supplementary material for: Clinical and Preclinical Evidence for M1 Muscarinic Acetylcholine Receptor Potentiation as a Therapeutic Approach for Rett Syndrome
Source: Neurotherapeutics. 2022 Jun 7;19(4):1340–52. doi: 10.1007/s13311-022-01254-3 (PMC9587166; doi:10.1007/s13311-022-01254-3)
Supplement: Supplementary file 4 — Supplementary file4 (XLSX 256 KB): Disrupted Genes in Brainstem Mecp2+/+ VU595 vs Mecp2+/- VU595 [file 13311_2022_1254_MOESM4_ESM.xlsx]

## Sheet: Common Genes
Regulation in Mecp2+/+ 595-treated mice of genes Disrupted in both Mecp2+/+ VU595 and Mecp2+/- VU595-treated groups.														Regulation in Mecp2+/- 595 mice of genes Disrupted in both Mecp2+/+ VU595 and Mecp2+/- VU595-treated groups.
Gene.name	log2FoldChange	pvalue	ID											Gene.name	log2FoldChange	pvalue	ID
Fgfbp1	2.18233	0.00156255	ENSMUSG00000048373											Fgfbp1	1.62447	0.0091257	ENSMUSG00000048373
Slc22a6	1.26181	0.000393514	ENSMUSG00000024650											S100a9	1.33445	0.00688034	ENSMUSG00000056071
S100a9	1.22069	0.0448989	ENSMUSG00000056071											Kcnh4	1.2609	0.00298764	ENSMUSG00000035355
Gm26852	1.07893	0.00272287	ENSMUSG00000097231											Gdpd3	0.984482	0.00125033	ENSMUSG00000030703
Gm20700	0.917988	0.0108168	ENSMUSG00000093502											Slc22a6	0.873895	0.00782884	ENSMUSG00000024650
Sec16b	0.865212	0.000482659	ENSMUSG00000026589											Nphs1	0.853994	0.0142787	ENSMUSG00000006649
Kcnh4	0.846781	0.046601	ENSMUSG00000035355											Gm20700	0.836481	0.0169179	ENSMUSG00000093502
Nphs1	0.775388	0.0357974	ENSMUSG00000006649											Mid1	0.810305	0.00531828	ENSMUSG00000035299
Gdpd3	0.745901	0.0180986	ENSMUSG00000030703											Gm26852	0.746232	0.0260035	ENSMUSG00000097231
Fmo2	0.688933	0.000564991	ENSMUSG00000040170											Col6a2	0.637602	0.00863563	ENSMUSG00000020241
Crispld2	0.684927	1.99995e-06	ENSMUSG00000031825											Sec16b	0.631504	0.0288882	ENSMUSG00000026589
Mir5125	0.653231	0.000242659	ENSMUSG00000092981											Gng13	0.6076	0.0156599	ENSMUSG00000025739
Tgfbr3l	0.622919	0.00951949	ENSMUSG00000089736											Gm20219	0.537516	0.0054596	ENSMUSG00000110218
Col6a2	0.615088	0.00296888	ENSMUSG00000020241											Car4	0.525096	0.0292746	ENSMUSG00000000805
Gm14827	0.597721	0.000898963	ENSMUSG00000084904											Zfp750	0.513468	0.0388167	ENSMUSG00000039238
Myoc	0.574833	2.78949e-05	ENSMUSG00000026697											Muc3a	0.503497	0.0340554	ENSMUSG00000094840
Lmod1	0.573779	0.00867857	ENSMUSG00000048096											Gm7160	0.47675	0.0205473	ENSMUSG00000099843
Nrros	0.553364	0.000129358	ENSMUSG00000052384											AI480526	0.475133	0.00871944	ENSMUSG00000090086
Mid1	0.547107	0.0293841	ENSMUSG00000035299											Tgfbr3l	0.460576	0.0433419	ENSMUSG00000089736
Pla2g3	0.537799	4.79141e-05	ENSMUSG00000034579											Gm14827	0.433778	0.0312718	ENSMUSG00000084904
Mef2c	0.532526	1.91318e-08	ENSMUSG00000005583											Pcp4	0.432436	7.86824e-06	ENSMUSG00000090223
Gm12319	0.524446	0.0287796	ENSMUSG00000087523											Slc19a3	0.431853	0.0113455	ENSMUSG00000038496
Bcl2l11	0.51795	0.000120063	ENSMUSG00000027381											Cd163	0.431248	0.0349136	ENSMUSG00000008845
Gm7160	0.514677	0.025122	ENSMUSG00000099843											Fmo2	0.417331	0.000397607	ENSMUSG00000040170
Muc3a	0.513245	0.0392467	ENSMUSG00000094840											Myoc	0.396527	0.0298396	ENSMUSG00000026697
Gm20219	0.49741	0.0162778	ENSMUSG00000110218											Mir5125	0.394572	0.022424	ENSMUSG00000092981
Cd163	0.492793	0.014288	ENSMUSG00000008845											Gm17494	0.389208	0.012341	ENSMUSG00000057359
Leng8	0.492441	0.000163452	ENSMUSG00000035545											Nrros	0.387944	0.0320191	ENSMUSG00000052384
Ttc39aos1	0.478259	0.00530669	ENSMUSG00000085873											Gm12319	0.384275	0.0458733	ENSMUSG00000087523
Zfp750	0.477044	0.0491992	ENSMUSG00000039238											Cdkn1a	0.373844	0.0445014	ENSMUSG00000023067
Cdkn1a	0.427868	0.000542066	ENSMUSG00000023067											Cd46	0.361706	0.00573291	ENSMUSG00000016493
AI480526	0.416199	0.00828295	ENSMUSG00000090086											Tfr2	0.353161	0.0484538	ENSMUSG00000029716
Setdb2	0.402973	0.00197222	ENSMUSG00000071350											Ttc39aos1	0.350895	0.0456957	ENSMUSG00000085873
Tfr2	0.391513	0.0475118	ENSMUSG00000029716											Lmod1	0.331348	0.0481311	ENSMUSG00000048096
Plekhn1	0.389987	0.0109441	ENSMUSG00000078485											BC022960	0.330042	0.0358538	ENSMUSG00000081137
BC022960	0.383654	0.0038921	ENSMUSG00000081137											Rps6kb2	0.327078	0.00992398	ENSMUSG00000024830
Cd46	0.383141	0.00727394	ENSMUSG00000016493											Pla2g3	0.322226	0.0219544	ENSMUSG00000034579
Slc19a3	0.38227	0.00435487	ENSMUSG00000038496											Leng8	0.3222	0.00692409	ENSMUSG00000035545
Dok3	0.381377	0.0155717	ENSMUSG00000035711											Crispld2	0.318363	0.0146052	ENSMUSG00000031825
Firre	0.378389	0.000566741	ENSMUSG00000085396											Dok3	0.315367	0.0463885	ENSMUSG00000035711
Mbd6	0.355091	0.00140623	ENSMUSG00000025409											Fbxl12	0.312658	0.0052186	ENSMUSG00000066892
Fras1	0.336989	0.0477356	ENSMUSG00000034687											P3h3	0.30624	0.0131774	ENSMUSG00000023191
Rps6kb2	0.331786	0.000787931	ENSMUSG00000024830											Plekhn1	0.297095	0.0334945	ENSMUSG00000078485
Gm17494	0.329819	0.041809	ENSMUSG00000057359											Bcl2l11	0.29654	0.0475819	ENSMUSG00000027381
Hdac10	0.291597	0.00401428	ENSMUSG00000062906											Ermard	0.294459	0.00198862	ENSMUSG00000036552
Stom	0.285923	0.0299549	ENSMUSG00000026880											Mbd6	0.29409	0.00159632	ENSMUSG00000025409
Mertk	0.284717	0.000491903	ENSMUSG00000014361											Dennd6b	0.290526	0.00217309	ENSMUSG00000015377
Smpd4	0.270608	0.00304961	ENSMUSG00000005899											Hdac10	0.277281	0.00980318	ENSMUSG00000062906
St3gal4	0.269597	2.81969e-06	ENSMUSG00000032038											Setdb2	0.2705	0.0351963	ENSMUSG00000071350
Dennd6b	0.264507	0.00540028	ENSMUSG00000015377											Arpp21	0.256766	0.000182444	ENSMUSG00000032503
Sufu	0.262672	0.0111029	ENSMUSG00000025231											Stom	0.253678	0.0372867	ENSMUSG00000026880
Rassf3	0.257242	0.000975718	ENSMUSG00000025795											Mettl17	0.251273	0.0219518	ENSMUSG00000004561
Cgnl1	0.255843	0.01092	ENSMUSG00000032232											Firre	0.249461	0.0223796	ENSMUSG00000085396
Fzd6	0.253924	0.00682358	ENSMUSG00000022297											Mef2c	0.241197	0.0396819	ENSMUSG00000005583
P3h3	0.246737	0.0448498	ENSMUSG00000023191											Arnt	0.234112	0.0344818	ENSMUSG00000015522
Fbxl12	0.243622	0.0206755	ENSMUSG00000066892											Carmil3	0.232016	0.0105607	ENSMUSG00000022211
Atxn2l	0.238968	0.00744889	ENSMUSG00000032637											Cited2	0.231699	0.00472611	ENSMUSG00000039910
Dusp11	0.238629	0.00992082	ENSMUSG00000030002											Sft2d3	0.225167	0.0385014	ENSMUSG00000044982
Arnt	0.228139	0.029813	ENSMUSG00000015522											Atxn2l	0.222832	0.0215203	ENSMUSG00000032637
Slit2	0.225144	0.0163267	ENSMUSG00000031558											Cpsf4	0.220362	0.00795567	ENSMUSG00000029625
Zfp384	0.223105	0.00374279	ENSMUSG00000038346											Kifc2	0.218074	0.0241142	ENSMUSG00000004187
Mettl17	0.215744	0.0391636	ENSMUSG00000004561											Zfp384	0.212916	0.0108711	ENSMUSG00000038346
Ermard	0.211917	0.0306466	ENSMUSG00000036552											Sufu	0.210887	0.039885	ENSMUSG00000025231
Cnot10	0.204662	0.00220509	ENSMUSG00000056167											Scmh1	0.210313	0.00724369	ENSMUSG00000000085
Sft2d3	0.20353	0.0320182	ENSMUSG00000044982											Idua	0.208149	0.0143258	ENSMUSG00000033540
Scmh1	0.201635	0.00877166	ENSMUSG00000000085											Smpd4	0.204476	0.0107494	ENSMUSG00000005899
Ppp4r1	0.192254	0.00355769	ENSMUSG00000061950											Dusp11	0.193946	0.0401962	ENSMUSG00000030002
Carmil3	0.191531	0.0431714	ENSMUSG00000022211											Rbfox3	0.192672	0.0355287	ENSMUSG00000025576
Cpsf4	0.189351	0.0381015	ENSMUSG00000029625											Mertk	0.185497	0.0103409	ENSMUSG00000014361
Idua	0.178838	0.0247036	ENSMUSG00000033540											Dus3l	0.162666	0.0268489	ENSMUSG00000007603
Dus3l	0.174492	0.025706	ENSMUSG00000007603											Cplx2	0.160532	0.0190064	ENSMUSG00000025867
Arpp21	0.161805	0.0116947	ENSMUSG00000032503											Tlnrd1	0.154189	0.0132739	ENSMUSG00000070462
Rbms3	0.153069	0.0341012	ENSMUSG00000039607											Ppp4r1	0.150649	0.0209297	ENSMUSG00000061950
Mxd4	0.141196	0.0263004	ENSMUSG00000037235											Golga7b	0.14932	0.0163199	ENSMUSG00000042532
Kifc2	0.129006	0.0361513	ENSMUSG00000004187											Nedd4l	0.149084	0.00949017	ENSMUSG00000024589
Colgalt1	0.125971	0.0285553	ENSMUSG00000034807											Cnot10	0.146191	0.0497625	ENSMUSG00000056167
Ddx39b	0.124729	0.0243486	ENSMUSG00000019432											Ddx39b	0.144035	0.0287507	ENSMUSG00000019432
Nedd4l	0.120823	0.0448777	ENSMUSG00000024589											St3gal4	0.130021	0.0491764	ENSMUSG00000032038
Hsp90b1	-0.109705	0.0355259	ENSMUSG00000020048											Colgalt1	0.128773	0.0361614	ENSMUSG00000034807
Gpbp1l1	-0.115203	0.0443564	ENSMUSG00000034042											Mxd4	0.123841	0.0480714	ENSMUSG00000037235
Tlnrd1	-0.129612	0.0355991	ENSMUSG00000070462											Gpbp1l1	-0.115824	0.0462608	ENSMUSG00000034042
Cplx2	-0.139765	0.0289202	ENSMUSG00000025867											Pygb	-0.121878	0.0355547	ENSMUSG00000033059
Pygb	-0.150886	0.00849437	ENSMUSG00000033059											Hsp90b1	-0.125333	0.0188152	ENSMUSG00000020048
Acly	-0.153757	0.0401771	ENSMUSG00000020917											Cyp51	-0.136269	0.0288509	ENSMUSG00000001467
Nefm	-0.159553	0.0151546	ENSMUSG00000022054											Gramd3	-0.138593	0.0385883	ENSMUSG00000001700
Cyp51	-0.163281	0.00984897	ENSMUSG00000001467											Acly	-0.157456	0.0473041	ENSMUSG00000020917
Rbfox3	-0.16848	0.000239062	ENSMUSG00000025576											Rassf3	-0.161209	0.0160853	ENSMUSG00000025795
Golga7b	-0.171657	0.00469399	ENSMUSG00000042532											Rbms3	-0.172449	0.0131998	ENSMUSG00000039607
Rcn1	-0.175431	0.0357161	ENSMUSG00000005973											Gtf2e1	-0.196414	0.0288069	ENSMUSG00000022828
Gtf2e1	-0.179099	0.0209559	ENSMUSG00000022828											Trim36	-0.200361	0.0173254	ENSMUSG00000033949
Cep290	-0.180106	0.046658	ENSMUSG00000019971											Nefm	-0.219878	0.00261444	ENSMUSG00000022054
Gramd3	-0.185313	0.00385595	ENSMUSG00000001700											Cep290	-0.226147	0.0413736	ENSMUSG00000019971
Kdr	-0.220536	0.0247486	ENSMUSG00000062960											Vwa5a	-0.230975	0.0364468	ENSMUSG00000023186
Ccdc148	-0.223911	0.0421078	ENSMUSG00000036641											Fzd6	-0.235578	0.0107759	ENSMUSG00000022297
Ret	-0.23235	0.0243666	ENSMUSG00000030110											Rcn1	-0.236434	0.0105903	ENSMUSG00000005973
Cited2	-0.257531	0.000940111	ENSMUSG00000039910											Klf10	-0.246386	0.0165792	ENSMUSG00000037465
Pcdh11x	-0.258648	0.0076399	ENSMUSG00000034755											Ret	-0.247018	0.0432599	ENSMUSG00000030110
Pcp4	-0.261329	0.0079079	ENSMUSG00000090223											Cgnl1	-0.25506	0.0120037	ENSMUSG00000032232
Trim36	-0.264591	0.00328309	ENSMUSG00000033949											Palm3	-0.26936	0.0258719	ENSMUSG00000047986
Vwa5a	-0.272944	0.00432387	ENSMUSG00000023186											Prph	-0.270125	0.0389379	ENSMUSG00000023484
Kcnj14	-0.326874	0.00865577	ENSMUSG00000058743											2410018L13Rik	-0.275777	0.0284363	ENSMUSG00000073164
Fzd10	-0.327424	0.0184176	ENSMUSG00000081683											Ccdc148	-0.276738	0.0150507	ENSMUSG00000036641
Isl1	-0.338118	0.0317409	ENSMUSG00000042258											Chodl	-0.283314	0.00260862	ENSMUSG00000022860
Pcdhb8	-0.351903	0.01528	ENSMUSG00000045876											Slit2	-0.283617	0.00105041	ENSMUSG00000031558
Chodl	-0.366879	1.69007e-05	ENSMUSG00000022860											Fgf10	-0.29006	0.0252039	ENSMUSG00000021732
Car4	-0.37123	0.04771	ENSMUSG00000000805											Pcdh11x	-0.301184	0.0027846	ENSMUSG00000034755
Tcaf2	-0.39446	0.0194912	ENSMUSG00000029851											Fos	-0.327248	0.0252795	ENSMUSG00000021250
Fgf10	-0.40251	0.00122104	ENSMUSG00000021732											Pcdhb8	-0.340276	0.0453418	ENSMUSG00000045876
Klf10	-0.407433	8.04587e-05	ENSMUSG00000037465											Kcnj14	-0.345845	0.0260907	ENSMUSG00000058743
Dach2	-0.438273	0.0332476	ENSMUSG00000025592											Tcaf2	-0.348391	0.0370009	ENSMUSG00000029851
Xlr3a	-0.474438	0.0372708	ENSMUSG00000057836											Kdr	-0.368346	8.70098e-05	ENSMUSG00000062960
Prph	-0.487971	2.52218e-05	ENSMUSG00000023484											Fzd10	-0.414431	0.00461088	ENSMUSG00000081683
Foxr2	-0.585322	0.0298614	ENSMUSG00000071665											Isl1	-0.425516	0.00907774	ENSMUSG00000042258
C130060K24Rik	-0.598731	0.00974614	ENSMUSG00000029917											Fras1	-0.441092	6.04499e-05	ENSMUSG00000034687
Gng13	-0.60387	0.000561448	ENSMUSG00000025739											Dach2	-0.450249	0.0203563	ENSMUSG00000025592
Fos	-0.65151	2.77925e-06	ENSMUSG00000021250											C130060K24Rik	-0.45333	0.0481736	ENSMUSG00000029917
Palm3	-0.688723	1.88229e-07	ENSMUSG00000047986											Gm10684	-0.513162	9.54632e-05	ENSMUSG00000074385
2410018L13Rik	-0.705187	7.74985e-08	ENSMUSG00000073164											Xlr3a	-0.582944	0.0238802	ENSMUSG00000057836
Gm10684	-0.790801	2.98733e-09	ENSMUSG00000074385											Foxr2	-0.58938	0.0178994	ENSMUSG00000071665

## Sheet: Mecp2++ VU595
Genes disrupted in Mecp2+/+ VU595-treated mice.
Gene.name	log2FoldChange	pvalue	ID
Fgfbp1	1.62447	0.0091257	ENSMUSG00000048373
Vmn2r1	1.37463	0.000604406	ENSMUSG00000027824
S100a9	1.33445	0.00688034	ENSMUSG00000056071
Kcnh4	1.2609	0.00298764	ENSMUSG00000035355
Gm15726	1.15756	0.037737	ENSMUSG00000087263
Gm22753	1.14595	0.0129489	ENSMUSG00000065591
Smpx	1.0517	0.0293644	ENSMUSG00000041476
Myh1	1.04959	0.0164358	ENSMUSG00000056328
Klhdc7b	1.04006	0.000720653	ENSMUSG00000091680
Gm47283	0.985914	0.0420334	ENSMUSG00000096768
Gdpd3	0.984482	0.00125033	ENSMUSG00000030703
Gm38534	0.97583	0.0165723	ENSMUSG00000108634
Gm16183	0.954575	0.0432146	ENSMUSG00000086067
Gm11966	0.946196	0.0432051	ENSMUSG00000080904
A430105J06Rik	0.892897	0.0251475	ENSMUSG00000097784
Slc22a6	0.873895	0.00782884	ENSMUSG00000024650
Dnaaf1	0.863939	0.0169891	ENSMUSG00000031831
Nphs1	0.853994	0.0142787	ENSMUSG00000006649
Comp	0.846063	0.0291513	ENSMUSG00000031849
Gm20700	0.836481	0.0169179	ENSMUSG00000093502
Mid1	0.810305	0.00531828	ENSMUSG00000035299
Abi3bp	0.792238	0.0468032	ENSMUSG00000035258
Gm28523	0.769288	0.0264539	ENSMUSG00000100707
Atoh7	0.769009	0.0472217	ENSMUSG00000036816
Slco2a1	0.75931	0.0077007	ENSMUSG00000032548
Gm26852	0.746232	0.0260035	ENSMUSG00000097231
Barhl1	0.721095	0.000428932	ENSMUSG00000026805
Aloxe3	0.704566	0.0052083	ENSMUSG00000020892
Plekhg4	0.700825	0.0157939	ENSMUSG00000014782
Ccdc33	0.696252	0.0104371	ENSMUSG00000037716
Fgf7	0.683451	0.0176322	ENSMUSG00000027208
Col6a2	0.637602	0.00863563	ENSMUSG00000020241
Sec16b	0.631504	0.0288882	ENSMUSG00000026589
Cited4	0.630645	0.0132037	ENSMUSG00000070803
Gm17491	0.626947	0.0049254	ENSMUSG00000097042
Gm43461	0.617442	0.0333394	ENSMUSG00000107336
Gng13	0.6076	0.0156599	ENSMUSG00000025739
C230057M02Rik	0.585967	0.0266295	ENSMUSG00000110523
Gm19531	0.581897	0.0248754	ENSMUSG00000111348
Sbk3	0.578783	0.0382906	ENSMUSG00000085272
Syne4	0.572553	0.00321714	ENSMUSG00000019737
Cbr2	0.561056	0.0462117	ENSMUSG00000025150
Slc16a11	0.549823	0.0226931	ENSMUSG00000040938
Slc6a12	0.545584	0.0455908	ENSMUSG00000030109
Gm20219	0.537516	0.0054596	ENSMUSG00000110218
Gm11739	0.534834	0.0160408	ENSMUSG00000086826
Gm12992	0.530585	0.00718552	ENSMUSG00000085667
Sox3	0.529064	0.015852	ENSMUSG00000045179
Car4	0.525096	0.0292746	ENSMUSG00000000805
Pyroxd2	0.52374	0.0281489	ENSMUSG00000060224
Eps8l1	0.523385	0.0229521	ENSMUSG00000006154
Gm9958	0.514351	0.029136	ENSMUSG00000054945
Zfp750	0.513468	0.0388167	ENSMUSG00000039238
Uncx	0.508333	0.0207756	ENSMUSG00000029546
Gm20507	0.507532	0.0494577	ENSMUSG00000092412
Gm6030	0.50676	0.0475809	ENSMUSG00000062284
Tle2	0.505038	0.00725902	ENSMUSG00000034771
Muc3a	0.503497	0.0340554	ENSMUSG00000094840
Gipc2	0.50043	0.0273516	ENSMUSG00000039131
Pcsk4	0.49994	0.0217321	ENSMUSG00000020131
Cpa2	0.488025	0.0070262	ENSMUSG00000071553
Echdc2	0.478663	0.0338818	ENSMUSG00000028601
Gm7160	0.47675	0.0205473	ENSMUSG00000099843
AI480526	0.475133	0.00871944	ENSMUSG00000090086
Gm27032	0.469432	0.0104101	ENSMUSG00000098051
Ap1g2	0.468894	0.0318263	ENSMUSG00000040701
Cfp	0.464299	0.00631957	ENSMUSG00000001128
Tgfbr3l	0.460576	0.0433419	ENSMUSG00000089736
Zfp57	0.459439	0.00208741	ENSMUSG00000036036
Shisa8	0.458745	0.0277361	ENSMUSG00000096883
Tmem178	0.456635	0.0285482	ENSMUSG00000024245
Mir124a-1hg	0.455567	0.0114282	ENSMUSG00000097545
Polq	0.444146	0.0136224	ENSMUSG00000034206
Dgkz	0.443906	0.0300788	ENSMUSG00000040479
Doc2b	0.441792	0.0470624	ENSMUSG00000020848
A930024E05Rik	0.440786	0.0474463	ENSMUSG00000056735
Rtn4r	0.438941	0.00659948	ENSMUSG00000043811
Slc17a7	0.436896	0.0298693	ENSMUSG00000070570
U2af1l4	0.436586	0.0498617	ENSMUSG00000078765
Gm26587	0.434055	0.0273866	ENSMUSG00000097470
Gm14827	0.433778	0.0312718	ENSMUSG00000084904
Pcp4	0.432436	7.86824e-06	ENSMUSG00000090223
Baiap2	0.431894	0.00174435	ENSMUSG00000025372
Slc19a3	0.431853	0.0113455	ENSMUSG00000038496
Cd163	0.431248	0.0349136	ENSMUSG00000008845
Mir670hg	0.429831	0.0372549	ENSMUSG00000075020
Tnc	0.423146	0.0207611	ENSMUSG00000028364
Pxylp1	0.421395	0.00652805	ENSMUSG00000043587
Dpysl4	0.41938	0.00565406	ENSMUSG00000025478
Fmo2	0.417331	0.000397607	ENSMUSG00000040170
Ccdc17	0.414823	0.0233861	ENSMUSG00000034035
Myoc	0.396527	0.0298396	ENSMUSG00000026697
Crhr1	0.395018	0.0215365	ENSMUSG00000018634
Mir5125	0.394572	0.022424	ENSMUSG00000092981
AC149090.1	0.389219	0.0145303	ENSMUSG00000095041
Gm17494	0.389208	0.012341	ENSMUSG00000057359
Nrros	0.387944	0.0320191	ENSMUSG00000052384
Gm12319	0.384275	0.0458733	ENSMUSG00000087523
Grm2	0.38036	0.00710036	ENSMUSG00000023192
Cdkn1a	0.373844	0.0445014	ENSMUSG00000023067
Cyr61	0.366866	0.0439925	ENSMUSG00000028195
Lingo3	0.363678	0.0270996	ENSMUSG00000051067
Cd46	0.361706	0.00573291	ENSMUSG00000016493
5330438D12Rik	0.353457	0.00814425	ENSMUSG00000052291
Tfr2	0.353161	0.0484538	ENSMUSG00000029716
Lamb3	0.351607	0.0323871	ENSMUSG00000026639
Ttc39aos1	0.350895	0.0456957	ENSMUSG00000085873
Gmppa	0.340667	0.000534972	ENSMUSG00000033021
1300002E11Rik	0.335447	0.0430456	ENSMUSG00000097290
Tmem145	0.333975	0.00587972	ENSMUSG00000043843
Rasa4	0.333453	0.00370118	ENSMUSG00000004952
Lmod1	0.331348	0.0481311	ENSMUSG00000048096
BC022960	0.330042	0.0358538	ENSMUSG00000081137
Rps6kb2	0.327078	0.00992398	ENSMUSG00000024830
Pla2g3	0.322226	0.0219544	ENSMUSG00000034579
Leng8	0.3222	0.00692409	ENSMUSG00000035545
Fzd2	0.321947	0.0337886	ENSMUSG00000050288
Garnl3	0.319154	0.00881907	ENSMUSG00000038860
Crispld2	0.318363	0.0146052	ENSMUSG00000031825
Celf3	0.31572	0.00435983	ENSMUSG00000028137
Dok3	0.315367	0.0463885	ENSMUSG00000035711
Rgs16	0.313906	0.0458413	ENSMUSG00000026475
Fbxl12	0.312658	0.0052186	ENSMUSG00000066892
Inha	0.308533	0.0335981	ENSMUSG00000032968
Cacng5	0.308254	0.0310907	ENSMUSG00000040373
P3h3	0.30624	0.0131774	ENSMUSG00000023191
Bex4	0.299152	0.0325807	ENSMUSG00000047844
Plekhn1	0.297095	0.0334945	ENSMUSG00000078485
Bcl2l11	0.29654	0.0475819	ENSMUSG00000027381
Gps2	0.295952	0.00755662	ENSMUSG00000023170
Dusp14	0.29515	0.0352532	ENSMUSG00000018648
Ermard	0.294459	0.00198862	ENSMUSG00000036552
Mbd6	0.29409	0.00159632	ENSMUSG00000025409
Dennd6b	0.290526	0.00217309	ENSMUSG00000015377
Spaca6	0.287513	0.0218247	ENSMUSG00000080316
Mapk12	0.28598	0.0083043	ENSMUSG00000022610
Zfpl1	0.280845	0.0109029	ENSMUSG00000024792
Lhpp	0.278272	0.0113966	ENSMUSG00000030946
Hdac10	0.277281	0.00980318	ENSMUSG00000062906
Fam184b	0.276427	0.0318118	ENSMUSG00000015879
Ltk	0.275512	0.0330626	ENSMUSG00000027297
Setdb2	0.2705	0.0351963	ENSMUSG00000071350
Cenpx	0.270006	0.0457359	ENSMUSG00000025144
Zfp956	0.269349	0.000805466	ENSMUSG00000045466
Zdhhc14	0.264702	0.0191108	ENSMUSG00000034265
Sema4g	0.26245	0.0157443	ENSMUSG00000025207
Hcn3	0.26123	0.0262745	ENSMUSG00000028051
Cep95	0.258047	0.0318227	ENSMUSG00000018372
Arpp21	0.256766	0.000182444	ENSMUSG00000032503
Dgka	0.254563	0.0079725	ENSMUSG00000025357
Stom	0.253678	0.0372867	ENSMUSG00000026880
Gm42829	0.251495	0.0451313	ENSMUSG00000105895
Mettl17	0.251273	0.0219518	ENSMUSG00000004561
Rfx1	0.249549	0.0113047	ENSMUSG00000031706
Firre	0.249461	0.0223796	ENSMUSG00000085396
Atg16l2	0.24727	0.0332039	ENSMUSG00000047767
Hexdc	0.246694	0.00847703	ENSMUSG00000039307
Gal3st3	0.246048	0.0146757	ENSMUSG00000047658
Pvalb	0.243014	0.0396905	ENSMUSG00000005716
Clec2l	0.241856	0.00901319	ENSMUSG00000079598
Rfng	0.241756	0.0172376	ENSMUSG00000025158
Porcn	0.241647	0.0342404	ENSMUSG00000031169
Mef2c	0.241197	0.0396819	ENSMUSG00000005583
Bex1	0.238251	0.0255317	ENSMUSG00000050071
Snhg1	0.237334	0.0396975	ENSMUSG00000108414
Miip	0.236427	0.0407895	ENSMUSG00000029022
Akap7	0.235171	0.0329217	ENSMUSG00000039166
Arnt	0.234112	0.0344818	ENSMUSG00000015522
Hsd11b1	0.233811	0.0100451	ENSMUSG00000016194
E4f1	0.233654	0.011301	ENSMUSG00000024137
9330151L19Rik	0.232141	0.0184053	ENSMUSG00000097061
Carmil3	0.232016	0.0105607	ENSMUSG00000022211
Cited2	0.231699	0.00472611	ENSMUSG00000039910
Mir9-3hg	0.231573	0.0263542	ENSMUSG00000097023
Abhd18	0.230631	0.036285	ENSMUSG00000037818
Pitpnm3	0.230166	0.0432678	ENSMUSG00000040543
Ncapd2	0.229385	0.0470057	ENSMUSG00000038252
Sft2d3	0.225167	0.0385014	ENSMUSG00000044982
Selenom	0.224514	0.0495305	ENSMUSG00000075702
Prmt8	0.222981	0.033674	ENSMUSG00000030350
Atxn2l	0.222832	0.0215203	ENSMUSG00000032637
Cpsf4	0.220362	0.00795567	ENSMUSG00000029625
Kifc2	0.218074	0.0241142	ENSMUSG00000004187
Zfp1	0.216465	0.012783	ENSMUSG00000055835
Zfp414	0.216169	0.0226371	ENSMUSG00000073423
Hpcal1	0.215379	0.0187662	ENSMUSG00000071379
Zfp384	0.212916	0.0108711	ENSMUSG00000038346
Gprin1	0.212602	0.0460869	ENSMUSG00000069227
Rabl2	0.212488	0.0273983	ENSMUSG00000022621
Ddx39	0.212068	0.0283067	ENSMUSG00000005481
Sufu	0.210887	0.039885	ENSMUSG00000025231
Scmh1	0.210313	0.00724369	ENSMUSG00000000085
Stx3	0.210007	0.00896118	ENSMUSG00000041488
Idua	0.208149	0.0143258	ENSMUSG00000033540
Nelfa	0.205366	0.0109296	ENSMUSG00000029111
Thrsp	0.204735	0.0172007	ENSMUSG00000035686
Smpd4	0.204476	0.0107494	ENSMUSG00000005899
Leng1	0.204087	0.0443466	ENSMUSG00000078813
Fxyd6	0.202669	0.0432885	ENSMUSG00000066705
Ypel4	0.199787	0.0276889	ENSMUSG00000034059
Slc25a27	0.199185	0.0011131	ENSMUSG00000023912
Actl6b	0.195855	0.00651617	ENSMUSG00000029712
Pgbd5	0.195224	0.00798073	ENSMUSG00000050751
Slc29a1	0.195043	0.0424712	ENSMUSG00000023942
Rrnad1	0.194217	0.0327855	ENSMUSG00000004896
Dusp11	0.193946	0.0401962	ENSMUSG00000030002
Rbfox3	0.192672	0.0355287	ENSMUSG00000025576
Gpsm1	0.192265	0.00154774	ENSMUSG00000026930
Rbmx	0.191717	0.00616091	ENSMUSG00000031134
Nsun5	0.190437	0.0341968	ENSMUSG00000000916
Zfp511	0.189982	0.0399621	ENSMUSG00000025470
Tjap1	0.189774	0.0179217	ENSMUSG00000012296
Brinp1	0.187087	0.0116135	ENSMUSG00000028351
Prelid3a	0.187068	0.0237968	ENSMUSG00000024530
Trmt6	0.186349	0.0285252	ENSMUSG00000037376
Mab21l1	0.186336	0.0255607	ENSMUSG00000056947
Mertk	0.185497	0.0103409	ENSMUSG00000014361
Msra	0.184571	0.0216372	ENSMUSG00000054733
Shmt2	0.183593	0.0265347	ENSMUSG00000025403
Akirin2	0.181549	0.0348566	ENSMUSG00000028291
Letm2	0.180162	0.0285954	ENSMUSG00000037363
Acap3	0.179531	0.0116785	ENSMUSG00000029033
Nfyc	0.17839	0.0104176	ENSMUSG00000032897
Crmp1	0.177897	0.00699278	ENSMUSG00000029121
Tprkb	0.175599	0.0370673	ENSMUSG00000054226
Nup85	0.175053	0.0278536	ENSMUSG00000020739
Tmem163	0.174702	0.017192	ENSMUSG00000026347
Ubp1	0.17274	0.0385165	ENSMUSG00000009741
Srrm3	0.169854	0.0130781	ENSMUSG00000039860
Cxxc1	0.168449	0.0245436	ENSMUSG00000024560
Spata7	0.167957	0.0409283	ENSMUSG00000021007
Fbrsl1	0.167762	0.0434871	ENSMUSG00000043323
Fbxo8	0.165053	0.0176734	ENSMUSG00000038206
Kctd2	0.163797	0.0311022	ENSMUSG00000016940
Rabepk	0.163357	0.0328319	ENSMUSG00000070953
Hspa14	0.163246	0.0436253	ENSMUSG00000109865
Dus3l	0.162666	0.0268489	ENSMUSG00000007603
Vamp2	0.160994	0.00211562	ENSMUSG00000020894
Cplx2	0.160532	0.0190064	ENSMUSG00000025867
Zfp422	0.158248	0.0390238	ENSMUSG00000059878
Crls1	0.155978	0.0323592	ENSMUSG00000027357
Cdk2ap1	0.155645	0.0383715	ENSMUSG00000029394
Zmynd11	0.155634	0.022286	ENSMUSG00000021156
Strn4	0.154413	0.00533695	ENSMUSG00000030374
Cnot2	0.154382	0.0370061	ENSMUSG00000020166
Tlnrd1	0.154189	0.0132739	ENSMUSG00000070462
Kirrel3	0.153855	0.0453492	ENSMUSG00000032036
Ppp4r1	0.150649	0.0209297	ENSMUSG00000061950
Golga7b	0.14932	0.0163199	ENSMUSG00000042532
Nedd4l	0.149084	0.00949017	ENSMUSG00000024589
Parp6	0.148399	0.0285971	ENSMUSG00000025237
Cnot10	0.146191	0.0497625	ENSMUSG00000056167
Ddx39b	0.144035	0.0287507	ENSMUSG00000019432
Trafd1	0.142536	0.0265284	ENSMUSG00000042726
Prpsap2	0.141495	0.0204538	ENSMUSG00000020528
Ebna1bp2	0.138955	0.0346927	ENSMUSG00000028729
Tbce	0.138117	0.0484287	ENSMUSG00000039233
Ddx41	0.138112	0.0498397	ENSMUSG00000021494
Iffo1	0.135766	0.0465313	ENSMUSG00000038271
Inpp5k	0.130978	0.0287775	ENSMUSG00000006127
St3gal4	0.130021	0.0491764	ENSMUSG00000032038
Colgalt1	0.128773	0.0361614	ENSMUSG00000034807
Ldb1	0.128684	0.0311441	ENSMUSG00000025223
Rbm10	0.127073	0.0397731	ENSMUSG00000031060
Clcn2	0.124211	0.039695	ENSMUSG00000022843
Mxd4	0.123841	0.0480714	ENSMUSG00000037235
Maz	0.120783	0.0287494	ENSMUSG00000030678
Nfe2l1	-0.108928	0.0412208	ENSMUSG00000038615
Gpbp1l1	-0.115824	0.0462608	ENSMUSG00000034042
Ddr1	-0.116518	0.0418669	ENSMUSG00000003534
Insig1	-0.116686	0.0476385	ENSMUSG00000045294
Pygb	-0.121878	0.0355547	ENSMUSG00000033059
Slc16a1	-0.122837	0.0425084	ENSMUSG00000032902
Vps4b	-0.123435	0.0474605	ENSMUSG00000009907
Hsp90b1	-0.125333	0.0188152	ENSMUSG00000020048
Soat1	-0.126422	0.0300567	ENSMUSG00000026600
Dnajb14	-0.126503	0.0112645	ENSMUSG00000074212
Dpy19l1	-0.128983	0.0488632	ENSMUSG00000043067
Cog7	-0.129931	0.0241001	ENSMUSG00000034951
Cd164	-0.132802	0.0264893	ENSMUSG00000019818
Cd99l2	-0.134237	0.0154165	ENSMUSG00000035776
Ano6	-0.135915	0.0347975	ENSMUSG00000064210
Cyp51	-0.136269	0.0288509	ENSMUSG00000001467
Kif21a	-0.1381	0.0256131	ENSMUSG00000022629
Gramd3	-0.138593	0.0385883	ENSMUSG00000001700
Wwc1	-0.142428	0.0181429	ENSMUSG00000018849
Selenoi	-0.151268	0.0493735	ENSMUSG00000075703
Il17ra	-0.151493	0.0468589	ENSMUSG00000002897
Galnt6	-0.156339	0.0353038	ENSMUSG00000037280
Acly	-0.157456	0.0473041	ENSMUSG00000020917
Rassf3	-0.161209	0.0160853	ENSMUSG00000025795
Ahcyl2	-0.161829	0.0297667	ENSMUSG00000029772
Vangl2	-0.162051	0.0499412	ENSMUSG00000026556
Gsk3b	-0.163469	0.0324345	ENSMUSG00000022812
Miga1	-0.164292	0.0255847	ENSMUSG00000054942
Wdr35	-0.164415	0.0365661	ENSMUSG00000066643
Ar	-0.166748	0.0264611	ENSMUSG00000046532
Cx3cr1	-0.166969	0.0263271	ENSMUSG00000052336
Polr1a	-0.171144	0.0402116	ENSMUSG00000049553
Rbms3	-0.172449	0.0131998	ENSMUSG00000039607
Trpm2	-0.17245	0.0286329	ENSMUSG00000009292
Scn4b	-0.178102	0.0488978	ENSMUSG00000046480
Cachd1	-0.182214	0.0139922	ENSMUSG00000028532
Myh14	-0.182456	0.038971	ENSMUSG00000030739
Scfd2	-0.182498	0.021566	ENSMUSG00000062110
2019-09-09	-0.184355	0.00942729	ENSMUSG00000059248
Clstn2	-0.184756	0.0288309	ENSMUSG00000032452
Lmln	-0.186077	0.0418674	ENSMUSG00000022802
Mboat2	-0.186115	0.0374231	ENSMUSG00000020646
Prkcq	-0.187076	0.0455677	ENSMUSG00000026778
Cpt1a	-0.187201	0.0172385	ENSMUSG00000024900
Amotl1	-0.189336	0.0115686	ENSMUSG00000013076
Ankrd42	-0.192331	0.0331582	ENSMUSG00000041343
Evpl	-0.192441	0.0488409	ENSMUSG00000034282
Kif5b	-0.19265	0.0440816	ENSMUSG00000006740
Pak3	-0.192817	0.0162978	ENSMUSG00000031284
Plec	-0.193584	0.0302466	ENSMUSG00000022565
Mest	-0.195521	0.0466622	ENSMUSG00000051855
Prps2	-0.195587	0.0136247	ENSMUSG00000025742
Gtf2e1	-0.196414	0.0288069	ENSMUSG00000022828
Tenm4	-0.197256	0.00275798	ENSMUSG00000048078
Nod1	-0.197898	0.0312036	ENSMUSG00000038058
Sik1	-0.199558	0.0377036	ENSMUSG00000024042
Trim36	-0.200361	0.0173254	ENSMUSG00000033949
Pcdh7	-0.201697	0.0421446	ENSMUSG00000029108
Hs6st2	-0.201997	0.0119103	ENSMUSG00000062184
Edil3	-0.204835	0.0380317	ENSMUSG00000034488
Galntl6	-0.207401	0.041795	ENSMUSG00000096914
BC034090	-0.210396	0.0223505	ENSMUSG00000033722
Man1a	-0.210818	0.022649	ENSMUSG00000003746
Zeb2	-0.211608	0.00995601	ENSMUSG00000026872
Bmpr2	-0.212527	0.044073	ENSMUSG00000067336
Hist1h2be	-0.216824	0.0482542	ENSMUSG00000047246
Nefm	-0.219878	0.00261444	ENSMUSG00000022054
Emb	-0.221913	0.0155489	ENSMUSG00000021728
Heg1	-0.224158	0.0295831	ENSMUSG00000075254
Nphp1	-0.224892	0.0344419	ENSMUSG00000027378
Slc4a2	-0.225558	0.0257591	ENSMUSG00000028962
Cep290	-0.226147	0.0413736	ENSMUSG00000019971
Vwa5a	-0.230975	0.0364468	ENSMUSG00000023186
Epha5	-0.233605	0.00985133	ENSMUSG00000029245
Fzd6	-0.235578	0.0107759	ENSMUSG00000022297
Htr2c	-0.236058	0.000957131	ENSMUSG00000041380
Rcn1	-0.236434	0.0105903	ENSMUSG00000005973
Rab27b	-0.236792	0.0453415	ENSMUSG00000024511
Trim56	-0.23985	0.0328487	ENSMUSG00000043279
Flrt2	-0.242692	0.0498943	ENSMUSG00000047414
Slc6a5	-0.243608	0.0417989	ENSMUSG00000039728
Atp7b	-0.245237	0.0372386	ENSMUSG00000006567
Wdr78	-0.245591	0.0469496	ENSMUSG00000035126
Klf10	-0.246386	0.0165792	ENSMUSG00000037465
Ret	-0.247018	0.0432599	ENSMUSG00000030110
Bend3	-0.251136	0.0470084	ENSMUSG00000038214
Mitf	-0.251193	0.0109612	ENSMUSG00000035158
Pygl	-0.251466	0.0463362	ENSMUSG00000021069
Pdzd2	-0.251604	0.0369463	ENSMUSG00000022197
Klhl21	-0.25182	0.0154763	ENSMUSG00000073700
Cspg4	-0.252575	0.0176933	ENSMUSG00000032911
Foxj1	-0.253422	0.00275709	ENSMUSG00000034227
Cgnl1	-0.25506	0.0120037	ENSMUSG00000032232
Mical1	-0.255168	0.040531	ENSMUSG00000019823
Itga6	-0.256417	0.00182529	ENSMUSG00000027111
Elk3	-0.256602	0.0202422	ENSMUSG00000008398
Fam81a	-0.258115	0.0245853	ENSMUSG00000032224
Cd55	-0.262558	0.030433	ENSMUSG00000026399
Palm3	-0.26936	0.0258719	ENSMUSG00000047986
Prph	-0.270125	0.0389379	ENSMUSG00000023484
2410018L13Rik	-0.275777	0.0284363	ENSMUSG00000073164
Ccdc148	-0.276738	0.0150507	ENSMUSG00000036641
Chodl	-0.283314	0.00260862	ENSMUSG00000022860
Notch2	-0.283367	0.0212854	ENSMUSG00000027878
Slit2	-0.283617	0.00105041	ENSMUSG00000031558
Adamtsl1	-0.285579	0.0369127	ENSMUSG00000066113
Myo5b	-0.289579	0.0268119	ENSMUSG00000025885
Fgf10	-0.29006	0.0252039	ENSMUSG00000021732
Acacb	-0.29251	0.00765946	ENSMUSG00000042010
4930412C18Rik	-0.293794	0.0227018	ENSMUSG00000085558
Itgb8	-0.297564	0.01573	ENSMUSG00000025321
Elfn2	-0.300846	0.0479979	ENSMUSG00000043460
Pcdh11x	-0.301184	0.0027846	ENSMUSG00000034755
Rai14	-0.30232	0.0257139	ENSMUSG00000022246
Ddit4l	-0.305692	0.0407194	ENSMUSG00000046818
Lama5	-0.306414	0.0200671	ENSMUSG00000015647
Ttf2	-0.316302	0.0113472	ENSMUSG00000033222
Trim25	-0.316779	0.00616995	ENSMUSG00000000275
Abhd2	-0.324075	0.0240491	ENSMUSG00000039202
Rnf43	-0.324203	0.0292851	ENSMUSG00000034177
Fos	-0.327248	0.0252795	ENSMUSG00000021250
Adamts1	-0.330111	0.0149829	ENSMUSG00000022893
Pcdhb8	-0.340276	0.0453418	ENSMUSG00000045876
Chat	-0.344524	0.0256542	ENSMUSG00000021919
Kif26a	-0.345099	0.023077	ENSMUSG00000021294
Kcnj14	-0.345845	0.0260907	ENSMUSG00000058743
Spata13	-0.347954	0.00323228	ENSMUSG00000021990
Tcaf2	-0.348391	0.0370009	ENSMUSG00000029851
Slc5a3	-0.349953	0.00145293	ENSMUSG00000089774
Ccnd2	-0.35116	0.00320243	ENSMUSG00000000184
Gulp1	-0.351294	0.0148452	ENSMUSG00000056870
Pkp2	-0.356038	0.0393474	ENSMUSG00000041957
Elovl7	-0.362411	0.00434276	ENSMUSG00000021696
P3h2	-0.363917	0.0424195	ENSMUSG00000038168
Kdr	-0.368346	8.70098e-05	ENSMUSG00000062960
Zfp72	-0.377016	0.0360081	ENSMUSG00000069184
Itga1	-0.380543	0.0282369	ENSMUSG00000042284
Rspo2	-0.380706	0.0252148	ENSMUSG00000051920
Slc5a7	-0.382966	0.00159245	ENSMUSG00000023945
Gm37069	-0.38526	0.0233281	ENSMUSG00000104415
Naaladl2	-0.390701	0.0470937	ENSMUSG00000102758
Mmp28	-0.394499	0.00800545	ENSMUSG00000020682
Matn2	-0.395678	0.0312046	ENSMUSG00000022324
Sowahc	-0.398257	0.0058501	ENSMUSG00000098188
Hipk2	-0.39829	0.0404538	ENSMUSG00000061436
9330111N05Rik	-0.406912	0.0497007	ENSMUSG00000097098
Sgms2	-0.407883	0.0408186	ENSMUSG00000050931
Tmem237	-0.409152	0.026276	ENSMUSG00000038079
Smtnl2	-0.412262	0.0154101	ENSMUSG00000045667
Fzd10	-0.414431	0.00461088	ENSMUSG00000081683
Rubcnl	-0.420728	0.0223414	ENSMUSG00000034959
Tmppe	-0.423795	0.00863086	ENSMUSG00000079260
Isl1	-0.425516	0.00907774	ENSMUSG00000042258
Cfap54	-0.426136	0.0173493	ENSMUSG00000020014
5930409G06Rik	-0.437198	0.0238558	ENSMUSG00000103477
Fras1	-0.441092	6.04499e-05	ENSMUSG00000034687
Efhc2	-0.44145	0.0396271	ENSMUSG00000025038
Pde11a	-0.441756	0.0176664	ENSMUSG00000075270
Fam60a	-0.441949	0.0474514	ENSMUSG00000039985
Lrrc46	-0.447109	0.0449036	ENSMUSG00000020878
Dach2	-0.450249	0.0203563	ENSMUSG00000025592
C130060K24Rik	-0.45333	0.0481736	ENSMUSG00000029917
Arhgap30	-0.457054	0.0073674	ENSMUSG00000048865
Cfap45	-0.46108	0.0450448	ENSMUSG00000026546
4930458D05Rik	-0.472713	0.0174447	ENSMUSG00000087611
Dyrk2	-0.473461	0.0498522	ENSMUSG00000028630
Trpm3	-0.473809	0.0347735	ENSMUSG00000052387
Sp7	-0.478255	0.0177077	ENSMUSG00000060284
Gpr179	-0.490118	0.0122831	ENSMUSG00000070337
Lpar4	-0.495512	0.0329195	ENSMUSG00000049929
Sds	-0.501122	0.0328752	ENSMUSG00000029597
Srcap	-0.50381	0.0290051	ENSMUSG00000053877
Gm10684	-0.513162	9.54632e-05	ENSMUSG00000074385
Gucy1a2	-0.542123	0.0399791	ENSMUSG00000041624
Cfap43	-0.543189	0.00265894	ENSMUSG00000044948
Acss3	-0.54589	0.018241	ENSMUSG00000035948
Gm26633	-0.555244	0.00778191	ENSMUSG00000097441
1110017D15Rik	-0.56372	0.0467726	ENSMUSG00000028441
Lingo4	-0.564311	0.0120787	ENSMUSG00000044505
Rsph4a	-0.569988	0.0166618	ENSMUSG00000039552
Spink10	-0.579058	0.0181185	ENSMUSG00000044176
Xlr3a	-0.582944	0.0238802	ENSMUSG00000057836
Dnah9	-0.587433	0.000759901	ENSMUSG00000056752
Foxr2	-0.58938	0.0178994	ENSMUSG00000071665
Slc37a2	-0.595638	0.0118821	ENSMUSG00000032122
Dchs2	-0.600465	0.0420787	ENSMUSG00000102692
Pnp2	-0.627477	0.0410518	ENSMUSG00000068417
Gm44250	-0.633617	0.0246703	ENSMUSG00000107881
Tex14	-0.636194	0.0224811	ENSMUSG00000010342
Pon3	-0.636931	0.00536415	ENSMUSG00000029759
Gm37694	-0.649068	0.0478023	ENSMUSG00000102562
Gm7173	-0.659015	0.0162311	ENSMUSG00000073077
Crb2	-0.667445	0.00677647	ENSMUSG00000035403
Nod2	-0.70197	0.0479375	ENSMUSG00000055994
Npr3	-0.719104	0.0213314	ENSMUSG00000022206
Ceacam2	-0.729058	0.0159392	ENSMUSG00000054385
Lrriq1	-0.730226	0.0188056	ENSMUSG00000019892
Cdhr2	-0.736595	0.0257137	ENSMUSG00000034918
Gm28729	-0.762314	0.0107496	ENSMUSG00000099564
Frem3	-0.768188	0.00439259	ENSMUSG00000042353
2410021H03Rik	-0.774821	0.0408592	ENSMUSG00000100572
Gm30340	-0.781468	0.0326692	ENSMUSG00000104411
Gm16287	-0.793591	0.0295121	ENSMUSG00000073739
Zfp185	-0.798384	0.0392455	ENSMUSG00000031351
Gm15594	-0.801101	0.0422523	ENSMUSG00000084947
Nkain3	-0.806724	0.000880911	ENSMUSG00000055761
Large2	-0.807407	0.0212696	ENSMUSG00000040434
Spag16	-0.816265	0.0495809	ENSMUSG00000053153
Gm12405	-0.840533	0.0467263	ENSMUSG00000087054
Gm16982	-0.866808	0.0347862	ENSMUSG00000097170
Hist1h4k	-0.872341	0.0209335	ENSMUSG00000064288
Wdr63	-0.88942	0.0199341	ENSMUSG00000043020
Dmrt3	-0.949682	0.021867	ENSMUSG00000042372
Gm43829	-1.01861	0.0491131	ENSMUSG00000105530
Fap	-1.09656	0.0347955	ENSMUSG00000000392
Dsp	-1.10314	0.0180119	ENSMUSG00000054889
Tjp3	-1.13373	0.0287828	ENSMUSG00000034917
Cndp1	-1.14071	0.0364968	ENSMUSG00000056162
Tmem27	-1.14113	0.0291085	ENSMUSG00000015401
Spaca9	-1.14114	0.0224449	ENSMUSG00000026809
4833427G06Rik	-1.19306	0.0163679	ENSMUSG00000032057
Slc28a3	-1.26863	0.0442947	ENSMUSG00000021553
Gm45102	-1.30216	0.00280781	ENSMUSG00000108871
Cldn9	-1.38367	0.0439429	ENSMUSG00000066720
Tmem184a	-1.42004	0.0098001	ENSMUSG00000036687
Defb11	-1.70815	0.0460127	ENSMUSG00000045337

## Sheet: Mecp2+- VU595
Genes disrupted in Mecp2+/- VU595-treated mice.
Gene.name	log2FoldChange	pvalue	ID
Fgfbp1	2.18233	0.00156255	ENSMUSG00000048373
H2-Q1	1.81107	0.0164735	ENSMUSG00000079507
Tspan8	1.47384	0.0128097	ENSMUSG00000034127
Gm32568	1.41869	0.00214537	ENSMUSG00000110500
Cytl1	1.31749	0.00105725	ENSMUSG00000062329
Prg4	1.3071	0.0196157	ENSMUSG00000006014
Mpzl2	1.27246	0.00814557	ENSMUSG00000032092
Slc22a6	1.26181	0.000393514	ENSMUSG00000024650
S100a9	1.22069	0.0448989	ENSMUSG00000056071
Ogn	1.19143	0.0010716	ENSMUSG00000021390
Gm26789	1.17974	0.00584096	ENSMUSG00000096991
Mfap5	1.17881	0.00226762	ENSMUSG00000030116
Fmod	1.1386	1.53754e-07	ENSMUSG00000041559
Gm3985	1.12822	0.000443466	ENSMUSG00000079070
Gm41231	1.12375	0.0140728	ENSMUSG00000110273
Foxc2	1.12331	0.0040176	ENSMUSG00000046714
Gm26852	1.07893	0.00272287	ENSMUSG00000097231
Gm11827	1.07245	0.00744392	ENSMUSG00000086765
Gm26578	1.04508	0.00148998	ENSMUSG00000097928
Olfr558	1.03556	0.00055302	ENSMUSG00000070423
Osr1	1.02041	0.01435	ENSMUSG00000048387
Wnt6	1.00382	0.0226711	ENSMUSG00000033227
Ankrd61	0.983807	0.00733778	ENSMUSG00000029607
Gm16091	0.975472	0.00708636	ENSMUSG00000087502
Slc47a1	0.975187	0.0163948	ENSMUSG00000010122
Tagln	0.968556	0.000771073	ENSMUSG00000032085
Nat8f7	0.959569	0.0234385	ENSMUSG00000089694
St6galnac2	0.957074	0.0119561	ENSMUSG00000110170
Lilrb4a	0.955495	0.0351114	ENSMUSG00000062593
Ranbp3l	0.949156	0.0136781	ENSMUSG00000048424
Rreb1	0.933169	1.30364e-06	ENSMUSG00000039087
Gm12239	0.932777	0.0412743	ENSMUSG00000086020
Gm20700	0.917988	0.0108168	ENSMUSG00000093502
Siglec1	0.917071	0.0344372	ENSMUSG00000027322
Fendrr	0.912451	0.00264055	ENSMUSG00000097336
A930036I15Rik	0.89931	0.0185394	ENSMUSG00000105469
Gm19744	0.896841	0.00108606	ENSMUSG00000100706
Slc6a13	0.885537	0.00163469	ENSMUSG00000030108
Col5a1	0.865822	3.9424e-05	ENSMUSG00000026837
Mir3072	0.865806	0.0312678	ENSMUSG00000093351
Sec16b	0.865212	0.000482659	ENSMUSG00000026589
C1qtnf7	0.860203	0.00560934	ENSMUSG00000061535
Gm26679	0.857115	0.0380445	ENSMUSG00000097903
Itih2	0.854784	0.0224549	ENSMUSG00000037254
Gm44349	0.851665	0.0191144	ENSMUSG00000105100
Ada	0.849451	5.61373e-05	ENSMUSG00000017697
Kcnh4	0.846781	0.046601	ENSMUSG00000035355
Myzap	0.845787	0.0176188	ENSMUSG00000041361
Pla2g4b	0.84468	0.0082734	ENSMUSG00000098488
Slc36a2	0.837253	0.0494027	ENSMUSG00000020264
Gm18290	0.835639	0.0418198	ENSMUSG00000106965
Gm42991	0.821154	0.0219987	ENSMUSG00000106386
Glis1	0.803215	0.00261092	ENSMUSG00000034762
C1s1	0.799416	0.0164387	ENSMUSG00000038521
Col19a1	0.790699	0.000736887	ENSMUSG00000026141
Igf2bp2	0.785462	0.0153639	ENSMUSG00000033581
Nphs1	0.775388	0.0357974	ENSMUSG00000006649
Lmntd1	0.773964	0.00456945	ENSMUSG00000054966
Gm34294	0.773504	0.0264639	ENSMUSG00000103662
Fam180a	0.766579	0.031015	ENSMUSG00000047420
Frs3os	0.765937	0.0336527	ENSMUSG00000086930
Acta2	0.765074	0.022226	ENSMUSG00000035783
Gm31024	0.761563	0.0102895	ENSMUSG00000109015
Gm16044	0.760911	0.0345042	ENSMUSG00000081339
Gm37928	0.760882	3.34417e-06	ENSMUSG00000104362
Gm23600	0.760634	0.0384202	ENSMUSG00000087885
Gm28192	0.759194	0.00224805	ENSMUSG00000100629
Vwf	0.756339	0.0224872	ENSMUSG00000001930
Slc6a20a	0.755275	0.0281737	ENSMUSG00000036814
Lrrn4cl	0.752907	0.00105517	ENSMUSG00000071656
Gm15893	0.751977	0.0489841	ENSMUSG00000085246
Myh11	0.74701	0.000141503	ENSMUSG00000018830
Gdpd3	0.745901	0.0180986	ENSMUSG00000030703
Crocc2	0.744295	0.0010597	ENSMUSG00000084989
Podn	0.743195	0.02726	ENSMUSG00000028600
Mir3074-1	0.742364	0.0272077	ENSMUSG00000092741
Vmn2r84	0.741804	0.0428914	ENSMUSG00000070601
Mir186	0.736212	0.00602292	ENSMUSG00000065431
Chn1os3	0.73364	0.0313123	ENSMUSG00000086544
Gm16984	0.729389	0.0302239	ENSMUSG00000085962
Thbs4	0.727186	0.0375095	ENSMUSG00000021702
Irf6	0.72636	0.0323605	ENSMUSG00000026638
Aox3	0.719052	0.02029	ENSMUSG00000064294
Aldh1a2	0.718961	0.0378476	ENSMUSG00000013584
Gm26823	0.716463	0.0248829	ENSMUSG00000096926
8430408G22Rik	0.714243	0.00553688	ENSMUSG00000048489
Gm32444	0.712968	4.22179e-05	ENSMUSG00000102729
Gm26935	0.712627	0.0202915	ENSMUSG00000098146
Gm17112	0.704718	0.0149656	ENSMUSG00000090873
Sdk1	0.703792	1.67023e-07	ENSMUSG00000039683
E530001F21Rik	0.703413	0.024327	ENSMUSG00000083889
Fkbp5	0.701751	1.38875e-13	ENSMUSG00000024222
Sned1	0.700349	0.00208762	ENSMUSG00000047793
Foxd1	0.699364	0.0266236	ENSMUSG00000078302
Aspg	0.695033	2.78778e-06	ENSMUSG00000037686
Fmo2	0.688933	0.000564991	ENSMUSG00000040170
Crispld2	0.684927	1.99995e-06	ENSMUSG00000031825
Gm37773	0.684679	0.0124123	ENSMUSG00000104033
Slc4a9	0.684581	0.000170184	ENSMUSG00000024485
Gm27616	0.683513	0.0429153	ENSMUSG00000098259
Col4a3	0.682783	0.0112343	ENSMUSG00000079465
Tdrd5	0.681333	1.18892e-05	ENSMUSG00000060985
Gm43808	0.679485	0.0169131	ENSMUSG00000107086
Gm4787	0.673505	0.025869	ENSMUSG00000072974
Thsd4	0.672985	2.65397e-05	ENSMUSG00000032289
Cracr2a	0.672514	7.9184e-05	ENSMUSG00000061414
Col4a6	0.671973	0.00734857	ENSMUSG00000031273
Lhx9	0.67091	0.00400507	ENSMUSG00000019230
Fbn1	0.669134	8.18312e-07	ENSMUSG00000027204
Gm37795	0.665483	2.36134e-05	ENSMUSG00000102813
Gm43859	0.665472	0.036252	ENSMUSG00000105710
Gm28035	0.664087	0.00301564	ENSMUSG00000099041
Prr22	0.66258	0.0409929	ENSMUSG00000090273
Col4a2	0.660991	1.97666e-09	ENSMUSG00000031503
Angpt2	0.65954	0.00977517	ENSMUSG00000031465
Mir5125	0.653231	0.000242659	ENSMUSG00000092981
Cdk3-ps	0.65111	0.0284749	ENSMUSG00000092300
Dcst2	0.649423	0.047174	ENSMUSG00000109293
Bdkrb2	0.648961	0.0313939	ENSMUSG00000021070
Gm36936	0.648832	0.0322806	ENSMUSG00000102411
Smoc2	0.64837	6.02093e-05	ENSMUSG00000023886
Nov	0.645591	0.0277679	ENSMUSG00000037362
Eln	0.64468	0.0153009	ENSMUSG00000029675
Slc16a10	0.641949	0.00445433	ENSMUSG00000019838
Col3a1	0.639857	0.00962748	ENSMUSG00000026043
Prdm1	0.637353	0.0439403	ENSMUSG00000038151
Crybg1	0.631066	0.0386323	ENSMUSG00000019866
Gm36995	0.629874	0.018125	ENSMUSG00000103436
Gm43858	0.624528	0.00520346	ENSMUSG00000104546
Tgfbr3l	0.622919	0.00951949	ENSMUSG00000089736
Ano5	0.622817	0.00293705	ENSMUSG00000055489
Prkag2os2	0.621401	0.0499982	ENSMUSG00000087314
Gm33320	0.619962	0.0303739	ENSMUSG00000102771
Col6a2	0.615088	0.00296888	ENSMUSG00000020241
Aebp1	0.613796	2.90906e-06	ENSMUSG00000020473
Ctgf	0.613097	0.000471433	ENSMUSG00000019997
Col24a1	0.612846	0.00336414	ENSMUSG00000028197
Gm43272	0.61142	0.0136377	ENSMUSG00000105632
AC110091.1	0.611372	0.0100323	ENSMUSG00000111219
Gm26642	0.601642	0.0122071	ENSMUSG00000097680
Pln	0.600088	0.0323994	ENSMUSG00000038583
Gm14827	0.597721	0.000898963	ENSMUSG00000084904
Gm29237	0.596995	0.0243218	ENSMUSG00000101872
Flrt3	0.596554	7.35712e-11	ENSMUSG00000051379
Gm16172	0.594836	0.0274252	ENSMUSG00000086472
Slc16a12	0.594487	0.0344427	ENSMUSG00000009378
Angptl4	0.594392	0.0039223	ENSMUSG00000002289
Runx2	0.594053	0.00612331	ENSMUSG00000039153
Gm44850	0.589253	0.0498304	ENSMUSG00000108604
Ptgds	0.588	0.014862	ENSMUSG00000015090
2310043M15Rik	0.586338	0.0244276	ENSMUSG00000097768
Serpine1	0.586058	0.0479466	ENSMUSG00000037411
Traf5	0.583197	0.0114347	ENSMUSG00000026637
Olfml2a	0.580997	0.00464984	ENSMUSG00000046618
Col6a1	0.580509	7.72889e-06	ENSMUSG00000001119
Phyhd1	0.580167	1.37978e-05	ENSMUSG00000079484
Greb1	0.578213	0.000983725	ENSMUSG00000036523
Gm15246	0.577565	0.00107215	ENSMUSG00000087159
Reck	0.577161	2.46754e-05	ENSMUSG00000028476
Slc9a2	0.577129	0.00122338	ENSMUSG00000026062
Gm37422	0.576081	0.000479904	ENSMUSG00000104435
Coro6	0.5755	7.31139e-08	ENSMUSG00000020836
Sult1a1	0.575182	0.00035157	ENSMUSG00000030711
Myoc	0.574833	2.78949e-05	ENSMUSG00000026697
Lmod1	0.573779	0.00867857	ENSMUSG00000048096
BC030499	0.573307	0.000750332	ENSMUSG00000037593
Adam12	0.565252	0.00150375	ENSMUSG00000054555
Gm16365	0.561384	0.0157813	ENSMUSG00000086915
Ptpn14	0.559934	0.000244292	ENSMUSG00000026604
Lepr	0.558826	0.024415	ENSMUSG00000057722
Eva1c	0.558623	0.0123154	ENSMUSG00000039903
Mrc1	0.557827	0.0383082	ENSMUSG00000026712
Espl1	0.555395	0.0152047	ENSMUSG00000058290
Nrros	0.553364	0.000129358	ENSMUSG00000052384
Lad1	0.550862	0.0189377	ENSMUSG00000041782
C2	0.550541	0.0265312	ENSMUSG00000024371
Plin4	0.550311	0.00167364	ENSMUSG00000002831
Smoc1	0.54944	1.00418e-13	ENSMUSG00000021136
Dnah14	0.549398	0.0064329	ENSMUSG00000047369
Mill2	0.548912	0.0309421	ENSMUSG00000040987
Zbtb16	0.548536	0.00621348	ENSMUSG00000066687
Gstm2	0.547334	0.0390892	ENSMUSG00000040562
Mid1	0.547107	0.0293841	ENSMUSG00000035299
Gm45869	0.546367	0.00502864	ENSMUSG00000110390
Fgl2	0.546016	0.0131981	ENSMUSG00000039899
Rhoj	0.545916	0.000179574	ENSMUSG00000046768
Ect2l	0.545298	0.0352252	ENSMUSG00000071392
1700123M08Rik	0.544743	0.0295584	ENSMUSG00000085614
Gm38102	0.543886	0.00563235	ENSMUSG00000104156
Scn5a	0.540165	0.00992139	ENSMUSG00000032511
Xdh	0.539411	1.07845e-05	ENSMUSG00000024066
Pou3f1	0.53818	1.34234e-06	ENSMUSG00000090125
Pla2g3	0.537799	4.79141e-05	ENSMUSG00000034579
Snhg11	0.537608	4.54866e-08	ENSMUSG00000044349
B230216N24Rik	0.536885	0.00379757	ENSMUSG00000089706
Gm25047	0.536117	0.0427622	ENSMUSG00000084616
Col7a1	0.535287	0.0344497	ENSMUSG00000025650
Aff1	0.533463	0.00034832	ENSMUSG00000029313
Pkn3	0.532778	0.0184153	ENSMUSG00000026785
Mef2c	0.532526	1.91318e-08	ENSMUSG00000005583
Meg3	0.530277	7.80316e-05	ENSMUSG00000021268
Bmx	0.529186	0.0183674	ENSMUSG00000031377
Plagl1	0.529135	2.91488e-06	ENSMUSG00000019817
Atp10d	0.526781	0.000182068	ENSMUSG00000046808
Gm12319	0.524446	0.0287796	ENSMUSG00000087523
Col11a1	0.523625	0.00082642	ENSMUSG00000027966
Hif3a	0.522657	7.27338e-05	ENSMUSG00000004328
4932422M17Rik	0.520661	0.0314876	ENSMUSG00000105881
Fndc1	0.520514	0.0024983	ENSMUSG00000071984
Bcl2l11	0.51795	0.000120063	ENSMUSG00000027381
Gjb2	0.5176	0.00771625	ENSMUSG00000046352
Gm43759	0.516805	0.0453775	ENSMUSG00000105368
Gk5	0.515362	0.00498694	ENSMUSG00000041440
Gm7160	0.514677	0.025122	ENSMUSG00000099843
Ston1	0.513849	0.0194679	ENSMUSG00000033855
Muc3a	0.513245	0.0392467	ENSMUSG00000094840
Sbsn	0.51309	0.0343026	ENSMUSG00000046056
1700109H08Rik	0.512527	0.0256031	ENSMUSG00000008307
Bmp6	0.510855	0.0264032	ENSMUSG00000039004
Ptgis	0.506906	0.0127769	ENSMUSG00000017969
Il1r1	0.506784	0.00693008	ENSMUSG00000026072
Dpp4	0.506057	0.0091177	ENSMUSG00000035000
Grin1os	0.505163	0.00263014	ENSMUSG00000085830
Ceacam1	0.503052	0.000195071	ENSMUSG00000074272
Lama3	0.502003	0.0107405	ENSMUSG00000024421
Vav3	0.501395	3.69415e-06	ENSMUSG00000033721
Aldob	0.498225	0.00904936	ENSMUSG00000028307
Gm20219	0.49741	0.0162778	ENSMUSG00000110218
Wnt4	0.493882	0.0358172	ENSMUSG00000036856
Glis3	0.493859	0.0105608	ENSMUSG00000052942
Gm45881	0.493794	0.0221348	ENSMUSG00000110408
Fgf5	0.493588	0.0331541	ENSMUSG00000029337
Cd163	0.492793	0.014288	ENSMUSG00000008845
Filip1l	0.492556	0.000124464	ENSMUSG00000043336
Leng8	0.492441	0.000163452	ENSMUSG00000035545
Bmper	0.489101	1.77821e-07	ENSMUSG00000031963
Hmgcs2	0.487671	0.0406965	ENSMUSG00000027875
A330023F24Rik	0.486184	0.000837976	ENSMUSG00000096929
Col4a1	0.485167	1.83318e-07	ENSMUSG00000031502
Slc1a5	0.484869	0.0162466	ENSMUSG00000001918
Col27a1	0.484429	0.00350523	ENSMUSG00000045672
Sh2b2	0.483098	0.000103522	ENSMUSG00000005057
Lama1	0.481719	0.00146355	ENSMUSG00000032796
Bvht	0.479382	0.0483065	ENSMUSG00000098098
Ttc39aos1	0.478259	0.00530669	ENSMUSG00000085873
Zfp750	0.477044	0.0491992	ENSMUSG00000039238
Aph1c	0.474173	0.000942738	ENSMUSG00000053040
Ppp1r3g	0.471078	7.57963e-05	ENSMUSG00000050423
Ubap1l	0.469693	0.000759451	ENSMUSG00000086228
Tcf7l2	0.469412	0.0312025	ENSMUSG00000024985
Cyp4f17	0.468877	0.00108027	ENSMUSG00000091586
Ryr3	0.464789	0.012645	ENSMUSG00000057378
Serping1	0.463695	0.0155642	ENSMUSG00000023224
Gja4	0.463442	0.0234419	ENSMUSG00000050234
E230020A03Rik	0.460928	0.044581	ENSMUSG00000104420
Akap13	0.460677	0.000965758	ENSMUSG00000066406
Il12rb1	0.458421	0.00423885	ENSMUSG00000000791
Gm2885	0.457985	0.0238493	ENSMUSG00000097103
Stox1	0.457816	0.0455208	ENSMUSG00000036923
Gm15328	0.454088	0.00612181	ENSMUSG00000086095
Bard1	0.453084	0.0228993	ENSMUSG00000026196
Adam8	0.452745	0.0456457	ENSMUSG00000025473
Gm43031	0.452571	0.0119713	ENSMUSG00000106535
Gm43012	0.449935	0.031671	ENSMUSG00000105802
Klrg2	0.449404	0.0161296	ENSMUSG00000071537
Col5a2	0.4487	0.0033808	ENSMUSG00000026042
Papss2	0.446133	0.000420631	ENSMUSG00000024899
Gabrr2	0.445607	0.0469145	ENSMUSG00000023267
Sfi1	0.444163	0.000736751	ENSMUSG00000023764
F13a1	0.444081	0.0164001	ENSMUSG00000039109
Ssc5d	0.44362	0.0109482	ENSMUSG00000035279
Rxfp1	0.442445	0.0270365	ENSMUSG00000034009
Bgn	0.440937	0.0138347	ENSMUSG00000031375
Itga10	0.440097	0.0402738	ENSMUSG00000090210
Il10ra	0.438477	0.000900906	ENSMUSG00000032089
Cfh	0.437952	0.0171111	ENSMUSG00000026365
Foxc1	0.435838	0.00794265	ENSMUSG00000050295
Lhx2	0.434741	0.00616515	ENSMUSG00000000247
Ky	0.432141	0.000783407	ENSMUSG00000035606
Gpr182	0.431089	0.0458332	ENSMUSG00000058396
Prss23	0.430426	0.00212704	ENSMUSG00000039405
Slc52a3	0.428433	0.0100112	ENSMUSG00000027463
Cdkn1a	0.427868	0.000542066	ENSMUSG00000023067
Mamdc4	0.427749	0.032692	ENSMUSG00000026941
Net1	0.426565	5.18885e-07	ENSMUSG00000021215
Esrrb	0.425083	0.000286505	ENSMUSG00000021255
Egln3	0.424648	8.84115e-05	ENSMUSG00000035105
Map3k6	0.422635	0.000392731	ENSMUSG00000028862
Gm37963	0.422249	0.0119381	ENSMUSG00000104399
Efna5	0.420844	1.52559e-05	ENSMUSG00000048915
Arhgap10	0.420655	0.000535911	ENSMUSG00000037148
Eya2	0.420331	3.78149e-05	ENSMUSG00000017897
Gm27544	0.420232	0.00896592	ENSMUSG00000098979
Prtg	0.42002	0.0133278	ENSMUSG00000036030
Cyp1b1	0.41821	0.00784449	ENSMUSG00000024087
Il17rb	0.417735	0.00603558	ENSMUSG00000015966
Actn2	0.417381	0.0160635	ENSMUSG00000052374
Esyt3	0.417253	0.0146138	ENSMUSG00000037681
Trp53inp1	0.417032	6.16688e-05	ENSMUSG00000028211
Pde3a	0.416508	0.000560633	ENSMUSG00000041741
AI480526	0.416199	0.00828295	ENSMUSG00000090086
Fam19a1	0.415792	0.00022565	ENSMUSG00000059187
Wipf3	0.414532	0.010339	ENSMUSG00000086040
Pear1	0.414066	0.007256	ENSMUSG00000028073
Neat1	0.412185	0.00671847	ENSMUSG00000092274
Mroh7	0.412084	0.0291263	ENSMUSG00000047502
Gpr156	0.410212	0.0270476	ENSMUSG00000046961
Gm16153	0.408727	0.0476635	ENSMUSG00000085687
Adamts20	0.408207	4.42637e-07	ENSMUSG00000022449
Glb1l	0.404374	0.0027381	ENSMUSG00000026200
Atp8b1	0.403595	0.0312401	ENSMUSG00000039529
Setdb2	0.402973	0.00197222	ENSMUSG00000071350
Scara3	0.402583	0.0357943	ENSMUSG00000034463
E230016M11Rik	0.400648	0.00638451	ENSMUSG00000087231
Abca9	0.400596	0.000930016	ENSMUSG00000041797
Plekhg2	0.40015	0.00590119	ENSMUSG00000037552
Zkscan2	0.399829	0.00150293	ENSMUSG00000030757
Miat	0.39909	2.58205e-05	ENSMUSG00000097767
Fn1	0.398756	0.00254095	ENSMUSG00000026193
Cfap44	0.398349	0.0220867	ENSMUSG00000071550
Sema5a	0.398038	0.00333639	ENSMUSG00000022231
Itgb3	0.397756	0.0150732	ENSMUSG00000020689
Gm44898	0.395848	0.0472441	ENSMUSG00000108325
Zim1	0.395586	0.0129602	ENSMUSG00000002266
Csmd1	0.395191	0.00942356	ENSMUSG00000060924
Kcns1	0.392524	0.00510162	ENSMUSG00000040164
Tfr2	0.391513	0.0475118	ENSMUSG00000029716
Plekhn1	0.389987	0.0109441	ENSMUSG00000078485
Gm43980	0.389892	0.0324481	ENSMUSG00000107962
Fat3	0.389769	0.00998933	ENSMUSG00000074505
Sgk3	0.388092	0.00115298	ENSMUSG00000025915
Npnt	0.387378	0.00199682	ENSMUSG00000040998
Parp12	0.386988	0.00167619	ENSMUSG00000038507
Nos1ap	0.386067	0.023221	ENSMUSG00000038473
Phactr4	0.385279	0.00307101	ENSMUSG00000066043
BC022960	0.383654	0.0038921	ENSMUSG00000081137
Cd46	0.383141	0.00727394	ENSMUSG00000016493
Inhbb	0.383007	1.95748e-07	ENSMUSG00000037035
Arrdc2	0.382888	2.50702e-06	ENSMUSG00000002910
Slc19a3	0.38227	0.00435487	ENSMUSG00000038496
Dok3	0.381377	0.0155717	ENSMUSG00000035711
Abcc4	0.380324	0.000124197	ENSMUSG00000032849
Mmp2	0.37979	0.0103843	ENSMUSG00000031740
Snhg14	0.379572	4.22545e-05	ENSMUSG00000100826
Etnppl	0.379017	0.000222803	ENSMUSG00000019232
Hs3st3a1	0.378697	0.0208268	ENSMUSG00000047759
Firre	0.378389	0.000566741	ENSMUSG00000085396
Col5a3	0.377515	0.0342781	ENSMUSG00000004098
Adgrl2	0.376216	0.000681066	ENSMUSG00000028184
Nmrk1	0.375383	0.00422748	ENSMUSG00000037847
Zfp783	0.374725	0.0102077	ENSMUSG00000072653
Nnat	0.374428	0.0301534	ENSMUSG00000067786
Gm37691	0.373831	0.0206765	ENSMUSG00000104348
4930481A15Rik	0.373131	0.0182642	ENSMUSG00000086938
Map3k21	0.372664	0.0326066	ENSMUSG00000031853
Auts2	0.37206	1.57336e-06	ENSMUSG00000029673
Tgfbr3	0.372028	0.00719598	ENSMUSG00000029287
Lypd6	0.37037	0.00505642	ENSMUSG00000050447
Aox1	0.369869	0.00378202	ENSMUSG00000063558
Mks1	0.368485	0.00119167	ENSMUSG00000034121
Kcnh7	0.367339	0.000355533	ENSMUSG00000059742
Cp	0.364752	0.00602732	ENSMUSG00000003617
Errfi1	0.364524	9.52979e-05	ENSMUSG00000028967
Irak1	0.364112	1.04646e-05	ENSMUSG00000031392
Smim3	0.364077	0.00198538	ENSMUSG00000038059
Adamts2	0.362514	0.00432685	ENSMUSG00000036545
Col15a1	0.362327	0.00502235	ENSMUSG00000028339
Pacrg	0.361782	0.00256173	ENSMUSG00000037196
Pkd2l1	0.361339	0.00441303	ENSMUSG00000037578
Fam189a1	0.359641	0.00093199	ENSMUSG00000030518
Rasgef1b	0.359583	0.000593649	ENSMUSG00000089809
Sox5	0.359297	0.0016994	ENSMUSG00000041540
Col16a1	0.357883	0.0170132	ENSMUSG00000040690
AC160637.1	0.356908	0.0421069	ENSMUSG00000111394
Arhgap29	0.356836	0.000247273	ENSMUSG00000039831
Nuak2	0.356248	0.040929	ENSMUSG00000009772
Proser2	0.356187	0.00675906	ENSMUSG00000045319
Dlec1	0.355274	0.0223804	ENSMUSG00000038060
Mbd6	0.355091	0.00140623	ENSMUSG00000025409
Col1a1	0.354036	0.0314728	ENSMUSG00000001506
Malt1	0.354011	0.0176131	ENSMUSG00000032688
Sema5b	0.353514	0.000679081	ENSMUSG00000052133
Msrb3	0.353394	0.00107436	ENSMUSG00000051236
Plekhh2	0.353351	0.000676574	ENSMUSG00000040852
B3gnt2	0.353182	0.00334667	ENSMUSG00000051650
Vav2	0.352136	0.000301005	ENSMUSG00000009621
Arhgap22	0.351482	0.00148263	ENSMUSG00000063506
Flt1	0.35109	0.0122622	ENSMUSG00000029648
Phka2	0.350574	0.00113058	ENSMUSG00000031295
Gm7694	0.349813	0.0287867	ENSMUSG00000102752
Thbd	0.349401	0.0059699	ENSMUSG00000074743
Chrm3	0.348331	0.00904481	ENSMUSG00000046159
Plekha7	0.347943	0.00562059	ENSMUSG00000045659
Fbln5	0.347539	0.0170148	ENSMUSG00000021186
Asb2	0.34682	0.0348295	ENSMUSG00000021200
Marveld1	0.344138	0.00520458	ENSMUSG00000044345
Rps6ka2	0.343804	0.00082512	ENSMUSG00000023809
Colec12	0.343714	0.0234185	ENSMUSG00000036103
Dcdc2b	0.34096	0.0465244	ENSMUSG00000078552
Tmem131l	0.340722	0.0179088	ENSMUSG00000033767
Ntn1	0.339947	0.00515308	ENSMUSG00000020902
Lca5l	0.339797	0.0254412	ENSMUSG00000045275
B3gntl1	0.33834	0.0336738	ENSMUSG00000046605
Ovgp1	0.338054	0.0486217	ENSMUSG00000074340
Ly75	0.338047	0.0207309	ENSMUSG00000026980
Vwa5b2	0.337601	0.00274413	ENSMUSG00000046613
Clasrp	0.337408	0.000544419	ENSMUSG00000061028
Fras1	0.336989	0.0477356	ENSMUSG00000034687
Maf	0.335388	0.0254537	ENSMUSG00000055435
Gm17484	0.335123	0.0300212	ENSMUSG00000091514
Col23a1	0.33481	0.0121393	ENSMUSG00000063564
Zbtb7c	0.334408	0.0223441	ENSMUSG00000044646
Ntng1	0.334027	0.000366644	ENSMUSG00000059857
Slc2a5	0.333798	0.0279493	ENSMUSG00000028976
Tnxb	0.333539	0.0152367	ENSMUSG00000033327
Slc25a45	0.333462	0.0225332	ENSMUSG00000024818
Csf2ra	0.332978	0.0145838	ENSMUSG00000059326
Rps6kb2	0.331786	0.000787931	ENSMUSG00000024830
Apol8	0.33173	0.00029036	ENSMUSG00000056656
Gpc6	0.33118	0.0355371	ENSMUSG00000058571
Greb1l	0.330714	0.00889013	ENSMUSG00000042942
Gm17494	0.329819	0.041809	ENSMUSG00000057359
Ankrd24	0.329718	0.00181585	ENSMUSG00000054708
Amy1	0.328276	0.00458129	ENSMUSG00000074264
A330076H08Rik	0.326857	0.00965624	ENSMUSG00000109321
Txnip	0.326774	0.0253665	ENSMUSG00000038393
Lamc1	0.326595	0.000832343	ENSMUSG00000026478
Flnb	0.326539	0.00918789	ENSMUSG00000025278
Cntn4	0.325467	0.00435019	ENSMUSG00000064293
Polr3e	0.325406	9.66318e-06	ENSMUSG00000030880
Nhlrc3	0.325211	0.00266005	ENSMUSG00000042997
Osbpl3	0.322508	0.00496514	ENSMUSG00000029822
Atp10a	0.322319	0.0016884	ENSMUSG00000025324
Stxbp6	0.322272	0.00012188	ENSMUSG00000046314
Trp53i11	0.322232	4.61779e-05	ENSMUSG00000068735
Atp13a5	0.320834	0.0010466	ENSMUSG00000048939
Kcnq5	0.318962	0.00211685	ENSMUSG00000028033
Bicc1	0.318557	0.00575798	ENSMUSG00000014329
Cep83os	0.31717	0.0022231	ENSMUSG00000097164
Arhgef1	0.316785	0.00211801	ENSMUSG00000040940
Cntnap5a	0.316386	0.00776797	ENSMUSG00000070695
Ctdspl	0.316204	0.000120664	ENSMUSG00000047409
Nphp3	0.316127	0.00246064	ENSMUSG00000032558
Vstm4	0.315236	0.00241591	ENSMUSG00000050666
Tet2	0.314092	0.00822007	ENSMUSG00000040943
Fign	0.313976	0.0111777	ENSMUSG00000075324
Ptprk	0.313629	0.000135874	ENSMUSG00000019889
Tma16	0.313548	0.00132324	ENSMUSG00000025591
Susd1	0.313534	0.0182341	ENSMUSG00000038578
Svil	0.313293	0.0205946	ENSMUSG00000024236
Tha1	0.311891	0.0471066	ENSMUSG00000017713
Abcb4	0.311023	0.0155449	ENSMUSG00000042476
F730043M19Rik	0.310623	7.9137e-05	ENSMUSG00000052125
Peg10	0.310557	0.0179109	ENSMUSG00000092035
Rcsd1	0.310334	0.0044618	ENSMUSG00000040723
Zfp36	0.310135	0.0262724	ENSMUSG00000044786
Serpind1	0.309487	0.0174707	ENSMUSG00000022766
Ccdc141	0.309242	7.24528e-05	ENSMUSG00000044033
Ucp3	0.308937	0.00655065	ENSMUSG00000032942
Itga9	0.308872	0.00842791	ENSMUSG00000039115
Sox1ot	0.308254	0.0393366	ENSMUSG00000047935
Filip1	0.306313	0.0496014	ENSMUSG00000034898
Stard13	0.305834	0.000158835	ENSMUSG00000016128
Dock6	0.305371	0.0122877	ENSMUSG00000032198
Zkscan7	0.305087	0.0085288	ENSMUSG00000063488
Colgalt2	0.30481	0.0023011	ENSMUSG00000032649
Mpped1	0.304696	0.00544313	ENSMUSG00000041708
Il4ra	0.303984	0.0087137	ENSMUSG00000030748
Fzd4	0.303871	0.0224729	ENSMUSG00000049791
Ccdc187	0.301974	0.0266644	ENSMUSG00000048038
Slit3	0.301595	0.0332329	ENSMUSG00000056427
Klhdc7a	0.301152	0.000715093	ENSMUSG00000078234
Krba1	0.300567	0.0140329	ENSMUSG00000042810
Xist	0.300059	0.0378603	ENSMUSG00000086503
Hook2	0.299924	0.00212896	ENSMUSG00000052566
Cobl	0.29988	0.00437213	ENSMUSG00000020173
Arhgap18	0.299362	0.0014718	ENSMUSG00000039031
Sorcs1	0.299247	0.0120759	ENSMUSG00000043531
Nbl1	0.297576	0.00647753	ENSMUSG00000041120
Frmpd1	0.297486	0.00343327	ENSMUSG00000035615
Shkbp1	0.296997	0.036023	ENSMUSG00000089832
C78859	0.296866	0.00814845	ENSMUSG00000110710
Gm37090	0.29609	0.0199618	ENSMUSG00000103183
Hdx	0.296035	0.0118439	ENSMUSG00000034551
Timp3	0.295778	0.025079	ENSMUSG00000020044
Prdm16	0.295656	0.0241622	ENSMUSG00000039410
Prkca	0.295213	0.00121718	ENSMUSG00000050965
Fstl4	0.29514	0.010491	ENSMUSG00000036264
Tns2	0.294424	0.000101659	ENSMUSG00000037003
Slc22a8	0.294358	0.026766	ENSMUSG00000063796
B230334C09Rik	0.29221	0.0154272	ENSMUSG00000104597
Synm	0.29208	0.00126319	ENSMUSG00000030554
Hdac10	0.291597	0.00401428	ENSMUSG00000062906
Anxa11	0.29151	0.0289677	ENSMUSG00000021866
Anks6	0.291334	0.00163634	ENSMUSG00000066191
Grk3	0.290361	0.00385397	ENSMUSG00000042249
Plekha5	0.28927	0.00360176	ENSMUSG00000030231
B930095G15Rik	0.289254	0.00325666	ENSMUSG00000085133
Thrb	0.289012	0.00906766	ENSMUSG00000021779
Gadd45a	0.288256	0.0185293	ENSMUSG00000036390
Eif2ak4	0.287166	0.021545	ENSMUSG00000005102
Ltbp1	0.287041	0.0338293	ENSMUSG00000001870
4933428G20Rik	0.286907	0.0492178	ENSMUSG00000047988
Crocc	0.286792	0.0326	ENSMUSG00000040860
Fryl	0.286692	0.00713605	ENSMUSG00000070733
Evc	0.286661	0.00437527	ENSMUSG00000029122
Mast4	0.286625	0.0410622	ENSMUSG00000034751
Sh3bp2	0.28617	0.0150473	ENSMUSG00000054520
Stom	0.285923	0.0299549	ENSMUSG00000026880
Mocs1	0.285257	0.007855	ENSMUSG00000064120
Fam163a	0.285089	0.0207522	ENSMUSG00000015484
Mertk	0.284717	0.000491903	ENSMUSG00000014361
Zfc3h1	0.284214	0.00251732	ENSMUSG00000034163
Arhgef6	0.283713	0.00777564	ENSMUSG00000031133
Tgfbr2	0.283562	0.00462577	ENSMUSG00000032440
Fam214a	0.283333	0.000716086	ENSMUSG00000034858
Ldb2	0.282462	0.0201095	ENSMUSG00000039706
Rbm20	0.282317	0.0119327	ENSMUSG00000043639
Pbx3	0.282094	0.00131078	ENSMUSG00000038718
Focad	0.280582	0.0100073	ENSMUSG00000038368
Dennd1a	0.280581	0.00319766	ENSMUSG00000035392
Zfp692	0.280497	0.0251043	ENSMUSG00000037243
Pcdh15	0.280474	0.0420127	ENSMUSG00000052613
Bora	0.280446	0.0253241	ENSMUSG00000022070
Fam173b	0.280084	0.00415311	ENSMUSG00000039065
Lrrc45	0.28006	0.00523343	ENSMUSG00000025145
4930581F22Rik	0.279778	0.0224624	ENSMUSG00000070315
Dhtkd1	0.279598	0.0108633	ENSMUSG00000025815
Hdac7	0.279454	0.0057359	ENSMUSG00000022475
Lrp1b	0.27941	0.0329455	ENSMUSG00000049252
Agrn	0.279265	0.00490264	ENSMUSG00000041936
Nemp2	0.278459	0.0099956	ENSMUSG00000043015
Catsper2	0.27696	0.0456824	ENSMUSG00000033486
Tnfrsf1b	0.276401	0.0213034	ENSMUSG00000028599
Tyk2	0.276152	0.0147034	ENSMUSG00000032175
Ints2	0.27605	0.0048038	ENSMUSG00000018068
Zfp512b	0.275554	0.00529013	ENSMUSG00000000823
Actr5	0.275484	0.0336496	ENSMUSG00000037761
Bend5	0.274786	0.0292034	ENSMUSG00000028545
Whrn	0.274631	0.00727834	ENSMUSG00000039137
Gm11696	0.274585	0.0371993	ENSMUSG00000056687
Snrnp70	0.273912	0.0237511	ENSMUSG00000063511
St6galnac5	0.273599	0.0134941	ENSMUSG00000039037
Rnpc3	0.273225	0.0439335	ENSMUSG00000027981
Gfra1	0.273193	0.0223149	ENSMUSG00000025089
Metap1d	0.273077	0.00449151	ENSMUSG00000041921
Ccdc57	0.272983	0.0483495	ENSMUSG00000048445
Rhobtb1	0.271982	0.0321985	ENSMUSG00000019944
Per3	0.27103	0.00431172	ENSMUSG00000028957
A330015K06Rik	0.270944	0.0425827	ENSMUSG00000104093
Smpd4	0.270608	0.00304961	ENSMUSG00000005899
St3gal4	0.269597	2.81969e-06	ENSMUSG00000032038
Ankrd16	0.267478	0.00485824	ENSMUSG00000047909
Thbs2	0.267336	0.0428698	ENSMUSG00000023885
Tcf7l1	0.266868	0.0494202	ENSMUSG00000055799
Zcchc7	0.266302	0.00643347	ENSMUSG00000035649
Lrig3	0.266262	0.0186583	ENSMUSG00000020105
Pan2	0.265482	0.0466755	ENSMUSG00000005682
Dennd6b	0.264507	0.00540028	ENSMUSG00000015377
Ahnak	0.26431	0.0360031	ENSMUSG00000069833
Lamb2	0.264063	0.000767783	ENSMUSG00000052911
Zmat4	0.263713	0.0156553	ENSMUSG00000037492
Park2	0.263494	0.0176247	ENSMUSG00000023826
Rarb	0.262861	0.0280718	ENSMUSG00000017491
Sufu	0.262672	0.0111029	ENSMUSG00000025231
Slc25a37	0.262461	0.000382157	ENSMUSG00000034248
Tatdn3	0.261845	0.00304279	ENSMUSG00000026632
Arhgap42	0.261086	0.0042819	ENSMUSG00000050730
Ptpn13	0.260599	0.034751	ENSMUSG00000034573
Traf3ip2	0.260373	0.0390003	ENSMUSG00000019842
Opcml	0.260265	0.00173799	ENSMUSG00000062257
Unc5d	0.259961	0.0120059	ENSMUSG00000063626
Jag1	0.259578	0.00280346	ENSMUSG00000027276
Dlk1	0.259128	0.00076837	ENSMUSG00000040856
Zfp365	0.258635	0.000639746	ENSMUSG00000037855
Nav2	0.258459	0.020689	ENSMUSG00000052512
Synpo	0.258336	0.000578416	ENSMUSG00000043079
Fam163b	0.25771	0.00654601	ENSMUSG00000009216
Rassf3	0.257242	0.000975718	ENSMUSG00000025795
Zfand4	0.256799	0.0455747	ENSMUSG00000042213
Grasp	0.256576	0.0219629	ENSMUSG00000000531
Gm973	0.25602	0.0164061	ENSMUSG00000047361
Cgnl1	0.255843	0.01092	ENSMUSG00000032232
Prdm11	0.255723	0.028302	ENSMUSG00000075028
Slc38a6	0.255678	0.0188399	ENSMUSG00000044712
Tnip2	0.254053	0.0215594	ENSMUSG00000059866
Fzd6	0.253924	0.00682358	ENSMUSG00000022297
Rbm33	0.253351	0.0435659	ENSMUSG00000048271
Zfp446	0.252133	0.0350501	ENSMUSG00000033961
Wrn	0.25168	0.0175779	ENSMUSG00000031583
Uggt2	0.251399	0.029295	ENSMUSG00000042104
Alpl	0.249668	0.0433265	ENSMUSG00000028766
Trdmt1	0.249597	0.0419764	ENSMUSG00000026723
Afap1	0.249501	0.00147299	ENSMUSG00000029094
Tenm2	0.249341	0.00126353	ENSMUSG00000049336
Rerg	0.249219	0.00893226	ENSMUSG00000030222
Satb1	0.249029	0.0107071	ENSMUSG00000023927
4833422C13Rik	0.248698	0.0368484	ENSMUSG00000074782
AC126804.1	0.24867	0.00518132	ENSMUSG00000111128
Rccd1	0.248544	0.0246321	ENSMUSG00000038930
Tbc1d32	0.247933	0.022549	ENSMUSG00000038122
Akap8l	0.247843	0.00823517	ENSMUSG00000002625
Sgk1	0.247307	0.0217606	ENSMUSG00000019970
P3h3	0.246737	0.0448498	ENSMUSG00000023191
Rsrp1	0.246654	0.000111451	ENSMUSG00000037266
Erbb4	0.246491	0.0132575	ENSMUSG00000062209
Fam189a2	0.245989	0.0147731	ENSMUSG00000071604
Pdgfd	0.245691	0.00728049	ENSMUSG00000032006
Kdm8	0.245623	0.0331422	ENSMUSG00000030752
Ppp4r1l-ps	0.245444	0.0281	ENSMUSG00000055897
Fkbp14	0.244815	0.00279328	ENSMUSG00000038074
Lypd6b	0.244654	0.0463233	ENSMUSG00000026765
Aqp11	0.244475	0.000415068	ENSMUSG00000042797
Fbxl12	0.243622	0.0206755	ENSMUSG00000066892
Fnbp1l	0.243528	0.00129461	ENSMUSG00000039735
Mecom	0.243512	0.0427824	ENSMUSG00000027684
Cdh4	0.243135	0.0218523	ENSMUSG00000000305
Creb3l2	0.242422	0.00563595	ENSMUSG00000038648
Ifit3	0.242317	0.0400093	ENSMUSG00000074896
Uaca	0.241358	0.0306799	ENSMUSG00000034485
Cdc14a	0.24106	0.0343687	ENSMUSG00000033502
Podxl	0.240926	0.00641453	ENSMUSG00000025608
Ldlrad3	0.240784	0.0127025	ENSMUSG00000048058
Pxdn	0.240358	0.0224463	ENSMUSG00000020674
Spsb1	0.240336	0.00136723	ENSMUSG00000039911
Gpatch8	0.239439	0.0277816	ENSMUSG00000034621
Ints6l	0.239191	0.00438138	ENSMUSG00000035967
Usp36	0.238973	0.00436663	ENSMUSG00000033909
Atxn2l	0.238968	0.00744889	ENSMUSG00000032637
Dusp11	0.238629	0.00992082	ENSMUSG00000030002
Nprl3	0.238618	0.00346547	ENSMUSG00000020289
Zbtb25	0.238604	0.0128826	ENSMUSG00000056459
Unk	0.238248	0.0357809	ENSMUSG00000020770
Mir124-2hg	0.238029	0.000153409	ENSMUSG00000100252
Tmem200c	0.237724	0.00907872	ENSMUSG00000095407
Abcc10	0.23753	0.0175364	ENSMUSG00000032842
Mfsd4b4	0.237213	0.0292263	ENSMUSG00000096687
Ptpdc1	0.236858	0.00457859	ENSMUSG00000038042
Kremen1	0.236052	0.0294376	ENSMUSG00000020393
Nrp2	0.235858	0.0193586	ENSMUSG00000025969
Pard3	0.235366	0.00305629	ENSMUSG00000025812
Hmgb2	0.235056	0.043613	ENSMUSG00000054717
Cobll1	0.234886	0.0299858	ENSMUSG00000034903
Fam193b	0.234738	0.0120354	ENSMUSG00000021495
Hjurp	0.234533	0.00295288	ENSMUSG00000044783
Pam	0.234178	0.000521603	ENSMUSG00000026335
Bbs2	0.233594	0.000486338	ENSMUSG00000031755
Ercc6l2	0.233499	0.0357482	ENSMUSG00000021470
Hps1	0.232653	0.0228398	ENSMUSG00000025188
Nrp1	0.23246	0.0126962	ENSMUSG00000025810
2610203C20Rik	0.232209	0.000541426	ENSMUSG00000074415
Grip2	0.231857	0.0196477	ENSMUSG00000030098
Tia1	0.231304	0.0200161	ENSMUSG00000071337
Ern1	0.23073	0.0317688	ENSMUSG00000020715
Ccdc3	0.230528	0.0465859	ENSMUSG00000026676
Tm6sf1	0.230197	0.0362839	ENSMUSG00000038623
2700097O09Rik	0.228319	0.0100157	ENSMUSG00000062198
Arnt	0.228139	0.029813	ENSMUSG00000015522
Cavin2	0.22796	0.0327069	ENSMUSG00000045954
Map3k5	0.227892	0.0432266	ENSMUSG00000071369
Rasd2	0.227754	0.0134218	ENSMUSG00000034472
Shroom3	0.227704	0.0496821	ENSMUSG00000029381
Cux2	0.227623	0.0292006	ENSMUSG00000042589
Msantd2	0.227512	0.0286878	ENSMUSG00000042138
Snapc4	0.226767	0.0378963	ENSMUSG00000036281
Nid1	0.226326	0.0103074	ENSMUSG00000005397
Lhfpl3	0.225854	0.00883377	ENSMUSG00000106379
Ildr2	0.225467	0.0149731	ENSMUSG00000040612
Tns1	0.22535	0.0159931	ENSMUSG00000055322
Asap3	0.22534	0.0140856	ENSMUSG00000036995
Slit2	0.225144	0.0163267	ENSMUSG00000031558
Gigyf1	0.224031	0.0254553	ENSMUSG00000029714
Anxa4	0.223403	0.00788787	ENSMUSG00000029994
Zfp384	0.223105	0.00374279	ENSMUSG00000038346
Ankzf1	0.222672	0.0236523	ENSMUSG00000026199
Sirt4	0.222189	0.0253194	ENSMUSG00000029524
Plcd3	0.22183	0.0333187	ENSMUSG00000020937
Fibin	0.221528	0.0377297	ENSMUSG00000074971
Pkd2	0.221461	0.00118187	ENSMUSG00000034462
Tgm2	0.221222	0.0320169	ENSMUSG00000037820
Gpsm2	0.221128	0.012775	ENSMUSG00000027883
Rasl11b	0.220985	0.0243148	ENSMUSG00000049907
Utrn	0.220521	0.0332697	ENSMUSG00000019820
Mdm4	0.220024	0.0155307	ENSMUSG00000054387
Mturn	0.220015	0.00713873	ENSMUSG00000038065
Ogt	0.219016	0.00434841	ENSMUSG00000034160
Ercc2	0.218128	0.0191534	ENSMUSG00000030400
Nebl	0.218028	0.0196156	ENSMUSG00000053702
Frmd6	0.217669	0.021203	ENSMUSG00000048285
Eml4	0.217429	0.00972159	ENSMUSG00000032624
Fhdc1	0.217336	0.0330619	ENSMUSG00000041842
Parvb	0.21698	0.00431149	ENSMUSG00000022438
Helb	0.216639	0.0354544	ENSMUSG00000020228
Irak2	0.216512	0.0069877	ENSMUSG00000060477
Fndc3b	0.216233	0.00899211	ENSMUSG00000039286
Map3k20	0.216038	0.0113214	ENSMUSG00000004085
Klf15	0.21578	0.000215297	ENSMUSG00000030087
Mettl17	0.215744	0.0391636	ENSMUSG00000004561
Dapk1	0.215557	0.0184454	ENSMUSG00000021559
Mylk	0.21554	0.0446709	ENSMUSG00000022836
Arglu1	0.215377	0.00260578	ENSMUSG00000040459
Cebpa	0.214793	0.0195692	ENSMUSG00000034957
Rassf8	0.214724	0.00336764	ENSMUSG00000030259
Rin2	0.213976	0.00178532	ENSMUSG00000001768
Prkg2	0.213917	0.0466447	ENSMUSG00000029334
Mkl1	0.213001	0.00372187	ENSMUSG00000042292
Rnf38	0.212766	0.00224105	ENSMUSG00000035696
Emilin2	0.212738	0.017922	ENSMUSG00000024053
Tns3	0.212373	0.00505976	ENSMUSG00000020422
Cap2	0.212239	0.031066	ENSMUSG00000021373
Ermard	0.211917	0.0306466	ENSMUSG00000036552
Zkscan17	0.21169	0.0421726	ENSMUSG00000020472
Akap8	0.211462	0.012448	ENSMUSG00000024045
Pacsin2	0.211097	0.00229436	ENSMUSG00000016664
Pskh1	0.210829	0.0220749	ENSMUSG00000048310
Zfp704	0.210806	0.0481816	ENSMUSG00000040209
Dach1	0.210749	0.00794474	ENSMUSG00000055639
Ptprb	0.210662	0.0114597	ENSMUSG00000020154
Scyl3	0.209905	0.0132886	ENSMUSG00000026584
Dclre1b	0.209639	0.0212173	ENSMUSG00000027845
Tbc1d2b	0.209408	0.0329499	ENSMUSG00000037410
Lrrc20	0.207661	0.00654969	ENSMUSG00000037151
1700047M11Rik	0.207505	0.0277621	ENSMUSG00000100147
Caprin2	0.207024	0.0496953	ENSMUSG00000030309
Tgfb3	0.206645	0.039159	ENSMUSG00000021253
Cdc14b	0.206469	0.0328688	ENSMUSG00000033102
Daam2	0.205805	0.0404199	ENSMUSG00000040260
Srrm1	0.205418	0.00362785	ENSMUSG00000028809
Stx17	0.205283	0.0238813	ENSMUSG00000061455
Slc25a13	0.205226	0.038578	ENSMUSG00000015112
Srsf5	0.205219	0.045373	ENSMUSG00000021134
Baz2b	0.204916	0.0328774	ENSMUSG00000026987
Pdk1	0.20487	0.000914947	ENSMUSG00000006494
Cnot10	0.204662	0.00220509	ENSMUSG00000056167
Foxo1	0.204265	0.0163007	ENSMUSG00000044167
Sft2d3	0.20353	0.0320182	ENSMUSG00000044982
Fbf1	0.203458	0.0307796	ENSMUSG00000020776
Smo	0.203218	0.0169536	ENSMUSG00000001761
Ptbp3	0.20306	0.00658849	ENSMUSG00000028382
Rnf144b	0.202601	0.0182783	ENSMUSG00000038068
Frmd4a	0.202041	0.0346348	ENSMUSG00000026657
Scmh1	0.201635	0.00877166	ENSMUSG00000000085
Atp11a	0.201571	0.0392163	ENSMUSG00000031441
Snx9	0.20146	0.0214906	ENSMUSG00000002365
Sh3pxd2b	0.201214	0.0230201	ENSMUSG00000040711
Ttc28	0.2011	0.0350491	ENSMUSG00000033209
Sesn1	0.200756	0.00616692	ENSMUSG00000038332
Atp11b	0.200703	0.0033353	ENSMUSG00000037400
Npas3	0.199752	0.00764695	ENSMUSG00000021010
Magi1	0.199278	0.0206677	ENSMUSG00000045095
Pcx	0.198957	0.00401678	ENSMUSG00000024892
Fnbp4	0.198914	0.00947512	ENSMUSG00000008200
Mast3	0.198883	0.0117662	ENSMUSG00000031833
Smyd3	0.197679	0.00492429	ENSMUSG00000055067
Sorbs2	0.197546	0.00154111	ENSMUSG00000031626
Hapln2	0.197243	0.0102356	ENSMUSG00000004894
Slc16a6	0.197234	0.0293986	ENSMUSG00000041920
Swap70	0.19709	0.0334744	ENSMUSG00000031015
Usp40	0.197051	0.0284246	ENSMUSG00000005501
Ltbp4	0.196875	0.0107082	ENSMUSG00000040488
Myo1b	0.196669	0.0298868	ENSMUSG00000018417
Nrbp2	0.19629	0.0299458	ENSMUSG00000075590
Galnt14	0.196253	0.0278594	ENSMUSG00000024064
Rrp1b	0.19527	0.0255448	ENSMUSG00000058392
Ksr1	0.195008	0.0371444	ENSMUSG00000018334
Pdss1	0.194641	0.0374659	ENSMUSG00000026784
L3mbtl3	0.192619	0.0270193	ENSMUSG00000039089
Pecam1	0.192329	0.0146389	ENSMUSG00000020717
Dhx35	0.1923	0.00685876	ENSMUSG00000027655
Ppp4r1	0.192254	0.00355769	ENSMUSG00000061950
Trim39	0.191832	0.0357002	ENSMUSG00000045409
Carmil3	0.191531	0.0431714	ENSMUSG00000022211
Ssbp2	0.191481	0.00661788	ENSMUSG00000003992
Hmg20a	0.191218	0.0037188	ENSMUSG00000032329
Ciart	0.19049	0.0433958	ENSMUSG00000038550
Sepsecs	0.189904	0.0233261	ENSMUSG00000029173
Gm43597	0.189821	0.0452592	ENSMUSG00000107096
Carf	0.189804	0.0372313	ENSMUSG00000026017
Cpsf4	0.189351	0.0381015	ENSMUSG00000029625
Mlh1	0.188897	0.0238679	ENSMUSG00000032498
Atp13a4	0.188843	0.0209904	ENSMUSG00000038094
Chst15	0.188357	0.0319552	ENSMUSG00000030930
Galnt18	0.188154	0.0258727	ENSMUSG00000038296
Lifr	0.188013	0.00349577	ENSMUSG00000054263
Ripor2	0.187899	0.0255245	ENSMUSG00000036006
Lbr	0.187479	0.0213712	ENSMUSG00000004880
Epb41l2	0.187316	0.00739318	ENSMUSG00000019978
Trp53bp2	0.187232	0.00463735	ENSMUSG00000026510
Rap1gap2	0.186802	0.043819	ENSMUSG00000038807
Rapgef3	0.186715	0.0030935	ENSMUSG00000022469
A230050P20Rik	0.186675	0.00727757	ENSMUSG00000038884
Ptprg	0.186558	0.0316978	ENSMUSG00000021745
Nup188	0.186359	0.0318342	ENSMUSG00000052533
Ntng2	0.186347	0.0253118	ENSMUSG00000035513
Cdh5	0.186291	0.0203391	ENSMUSG00000031871
Mapk4	0.186112	0.0135715	ENSMUSG00000024558
Wasf2	0.186089	0.0128499	ENSMUSG00000028868
Nsmaf	0.185881	0.0165049	ENSMUSG00000028245
Nat10	0.18441	0.00789952	ENSMUSG00000027185
Zfp276	0.184375	0.0288514	ENSMUSG00000001065
Gxylt1	0.183668	0.0192594	ENSMUSG00000036197
Gpld1	0.182589	0.000856225	ENSMUSG00000021340
Pnisr	0.182498	0.0312984	ENSMUSG00000028248
Map4k2	0.181253	0.00847627	ENSMUSG00000024948
Foxp1	0.180772	0.0253762	ENSMUSG00000030067
4931406C07Rik	0.180744	0.0137696	ENSMUSG00000031938
Hip1r	0.180626	0.0050704	ENSMUSG00000000915
Wwc2	0.18036	0.0208801	ENSMUSG00000031563
Cds1	0.180022	0.00352572	ENSMUSG00000029330
Prmt3	0.17978	0.0111382	ENSMUSG00000030505
Pitpnm2	0.179759	0.0480724	ENSMUSG00000029406
Cyth3	0.179688	0.0255574	ENSMUSG00000018001
Idua	0.178838	0.0247036	ENSMUSG00000033540
Sh3bp4	0.17724	0.0119076	ENSMUSG00000036206
Irf2	0.177216	0.0201163	ENSMUSG00000031627
Tubgcp3	0.176951	0.00356819	ENSMUSG00000000759
Ascc2	0.176833	0.0354338	ENSMUSG00000020412
Lss	0.175747	0.0336255	ENSMUSG00000033105
Epha4	0.175553	0.0314542	ENSMUSG00000026235
Sspn	0.175468	0.0356294	ENSMUSG00000030255
Slc25a40	0.174727	0.0165405	ENSMUSG00000054099
Antxr1	0.174647	0.029973	ENSMUSG00000033420
Dus3l	0.174492	0.025706	ENSMUSG00000007603
Entpd1	0.173844	0.0320665	ENSMUSG00000048120
Prkab1	0.173593	0.0199467	ENSMUSG00000029513
Dcp1b	0.172859	0.0433842	ENSMUSG00000041477
Gpc5	0.172669	0.0408331	ENSMUSG00000022112
Usp49	0.171559	0.0488959	ENSMUSG00000090115
Gtdc1	0.171451	0.0396163	ENSMUSG00000036890
Spns2	0.171425	0.00262421	ENSMUSG00000040447
Skap2	0.170899	0.0445299	ENSMUSG00000059182
Stx16	0.170723	0.0016043	ENSMUSG00000027522
Pdk4	0.170598	0.0454455	ENSMUSG00000019577
Tmem186	0.170557	0.0124822	ENSMUSG00000043140
Gfm2	0.170554	0.013508	ENSMUSG00000021666
Ppfibp1	0.170197	0.0049459	ENSMUSG00000016487
Npr2	0.167646	0.0262019	ENSMUSG00000028469
Cxcl12	0.167478	0.0159389	ENSMUSG00000061353
Cnnm3	0.167426	0.00850714	ENSMUSG00000001138
Abcb1a	0.167252	0.0433987	ENSMUSG00000040584
Rad50	0.167005	0.0493755	ENSMUSG00000020380
Asic2	0.166893	0.00817061	ENSMUSG00000020704
Trub1	0.166881	0.03066	ENSMUSG00000025086
Nxf1	0.166588	0.00806303	ENSMUSG00000010097
Rgs3	0.166523	0.0321378	ENSMUSG00000059810
Mms19	0.166305	0.0259569	ENSMUSG00000025159
Tnrc6c	0.166032	0.0321336	ENSMUSG00000025571
Flt3	0.165943	0.0205943	ENSMUSG00000042817
Mtfmt	0.165754	0.0390072	ENSMUSG00000059183
Mthfsd	0.165678	0.033926	ENSMUSG00000031816
Uckl1	0.165267	0.0127942	ENSMUSG00000089917
Zscan26	0.165208	0.0245449	ENSMUSG00000022228
Zfp740	0.165173	0.0421917	ENSMUSG00000046897
Pygm	0.165162	0.0262748	ENSMUSG00000032648
B3gat1	0.163894	0.0398045	ENSMUSG00000045994
Guf1	0.16384	0.00899905	ENSMUSG00000029208
Rxra	0.163519	0.0180645	ENSMUSG00000015846
Gpr146	0.163336	0.0360305	ENSMUSG00000044197
Lrrc8d	0.163158	0.0416092	ENSMUSG00000046079
Atxn7l1	0.162778	0.0223757	ENSMUSG00000020564
Arpp21	0.161805	0.0116947	ENSMUSG00000032503
Cd2ap	0.161326	0.0244615	ENSMUSG00000061665
Racgap1	0.16122	0.0466236	ENSMUSG00000023015
Phactr1	0.161073	0.0127037	ENSMUSG00000054728
Mat2a	0.160715	0.00418939	ENSMUSG00000053907
Slc35b4	0.160322	0.0335398	ENSMUSG00000018999
Luc7l2	0.159729	0.0182583	ENSMUSG00000029823
Zfr2	0.159297	0.0444811	ENSMUSG00000034949
Ophn1	0.158808	0.0136367	ENSMUSG00000031214
Tnrc6a	0.158515	0.0242111	ENSMUSG00000052707
Slc38a9	0.158294	0.0237871	ENSMUSG00000047789
Me3	0.157872	0.0313371	ENSMUSG00000030621
Cul9	0.156559	0.0430544	ENSMUSG00000040327
F3	0.154911	0.021019	ENSMUSG00000028128
Zadh2	0.154708	0.010735	ENSMUSG00000049090
Rian	0.154632	0.000660359	ENSMUSG00000097451
Zfp346	0.154322	0.0329586	ENSMUSG00000021481
Ttc13	0.153104	0.0270383	ENSMUSG00000037300
Rbms3	0.153069	0.0341012	ENSMUSG00000039607
Ppib	0.153053	0.00345597	ENSMUSG00000032383
Crim1	0.152774	0.0293158	ENSMUSG00000024074
Srsf11	0.152534	0.0228025	ENSMUSG00000055436
Zzz3	0.152302	0.0403654	ENSMUSG00000039068
Arhgef3	0.152185	0.0074363	ENSMUSG00000021895
Map7	0.150541	0.0426126	ENSMUSG00000019996
Dclk2	0.149593	0.0452766	ENSMUSG00000028078
Prpf40b	0.149361	0.0365055	ENSMUSG00000023007
Ppargc1a	0.149312	0.03287	ENSMUSG00000029167
Ccdc82	0.149074	0.0438344	ENSMUSG00000079084
Coq8a	0.148767	0.0475821	ENSMUSG00000026489
Dlg1	0.148592	0.0226476	ENSMUSG00000022770
Adk	0.146999	0.0159162	ENSMUSG00000039197
Rhob	0.145454	0.0188083	ENSMUSG00000054364
Tab1	0.14532	0.032711	ENSMUSG00000022414
Zdhhc1	0.145306	0.0292214	ENSMUSG00000039199
Parn	0.143808	0.0284022	ENSMUSG00000022685
Plekha1	0.143807	0.00102556	ENSMUSG00000040268
Cabp7	0.143784	0.0192628	ENSMUSG00000009075
Samhd1	0.143467	0.0474952	ENSMUSG00000027639
Cdh22	0.143359	0.0272157	ENSMUSG00000053166
Nell1	0.143292	0.0439252	ENSMUSG00000055409
Ncln	0.143234	0.0218778	ENSMUSG00000020238
Chst2	0.14316	0.0035699	ENSMUSG00000033350
Wdr4	0.141776	0.0435638	ENSMUSG00000024037
Mxd4	0.141196	0.0263004	ENSMUSG00000037235
5031439G07Rik	0.140783	0.0216663	ENSMUSG00000036046
Aldh9a1	0.140176	0.00938551	ENSMUSG00000026687
Gm19439	0.139263	0.0426336	ENSMUSG00000105843
Relt	0.138041	0.0180255	ENSMUSG00000008318
Slc25a42	0.136716	0.0417592	ENSMUSG00000002346
Pofut2	0.136435	0.0346543	ENSMUSG00000020260
Kctd3	0.13637	0.0280119	ENSMUSG00000026608
Ddx17	0.136207	0.0288238	ENSMUSG00000055065
Atxn1	0.136045	0.03467	ENSMUSG00000046876
Acox3	0.135893	0.0373409	ENSMUSG00000029098
Rcbtb1	0.135732	0.0103363	ENSMUSG00000035469
Tmem63a	0.134063	0.0183356	ENSMUSG00000026519
Fez2	0.133278	0.0461471	ENSMUSG00000056121
Trim26	0.131764	0.0359176	ENSMUSG00000024457
Helz	0.13131	0.0272709	ENSMUSG00000020721
Carhsp1	0.129506	0.0256962	ENSMUSG00000008393
Kifc2	0.129006	0.0361513	ENSMUSG00000004187
Suclg2	0.127629	0.0452467	ENSMUSG00000061838
Slc9a8	0.127229	0.0233523	ENSMUSG00000039463
Cpsf7	0.127138	0.0145258	ENSMUSG00000034820
Rhou	0.126666	0.00683847	ENSMUSG00000039960
Epas1	0.126454	0.0407023	ENSMUSG00000024140
Colgalt1	0.125971	0.0285553	ENSMUSG00000034807
Tmem175	0.125618	0.0412421	ENSMUSG00000013495
Ddx39b	0.124729	0.0243486	ENSMUSG00000019432
Add3	0.12415	0.03819	ENSMUSG00000025026
Dok7	0.122718	0.0462608	ENSMUSG00000044716
Nedd4l	0.120823	0.0448777	ENSMUSG00000024589
Itgb5	0.118225	0.0493556	ENSMUSG00000022817
4930402H24Rik	0.117136	0.0205331	ENSMUSG00000027309
Slc6a1	0.115894	0.0401644	ENSMUSG00000030310
Tmem25	0.113442	0.0266026	ENSMUSG00000002032
Wbp1l	0.110275	0.0462154	ENSMUSG00000047731
Luc7l	0.108623	0.0473066	ENSMUSG00000024188
Klhl5	0.103658	0.0287078	ENSMUSG00000054920
Osbpl9	0.0984155	0.0336056	ENSMUSG00000028559
Prkag2	0.0975309	0.0382797	ENSMUSG00000028944
Cadm1	0.0912279	0.039093	ENSMUSG00000032076
Ywhah	-0.0707713	0.0431787	ENSMUSG00000018965
Eprs	-0.0777279	0.0398236	ENSMUSG00000026615
Dusp8	-0.0924614	0.0334376	ENSMUSG00000037887
Ccni	-0.0945201	0.0429635	ENSMUSG00000063015
Pik3ca	-0.0949888	0.0416534	ENSMUSG00000027665
Nrxn1	-0.0956137	0.0333683	ENSMUSG00000024109
Ptdss1	-0.0959446	0.0474624	ENSMUSG00000021518
Wdr1	-0.0974816	0.0455946	ENSMUSG00000005103
Idh3b	-0.0987906	0.0368303	ENSMUSG00000027406
Ube2z	-0.101162	0.0358633	ENSMUSG00000014349
Hdac2	-0.104956	0.0183464	ENSMUSG00000019777
Aldoc	-0.105848	0.0248732	ENSMUSG00000017390
Pitpna	-0.108126	0.00714693	ENSMUSG00000017781
Dusp3	-0.108434	0.0463889	ENSMUSG00000003518
Gatad1	-0.108504	0.0395645	ENSMUSG00000007415
Osbp	-0.108919	0.023563	ENSMUSG00000024687
Grb2	-0.109043	0.029867	ENSMUSG00000059923
Ccdc136	-0.109522	0.0491906	ENSMUSG00000029769
Hsp90b1	-0.109705	0.0355259	ENSMUSG00000020048
Ube2k	-0.10998	0.0122505	ENSMUSG00000029203
Glrx2	-0.110174	0.0476623	ENSMUSG00000018196
Ppp5c	-0.112091	0.0285078	ENSMUSG00000003099
Tmem183a	-0.112543	0.0305894	ENSMUSG00000042305
Map9	-0.1126	0.0396584	ENSMUSG00000033900
Ppp1r9b	-0.113673	0.0323423	ENSMUSG00000038976
Tmem41b	-0.114305	0.0333818	ENSMUSG00000047554
Gpbp1l1	-0.115203	0.0443564	ENSMUSG00000034042
Sugt1	-0.115252	0.0286941	ENSMUSG00000022024
Kcmf1	-0.116625	0.0155011	ENSMUSG00000055239
Prkaca	-0.116897	0.031477	ENSMUSG00000005469
Morf4l2	-0.117436	0.0250912	ENSMUSG00000031422
Gpr162	-0.118389	0.0341002	ENSMUSG00000038390
Prmt7	-0.118772	0.0350633	ENSMUSG00000060098
Olfm1	-0.119138	0.0285694	ENSMUSG00000026833
Smc6	-0.12023	0.0470597	ENSMUSG00000020608
Ciao1	-0.121372	0.0200612	ENSMUSG00000003662
Farsb	-0.121858	0.0487644	ENSMUSG00000026245
Gclm	-0.123022	0.0230659	ENSMUSG00000028124
Cln8	-0.123814	0.0346362	ENSMUSG00000026317
Rbm15b	-0.124243	0.0443736	ENSMUSG00000074102
Fbxo45	-0.124899	0.0483428	ENSMUSG00000035764
Elovl4	-0.125006	0.0498923	ENSMUSG00000032262
Grk2	-0.125472	0.0152558	ENSMUSG00000024858
Tbc1d10b	-0.125933	0.0137816	ENSMUSG00000042492
Atp2b1	-0.126959	0.0328732	ENSMUSG00000019943
Mtch2	-0.128009	0.010067	ENSMUSG00000027282
Stip1	-0.128035	0.0373292	ENSMUSG00000024966
Impad1	-0.128079	0.0394486	ENSMUSG00000066324
Timm17a	-0.128357	0.00814557	ENSMUSG00000062580
Ppp1r21	-0.128498	0.0177305	ENSMUSG00000034709
Ttc1	-0.128709	0.0360687	ENSMUSG00000041278
Tpm4	-0.128902	0.0278294	ENSMUSG00000031799
Capn1	-0.129452	0.0380334	ENSMUSG00000024942
Tlnrd1	-0.129612	0.0355991	ENSMUSG00000070462
Dnaja1	-0.129806	0.0144206	ENSMUSG00000028410
Anxa7	-0.129906	0.0112448	ENSMUSG00000021814
Vmp1	-0.130051	0.0431959	ENSMUSG00000018171
Vat1l	-0.130293	0.0243161	ENSMUSG00000046844
Akr1e1	-0.130438	0.0482067	ENSMUSG00000045410
Micu3	-0.131458	0.0162433	ENSMUSG00000039478
Ehd1	-0.131513	0.0361027	ENSMUSG00000024772
Aldh1a1	-0.132288	0.00211563	ENSMUSG00000053279
Hars	-0.132818	0.018953	ENSMUSG00000001380
Tuba4a	-0.134824	0.016358	ENSMUSG00000026202
Trim8	-0.135124	0.011731	ENSMUSG00000025034
Csdc2	-0.135142	0.0205167	ENSMUSG00000042109
Anxa6	-0.135258	0.00639345	ENSMUSG00000018340
Ptprn	-0.136714	0.0271949	ENSMUSG00000026204
Gdpd1	-0.13716	0.0332413	ENSMUSG00000061666
Cdc42se1	-0.137566	0.0221816	ENSMUSG00000046722
Tspan13	-0.137816	0.0455219	ENSMUSG00000020577
Fxr2	-0.138087	0.00999656	ENSMUSG00000018765
Prdx3	-0.138546	0.0417508	ENSMUSG00000024997
Arl8a	-0.138777	0.00881247	ENSMUSG00000026426
Tubb4a	-0.139054	0.0498825	ENSMUSG00000062591
Syt4	-0.139399	0.0176237	ENSMUSG00000024261
Cplx2	-0.139765	0.0289202	ENSMUSG00000025867
Syncrip	-0.140222	0.0272924	ENSMUSG00000032423
Fbxo25	-0.140602	0.0191067	ENSMUSG00000038365
Gla	-0.142957	0.0259751	ENSMUSG00000031266
Atg5	-0.14341	0.0257596	ENSMUSG00000038160
Fndc5	-0.143481	0.0199414	ENSMUSG00000001334
Slc35e2	-0.143903	0.0470155	ENSMUSG00000042202
Fdft1	-0.144405	0.043007	ENSMUSG00000021273
Ckap4	-0.145063	0.0402625	ENSMUSG00000046841
Mgat2	-0.145106	0.0241331	ENSMUSG00000043998
Asic1	-0.145302	0.0292401	ENSMUSG00000023017
Ubac1	-0.14588	0.0238847	ENSMUSG00000036352
Rangap1	-0.146542	0.0117335	ENSMUSG00000022391
Slc15a4	-0.146544	0.0446821	ENSMUSG00000029416
Tmem59l	-0.146568	0.0272237	ENSMUSG00000035964
Rasgef1a	-0.147176	0.022356	ENSMUSG00000030134
Diras1	-0.147622	0.00784944	ENSMUSG00000043670
Itgb1bp1	-0.14784	0.0213443	ENSMUSG00000062352
Sphk2	-0.14841	0.0294058	ENSMUSG00000057342
Pdcd6	-0.148666	0.0467041	ENSMUSG00000021576
Ccndbp1	-0.149026	0.038095	ENSMUSG00000023572
Thra	-0.149885	0.0229574	ENSMUSG00000058756
Idh1	-0.150546	0.044541	ENSMUSG00000025950
Pygb	-0.150886	0.00849437	ENSMUSG00000033059
Cltb	-0.150904	0.0427752	ENSMUSG00000047547
Gpd1	-0.151253	0.021871	ENSMUSG00000023019
Ddx10	-0.151485	0.0469267	ENSMUSG00000053289
Zfp219	-0.151774	0.0291118	ENSMUSG00000049295
Ccdc184	-0.152123	0.0475939	ENSMUSG00000029875
Sigmar1	-0.152484	0.020661	ENSMUSG00000036078
Ppp1ca	-0.152863	0.0115358	ENSMUSG00000040385
Rnf168	-0.15355	0.00896678	ENSMUSG00000014074
Acly	-0.153757	0.0401771	ENSMUSG00000020917
Exog	-0.154969	0.0349656	ENSMUSG00000042787
Aip	-0.15506	0.0478853	ENSMUSG00000024847
Naa50	-0.155351	0.0270729	ENSMUSG00000022698
Nrxn2	-0.155395	0.0108109	ENSMUSG00000033768
Ctps	-0.155414	0.0104039	ENSMUSG00000028633
Mmp15	-0.157543	0.0253051	ENSMUSG00000031790
Carmil2	-0.157715	0.00526622	ENSMUSG00000050357
Trib2	-0.157729	0.0163316	ENSMUSG00000020601
Fkbp4	-0.158182	0.000399953	ENSMUSG00000030357
Tmem35a	-0.158561	0.0437516	ENSMUSG00000033578
Paqr4	-0.158577	0.0096436	ENSMUSG00000023909
Lsm1	-0.158901	0.0418296	ENSMUSG00000037296
Sccpdh	-0.159065	0.0191586	ENSMUSG00000038936
Rhof	-0.159134	0.0336109	ENSMUSG00000029449
Lasp1	-0.159431	0.024424	ENSMUSG00000038366
Dtx4	-0.159491	0.0398592	ENSMUSG00000039982
Nefm	-0.159553	0.0151546	ENSMUSG00000022054
Mrpl21	-0.160769	0.0469826	ENSMUSG00000024829
Chmp2b	-0.160985	0.00578267	ENSMUSG00000004843
6030419C18Rik	-0.161025	0.000136805	ENSMUSG00000066607
Rell2	-0.161515	0.0229978	ENSMUSG00000044024
Mrpl44	-0.161645	0.0211545	ENSMUSG00000026248
Tmem189	-0.161686	0.047636	ENSMUSG00000090213
Alkbh6	-0.162478	0.0245388	ENSMUSG00000042831
Maged2	-0.163136	0.0279372	ENSMUSG00000025268
Ache	-0.16318	0.0271803	ENSMUSG00000023328
Cyp51	-0.163281	0.00984897	ENSMUSG00000001467
Csk	-0.163552	0.0118471	ENSMUSG00000032312
Dlg4	-0.164463	0.000773363	ENSMUSG00000020886
Dkc1	-0.165901	0.0422599	ENSMUSG00000031403
Rnf41	-0.166037	0.000218069	ENSMUSG00000025373
Tmem126a	-0.166594	0.036136	ENSMUSG00000030615
Serpini1	-0.166618	0.0103468	ENSMUSG00000027834
Msmo1	-0.167721	0.047586	ENSMUSG00000031604
Kpna2	-0.168162	0.0252162	ENSMUSG00000018362
Trim46	-0.168313	0.0405056	ENSMUSG00000042766
Rbfox3	-0.16848	0.000239062	ENSMUSG00000025576
Ogfrl1	-0.170749	0.0277927	ENSMUSG00000026158
1700019D03Rik	-0.170889	0.0386927	ENSMUSG00000043629
Mrps25	-0.17106	0.0385568	ENSMUSG00000014551
Kcnc4	-0.17107	0.034987	ENSMUSG00000027895
Golga7b	-0.171657	0.00469399	ENSMUSG00000042532
Mrpl16	-0.172009	0.0108745	ENSMUSG00000024683
Aacs	-0.172539	0.00933817	ENSMUSG00000029482
Lsm12	-0.173476	0.0292039	ENSMUSG00000020922
Serpinb1a	-0.173731	0.0381455	ENSMUSG00000044734
Ndufaf3	-0.175038	0.0456531	ENSMUSG00000070283
Rcn1	-0.175431	0.0357161	ENSMUSG00000005973
Zyx	-0.175526	0.0351647	ENSMUSG00000029860
Scg3	-0.175605	0.00286616	ENSMUSG00000032181
H2afx	-0.175713	0.0426739	ENSMUSG00000049932
Midn	-0.175912	0.00345995	ENSMUSG00000035621
Pter	-0.175999	0.00415379	ENSMUSG00000026730
Rundc3a	-0.177019	0.00142653	ENSMUSG00000006575
E2f3	-0.177841	0.0274914	ENSMUSG00000016477
Gm10033	-0.17796	0.0492421	ENSMUSG00000110444
Fkbp1a	-0.178298	0.0397489	ENSMUSG00000032966
Pdap1	-0.178847	0.03974	ENSMUSG00000029623
Fam57a	-0.178986	0.0402142	ENSMUSG00000069808
Gtf2e1	-0.179099	0.0209559	ENSMUSG00000022828
Ccne1	-0.179152	0.0385776	ENSMUSG00000002068
Ly6e	-0.179771	0.0466938	ENSMUSG00000022587
Ebp	-0.179991	0.0240736	ENSMUSG00000031168
Mpnd	-0.18	0.0145794	ENSMUSG00000003199
Cep290	-0.180106	0.046658	ENSMUSG00000019971
Fam131a	-0.180722	0.0246819	ENSMUSG00000050821
Xbp1	-0.181906	0.0389556	ENSMUSG00000020484
Zfp35	-0.182003	0.0285889	ENSMUSG00000063281
Ankrd45	-0.182248	0.0199817	ENSMUSG00000044835
Siah2	-0.182386	0.0250505	ENSMUSG00000036432
Zscan21	-0.18275	0.0108918	ENSMUSG00000037017
Tspyl5	-0.183538	0.0228294	ENSMUSG00000038984
Hspa5	-0.184361	0.049042	ENSMUSG00000026864
Cxxc5	-0.185061	0.000688128	ENSMUSG00000046668
Gramd3	-0.185313	0.00385595	ENSMUSG00000001700
Daxx	-0.18586	0.00785409	ENSMUSG00000002307
Ccnd1	-0.186551	0.0321784	ENSMUSG00000070348
Hsp90aa1	-0.186852	0.000226629	ENSMUSG00000021270
Slc14a1	-0.18777	0.0312369	ENSMUSG00000059336
Tceal6	-0.187981	0.0374287	ENSMUSG00000031409
Ahsa2	-0.188212	0.0322401	ENSMUSG00000020288
Ankrd34a	-0.188287	0.0174103	ENSMUSG00000049097
Nkd1	-0.188353	0.00601439	ENSMUSG00000031661
Cacybp	-0.188841	0.0164083	ENSMUSG00000014226
Rragd	-0.189684	0.0377226	ENSMUSG00000028278
Erlin1	-0.190067	0.0273316	ENSMUSG00000025198
Flot1	-0.190983	0.0267109	ENSMUSG00000059714
Prcp	-0.191824	0.0415372	ENSMUSG00000061119
Kcnip3	-0.192157	0.000145541	ENSMUSG00000079056
Tuba1a	-0.192254	0.0159962	ENSMUSG00000072235
Ube2g1	-0.192276	0.00135249	ENSMUSG00000020794
Frat1	-0.192597	0.0321756	ENSMUSG00000067199
Dnajc2	-0.193786	0.0298591	ENSMUSG00000029014
Psd	-0.194545	0.0398108	ENSMUSG00000037126
Uchl3	-0.194724	0.047282	ENSMUSG00000022111
Jph4	-0.196045	0.00175188	ENSMUSG00000022208
Raph1	-0.197014	0.0259421	ENSMUSG00000026014
Brip1os	-0.198216	0.00839365	ENSMUSG00000085208
Eif2b3	-0.198655	0.00863063	ENSMUSG00000028683
Smyd4	-0.198751	0.0477679	ENSMUSG00000018809
Chsy1	-0.199942	0.0444096	ENSMUSG00000032640
Abca8a	-0.200708	0.0474175	ENSMUSG00000041828
Slc25a1	-0.201339	0.024072	ENSMUSG00000003528
AI846148	-0.201891	0.0190589	ENSMUSG00000024970
Nrsn1	-0.202276	0.00161184	ENSMUSG00000048978
Polr2g	-0.202787	0.0322926	ENSMUSG00000071662
Pgpep1	-0.204367	0.0214921	ENSMUSG00000056204
Hsph1	-0.204735	0.0160198	ENSMUSG00000029657
1110008F13Rik	-0.205271	0.00255834	ENSMUSG00000027637
Ap1s1	-0.206223	0.0281567	ENSMUSG00000004849
Cacng8	-0.206609	0.0196204	ENSMUSG00000053395
Mrpl12	-0.207316	0.0398526	ENSMUSG00000039640
Nol3	-0.207371	0.0381475	ENSMUSG00000014776
Pold4	-0.208121	0.045637	ENSMUSG00000024854
Gad1	-0.20829	0.0280191	ENSMUSG00000070880
Ap3s1	-0.20843	0.0015383	ENSMUSG00000024480
Dlgap3	-0.208869	0.0009129	ENSMUSG00000042388
Hsf2	-0.208975	0.00380318	ENSMUSG00000019878
Ppp1r15a	-0.20926	0.027033	ENSMUSG00000040435
Hpca	-0.20971	0.0361713	ENSMUSG00000028785
Cptp	-0.210056	0.00429551	ENSMUSG00000029073
AI504432	-0.210412	0.0324834	ENSMUSG00000056145
Gpr139	-0.210589	0.0418679	ENSMUSG00000066197
Tmem132e	-0.210993	0.0238857	ENSMUSG00000020701
Lxn	-0.211047	0.0440055	ENSMUSG00000047557
Gpx1	-0.211524	0.0287042	ENSMUSG00000063856
Tubb2b	-0.211758	0.00356703	ENSMUSG00000045136
Ackr1	-0.212134	0.016058	ENSMUSG00000037872
Esyt1	-0.212252	0.00727444	ENSMUSG00000025366
Irf2bpl	-0.212792	0.00395477	ENSMUSG00000034168
Cacnb1	-0.212873	0.0166574	ENSMUSG00000020882
Hsd17b10	-0.2133	0.0130914	ENSMUSG00000025260
Tesc	-0.2151	0.0289596	ENSMUSG00000029359
Mif	-0.21518	0.0442589	ENSMUSG00000033307
B3galt2	-0.216714	0.0398386	ENSMUSG00000033849
Tmem121	-0.217865	0.0450091	ENSMUSG00000049036
1700003E16Rik	-0.218086	0.0164442	ENSMUSG00000030030
Plekho1	-0.218145	0.00659101	ENSMUSG00000015745
Slfn5	-0.218824	0.0135641	ENSMUSG00000054404
Limd2	-0.219111	0.0384611	ENSMUSG00000040699
Kdr	-0.220536	0.0247486	ENSMUSG00000062960
Ckmt1	-0.220624	0.00133207	ENSMUSG00000000308
Kcne1l	-0.220665	0.0170778	ENSMUSG00000090122
1110059G10Rik	-0.221258	0.0277546	ENSMUSG00000032551
Ccdc74a	-0.221608	0.0415443	ENSMUSG00000041617
Mad2l1bp	-0.222209	0.0376817	ENSMUSG00000034509
Rwdd1	-0.223706	0.0153751	ENSMUSG00000019782
Ccdc148	-0.223911	0.0421078	ENSMUSG00000036641
Tmem41a	-0.225754	0.0448946	ENSMUSG00000022856
Ccdc190	-0.225762	0.0158468	ENSMUSG00000070532
Pcdh1	-0.225777	0.0189122	ENSMUSG00000051375
Ccdc106	-0.226174	0.0328624	ENSMUSG00000035228
Shox2	-0.226416	0.0191277	ENSMUSG00000027833
Lrrc3b	-0.227427	0.0113478	ENSMUSG00000045201
Apex1	-0.22856	0.0142428	ENSMUSG00000035960
Pdgfb	-0.230251	0.0159727	ENSMUSG00000000489
2019-03-09	-0.230415	0.000503099	ENSMUSG00000040502
Znrd1	-0.230419	0.0487828	ENSMUSG00000036315
Pcdhb3	-0.23052	0.0476313	ENSMUSG00000045498
Slc29a4	-0.232005	0.0198541	ENSMUSG00000050822
Kti12	-0.232332	0.0392448	ENSMUSG00000073775
Ret	-0.23235	0.0243666	ENSMUSG00000030110
Fam46a	-0.233552	0.0381924	ENSMUSG00000032265
Ccdc160	-0.233804	0.0485974	ENSMUSG00000073207
Gpr153	-0.236046	0.00235478	ENSMUSG00000042804
Gpr85	-0.236485	0.000679095	ENSMUSG00000048216
Plppr4	-0.236616	0.0191683	ENSMUSG00000044667
Fam131b	-0.237075	0.00437627	ENSMUSG00000029861
Dnajb1	-0.237123	0.0141258	ENSMUSG00000005483
Jup	-0.237568	0.023126	ENSMUSG00000001552
Gtf2e2	-0.237926	0.00341826	ENSMUSG00000031585
Asb16	-0.239213	0.0394402	ENSMUSG00000034768
Zdhhc2	-0.239751	0.00170397	ENSMUSG00000039470
Btbd17	-0.241155	0.00538865	ENSMUSG00000000202
Stmn2	-0.241235	1.3807e-06	ENSMUSG00000027500
Rnd1	-0.242891	0.00938885	ENSMUSG00000054855
Tmem251	-0.243634	0.0282899	ENSMUSG00000046675
Olfm2	-0.243783	0.0140641	ENSMUSG00000032172
Rbm15	-0.2443	0.0104472	ENSMUSG00000048109
Sh3bgrl3	-0.244543	0.0465161	ENSMUSG00000028843
Zfp467	-0.244821	0.00241122	ENSMUSG00000068551
Necab3	-0.245078	0.0143036	ENSMUSG00000027489
Tagln3	-0.245373	0.00579811	ENSMUSG00000022658
Marcks	-0.245474	0.0120113	ENSMUSG00000069662
Gpr17	-0.246151	0.0166627	ENSMUSG00000052229
Panx1	-0.246561	0.0243035	ENSMUSG00000031934
Ten1	-0.247971	0.0407519	ENSMUSG00000020778
Mvd	-0.248161	0.034878	ENSMUSG00000006517
Arc	-0.250616	0.0463119	ENSMUSG00000022602
Stk40	-0.25101	0.000107653	ENSMUSG00000042608
Gm13889	-0.251146	0.0147576	ENSMUSG00000087006
Slc25a29	-0.251429	0.00317063	ENSMUSG00000021265
Selenow	-0.2521	0.0185359	ENSMUSG00000041571
Caskin2	-0.25246	0.0016358	ENSMUSG00000034471
Twf2	-0.252577	0.0117253	ENSMUSG00000023277
Hyal2	-0.252717	0.0358511	ENSMUSG00000010047
Kcnk3	-0.252759	0.0092065	ENSMUSG00000049265
Plpp4	-0.25349	0.0387745	ENSMUSG00000070366
Samd10	-0.253524	0.00140515	ENSMUSG00000038605
1110008P14Rik	-0.253537	0.010855	ENSMUSG00000039195
Dnajc12	-0.256458	0.0265337	ENSMUSG00000036764
Psmg3	-0.257181	0.0485793	ENSMUSG00000029551
Cited2	-0.257531	0.000940111	ENSMUSG00000039910
Rhov	-0.257761	0.0311722	ENSMUSG00000034226
Vwc2	-0.258301	0.00522607	ENSMUSG00000050830
Pcdh11x	-0.258648	0.0076399	ENSMUSG00000034755
2900052N01Rik	-0.258683	0.0340289	ENSMUSG00000099696
Igsf21	-0.260176	0.00968942	ENSMUSG00000040972
Adra1b	-0.260253	0.0199858	ENSMUSG00000050541
Dbndd1	-0.260699	0.00360887	ENSMUSG00000031970
Pcp4	-0.261329	0.0079079	ENSMUSG00000090223
Ttc9b	-0.261654	0.027717	ENSMUSG00000007944
Rgs10	-0.262716	0.0278048	ENSMUSG00000030844
Nt5c	-0.262835	0.0181866	ENSMUSG00000020736
Sox10	-0.263807	0.0121803	ENSMUSG00000033006
Slc5a5	-0.264046	0.0273662	ENSMUSG00000000792
Trim36	-0.264591	0.00328309	ENSMUSG00000033949
Klf2	-0.265447	0.011333	ENSMUSG00000055148
Kcnq4	-0.265903	0.000325723	ENSMUSG00000028631
BC030500	-0.26668	0.046868	ENSMUSG00000049946
AI506816	-0.266814	0.027209	ENSMUSG00000105987
Klk6	-0.267785	0.0271672	ENSMUSG00000050063
Calb2	-0.268329	0.000230579	ENSMUSG00000003657
Ahnak2	-0.268808	0.00558382	ENSMUSG00000072812
Kcnd1	-0.269502	0.00261607	ENSMUSG00000009731
Cacna1g	-0.270374	0.0303859	ENSMUSG00000020866
Zfp773	-0.270911	0.036399	ENSMUSG00000063535
Sox21	-0.271237	0.042283	ENSMUSG00000061517
Spry3	-0.271464	0.0170433	ENSMUSG00000061654
Vwa5a	-0.272944	0.00432387	ENSMUSG00000023186
Ier3	-0.274561	0.0103634	ENSMUSG00000003541
Tppp3	-0.274865	0.00436349	ENSMUSG00000014846
Unc119	-0.275716	0.00842933	ENSMUSG00000002058
Ydjc	-0.276947	0.0433288	ENSMUSG00000041774
Slc30a3	-0.277365	0.0351117	ENSMUSG00000029151
Slc9a3r1	-0.277376	0.000174308	ENSMUSG00000020733
Slitrk4	-0.277608	0.000227039	ENSMUSG00000046699
Fabp3	-0.277822	0.00852329	ENSMUSG00000028773
2019-03-04	-0.280635	0.00870245	ENSMUSG00000039372
1500011K16Rik	-0.280703	0.0174903	ENSMUSG00000051319
Borcs6	-0.280888	0.0242835	ENSMUSG00000045176
Hist3h2ba	-0.280919	0.0187195	ENSMUSG00000056895
Tagln2	-0.281233	0.0376075	ENSMUSG00000026547
Cacnb3	-0.281734	0.00141687	ENSMUSG00000003352
Ndp	-0.283389	0.0330673	ENSMUSG00000040138
Arxes1	-0.283429	0.00634422	ENSMUSG00000048355
Gamt	-0.283429	0.0126396	ENSMUSG00000020150
Hspb6	-0.284411	0.00556222	ENSMUSG00000036854
Hbegf	-0.285305	0.00297274	ENSMUSG00000024486
Calr3	-0.286106	0.0143908	ENSMUSG00000019732
Rgs20	-0.288037	0.042064	ENSMUSG00000002459
Tmsb10	-0.288731	0.0235437	ENSMUSG00000079523
Erbb3	-0.28916	0.0128354	ENSMUSG00000018166
Prr36	-0.290717	0.0325976	ENSMUSG00000064125
Pdlim2	-0.291783	0.0326267	ENSMUSG00000022090
Zfp979	-0.2931	0.0218385	ENSMUSG00000066000
Fam213b	-0.294673	0.0168011	ENSMUSG00000029059
C1qtnf4	-0.29488	0.0262067	ENSMUSG00000040794
Doc2a	-0.296245	0.0320382	ENSMUSG00000052301
Tmem141	-0.296413	0.00459094	ENSMUSG00000026939
Layn	-0.296943	0.0270149	ENSMUSG00000060594
Psmb10	-0.297402	0.0302659	ENSMUSG00000031897
Arhgef15	-0.299488	0.000294771	ENSMUSG00000052921
9230110C19Rik	-0.29965	0.0126268	ENSMUSG00000053070
Pnma2	-0.300008	0.0051396	ENSMUSG00000046204
Sat2	-0.300261	0.0103639	ENSMUSG00000069835
Ngfr	-0.300857	0.0289981	ENSMUSG00000000120
Cda	-0.301621	0.0104617	ENSMUSG00000028755
Bcorl1	-0.302587	0.0113733	ENSMUSG00000036959
Fastkd5	-0.302646	0.0337421	ENSMUSG00000079043
Ttc30a1	-0.303167	0.0119798	ENSMUSG00000075271
Lrrc73	-0.304327	0.00395594	ENSMUSG00000071073
Mme	-0.304358	0.0159225	ENSMUSG00000027820
Timeless	-0.304537	0.0439208	ENSMUSG00000039994
Pgf	-0.304785	0.0259655	ENSMUSG00000004791
Gon7	-0.305312	0.0151149	ENSMUSG00000091931
Trpc3	-0.306099	0.042128	ENSMUSG00000027716
Pdia4	-0.306565	0.00138933	ENSMUSG00000025823
Slc6a7	-0.306573	0.0163165	ENSMUSG00000052026
Fli1	-0.30667	0.0399204	ENSMUSG00000016087
Pard6a	-0.306739	0.000237757	ENSMUSG00000005699
Mettl27	-0.307567	0.00724729	ENSMUSG00000040557
Zfp811	-0.308466	0.0474531	ENSMUSG00000055202
Synpr	-0.308575	0.00649537	ENSMUSG00000056296
Kcna4	-0.308717	0.0436742	ENSMUSG00000042604
Lsm8	-0.308989	0.0195663	ENSMUSG00000044155
3110035E14Rik	-0.309133	0.000492463	ENSMUSG00000067879
Tmem51	-0.30927	0.045123	ENSMUSG00000040616
Fabp7	-0.31041	0.0245755	ENSMUSG00000019874
Rab33a	-0.310914	0.00114027	ENSMUSG00000031104
Hist3h2a	-0.311348	0.00329519	ENSMUSG00000078851
Sac3d1	-0.311765	0.00163811	ENSMUSG00000024790
Neurod6	-0.311944	0.0442402	ENSMUSG00000037984
Cbfa2t3	-0.312725	0.0325938	ENSMUSG00000006362
Lsm10	-0.313367	0.0410786	ENSMUSG00000050188
Rasgrp2	-0.314112	0.0074469	ENSMUSG00000032946
S100a10	-0.314306	0.0262336	ENSMUSG00000041959
Fjx1	-0.314462	0.000799525	ENSMUSG00000075012
Pafah1b3	-0.31491	0.00414661	ENSMUSG00000005447
Nectin2	-0.315192	0.0295992	ENSMUSG00000062300
Ttpa	-0.315883	0.00217256	ENSMUSG00000073988
Clic1	-0.316251	0.0308158	ENSMUSG00000007041
1700007K13Rik	-0.317156	0.0281074	ENSMUSG00000026831
Fam171a2	-0.317241	8.85639e-06	ENSMUSG00000034685
Zfp599	-0.318521	0.0436796	ENSMUSG00000062794
Banp	-0.318583	0.00975374	ENSMUSG00000025316
Vstm2a	-0.318826	0.000422442	ENSMUSG00000048834
Fam181b	-0.319485	0.0106955	ENSMUSG00000051515
Rnd2	-0.319707	0.00251694	ENSMUSG00000001313
A2ml1	-0.320435	0.0414995	ENSMUSG00000047228
Cdc42ep2	-0.324837	0.000471216	ENSMUSG00000045664
Tyro3	-0.325405	0.000196659	ENSMUSG00000027298
Tac1	-0.326072	0.0340262	ENSMUSG00000061762
Trpv2	-0.326322	0.00234654	ENSMUSG00000018507
Kcnj14	-0.326874	0.00865577	ENSMUSG00000058743
N4bp3	-0.326998	0.00125955	ENSMUSG00000001053
Fzd10	-0.327424	0.0184176	ENSMUSG00000081683
Syndig1l	-0.328324	6.47153e-05	ENSMUSG00000071234
Cgref1	-0.328426	0.0224775	ENSMUSG00000029161
Trim16	-0.330036	0.00885895	ENSMUSG00000047821
Slc27a3	-0.330212	0.027453	ENSMUSG00000027932
Siah1b	-0.331799	0.0388197	ENSMUSG00000040749
Dynll1	-0.333703	0.00129831	ENSMUSG00000009013
Ablim3	-0.33372	0.0341086	ENSMUSG00000032735
Ecel1	-0.333992	0.000101288	ENSMUSG00000026247
Cnih2	-0.334082	0.0149318	ENSMUSG00000024873
Isl1	-0.338118	0.0317409	ENSMUSG00000042258
Lrrc55	-0.339015	0.0212777	ENSMUSG00000075224
Zdhhc22	-0.339511	0.0307289	ENSMUSG00000048483
Immp2l	-0.339545	0.0368967	ENSMUSG00000056899
Myadml2	-0.340291	0.0362888	ENSMUSG00000025141
Rab26	-0.340689	0.0269749	ENSMUSG00000079657
Gm12696	-0.341046	0.0328624	ENSMUSG00000084159
Calcb	-0.341532	0.0374505	ENSMUSG00000030666
3300002P13Rik	-0.342225	0.0397226	ENSMUSG00000107585
Lhfpl5	-0.342558	0.0036321	ENSMUSG00000062252
Scn3b	-0.343891	0.0116619	ENSMUSG00000049281
Glra2	-0.344922	0.0432551	ENSMUSG00000018589
Frzb	-0.345489	0.00717328	ENSMUSG00000027004
Dok4	-0.345511	0.00680998	ENSMUSG00000040631
AI413582	-0.346122	0.00577124	ENSMUSG00000062753
Dysf	-0.347826	0.00103762	ENSMUSG00000033788
Pcdhb8	-0.351903	0.01528	ENSMUSG00000045876
Ppp1r13l	-0.352345	0.0114056	ENSMUSG00000040734
Nog	-0.352455	0.031168	ENSMUSG00000048616
Diras2	-0.353357	0.0477796	ENSMUSG00000047842
Sncg	-0.353425	0.000597191	ENSMUSG00000023064
Ccdc122	-0.356697	0.0180263	ENSMUSG00000034795
Scx	-0.356999	0.00726093	ENSMUSG00000034161
Adcyap1	-0.357033	0.00478702	ENSMUSG00000024256
Cst6	-0.358557	0.0278464	ENSMUSG00000024846
Lgals1	-0.360161	0.0275035	ENSMUSG00000068220
Hes5	-0.361172	0.0192557	ENSMUSG00000048001
Bdnf	-0.363941	0.00134261	ENSMUSG00000048482
Pcdhb5	-0.365763	0.00987692	ENSMUSG00000063687
Chodl	-0.366879	1.69007e-05	ENSMUSG00000022860
Fzd9	-0.369632	0.00155362	ENSMUSG00000049551
1500009L16Rik	-0.370973	0.0268998	ENSMUSG00000087651
Car4	-0.37123	0.04771	ENSMUSG00000000805
Magee2	-0.373253	0.0150188	ENSMUSG00000031224
Gm14418	-0.374504	0.0452192	ENSMUSG00000078867
Pcdh18	-0.374989	0.00796112	ENSMUSG00000037892
Nxph3	-0.377763	0.0025366	ENSMUSG00000046719
Fhit	-0.379957	0.0350412	ENSMUSG00000060579
Fam212b	-0.381709	0.00609954	ENSMUSG00000048458
Pcdhb9	-0.38254	0.000600073	ENSMUSG00000051242
Nkpd1	-0.382982	0.0233235	ENSMUSG00000060621
B230311B06Rik	-0.386228	0.011355	ENSMUSG00000109284
Lurap1	-0.386563	0.0144973	ENSMUSG00000028701
Bok	-0.389629	0.00517098	ENSMUSG00000026278
Coro1a	-0.390622	0.000507751	ENSMUSG00000030707
Mmp9	-0.391746	0.0264451	ENSMUSG00000017737
Gap43	-0.391949	0.00457178	ENSMUSG00000047261
Egr1	-0.392255	3.81402e-06	ENSMUSG00000038418
mt-Ti	-0.393147	0.0322805	ENSMUSG00000064342
Tcaf2	-0.39446	0.0194912	ENSMUSG00000029851
Adamts5	-0.396015	0.000742248	ENSMUSG00000022894
Serpina3n	-0.399537	0.00205944	ENSMUSG00000021091
Nptx2	-0.40064	0.00523773	ENSMUSG00000059991
Coch	-0.40071	0.0030658	ENSMUSG00000020953
Cd1d1	-0.402418	0.0462665	ENSMUSG00000028076
Fgf10	-0.40251	0.00122104	ENSMUSG00000021732
Nwd2	-0.403462	0.0110941	ENSMUSG00000090061
Magohb	-0.406701	0.00569884	ENSMUSG00000030188
Klf10	-0.407433	8.04587e-05	ENSMUSG00000037465
Plxdc1	-0.407724	7.45391e-06	ENSMUSG00000017417
Penk	-0.410325	0.000273978	ENSMUSG00000045573
Arhgdig	-0.411238	0.00584244	ENSMUSG00000073433
Nr4a3	-0.415848	0.0107271	ENSMUSG00000028341
Hspb1	-0.416621	0.00775811	ENSMUSG00000004951
Cdh24	-0.417002	0.000659458	ENSMUSG00000059674
Tnfrsf12a	-0.417009	0.00210046	ENSMUSG00000023905
Spata2l	-0.418719	0.0157535	ENSMUSG00000033594
Slc8a2	-0.420456	0.0261938	ENSMUSG00000030376
Pcdhb4	-0.420856	0.0462133	ENSMUSG00000045689
BC035947	-0.421812	0.00116176	ENSMUSG00000090486
Stc2	-0.423653	0.0173427	ENSMUSG00000020303
Arl5c	-0.424049	0.025644	ENSMUSG00000038352
Zbtb42	-0.427509	0.022085	ENSMUSG00000037638
Cartpt	-0.427589	0.0191869	ENSMUSG00000021647
Samd14	-0.428014	3.17135e-06	ENSMUSG00000047181
Sdf2l1	-0.428768	0.012193	ENSMUSG00000022769
Itga2b	-0.433661	0.0251064	ENSMUSG00000034664
Tacr3	-0.435097	0.0234601	ENSMUSG00000028172
Gpr12	-0.437051	0.00610206	ENSMUSG00000041468
Dach2	-0.438273	0.0332476	ENSMUSG00000025592
Npy2r	-0.441324	0.00608564	ENSMUSG00000028004
Hspa1a	-0.441634	0.0073926	ENSMUSG00000091971
Myh7	-0.443966	0.00153599	ENSMUSG00000053093
Crh	-0.443969	0.0363432	ENSMUSG00000049796
Casp1	-0.444012	0.0320353	ENSMUSG00000025888
Htr1a	-0.446328	0.00130779	ENSMUSG00000021721
Oprk1	-0.446872	0.0159102	ENSMUSG00000025905
Gm44644	-0.446931	0.0122509	ENSMUSG00000109121
Gm3558	-0.454089	0.0269858	ENSMUSG00000079364
Catsperz	-0.455511	0.0249428	ENSMUSG00000050623
Sstr3	-0.456735	0.000859425	ENSMUSG00000044933
AW551984	-0.460197	0.0231848	ENSMUSG00000038112
Ighm	-0.460351	0.00109685	ENSMUSG00000076617
Gdf11	-0.462188	1.08576e-07	ENSMUSG00000025352
Lor	-0.463495	0.0203495	ENSMUSG00000043165
Aprt-ps	-0.470682	0.0251557	ENSMUSG00000110664
Nkx2-9	-0.472308	0.00254336	ENSMUSG00000058669
Mc4r	-0.473276	0.00699806	ENSMUSG00000047259
Bbc3	-0.474098	0.00430257	ENSMUSG00000002083
Xlr3a	-0.474438	0.0372708	ENSMUSG00000057836
Cyp4f15	-0.477533	0.00080231	ENSMUSG00000073424
H2-Q2	-0.477845	0.0403717	ENSMUSG00000091705
Efna3	-0.478172	4.99894e-05	ENSMUSG00000028039
Trpc4	-0.480451	0.0135477	ENSMUSG00000027748
Gm3636	-0.483281	0.000743235	ENSMUSG00000091754
Fgf11	-0.484065	8.37115e-07	ENSMUSG00000042826
Ntsr1	-0.484262	0.00191152	ENSMUSG00000027568
Rcor2	-0.484547	0.00131322	ENSMUSG00000024968
Ptrh1	-0.48653	0.0109517	ENSMUSG00000053746
Shf	-0.486569	0.02545	ENSMUSG00000033256
Prph	-0.487971	2.52218e-05	ENSMUSG00000023484
Ccdc155	-0.488482	0.0454354	ENSMUSG00000038292
2210011C24Rik	-0.488867	0.00210526	ENSMUSG00000074217
Spin2c	-0.493838	0.00757972	ENSMUSG00000046550
Nrtn	-0.497667	0.0175002	ENSMUSG00000039481
Zfp820	-0.498034	0.0329879	ENSMUSG00000069743
Vgf	-0.498387	7.42204e-05	ENSMUSG00000037428
Lbhd2	-0.502588	0.0366689	ENSMUSG00000087075
Gm19345	-0.502803	0.0415957	ENSMUSG00000092216
Ipcef1	-0.504939	0.00989922	ENSMUSG00000064065
Gpr150	-0.506148	0.00490382	ENSMUSG00000045509
Grb7	-0.513095	0.047994	ENSMUSG00000019312
Prok1	-0.5208	0.0466119	ENSMUSG00000070368
Nes	-0.533896	0.000477131	ENSMUSG00000004891
Sst	-0.539216	0.00132272	ENSMUSG00000004366
Gm10687	-0.539758	0.0020021	ENSMUSG00000097617
Ppm1j	-0.541135	0.00544082	ENSMUSG00000002228
Hcrtr1	-0.546535	0.00510174	ENSMUSG00000028778
Trhr2	-0.549003	0.0478395	ENSMUSG00000039079
Popdc3	-0.553756	0.00305298	ENSMUSG00000019848
Adamts8	-0.554069	0.0239451	ENSMUSG00000031994
Crhbp	-0.558033	4.49514e-05	ENSMUSG00000021680
Neurl3	-0.559358	0.0421411	ENSMUSG00000047180
Cyp2s1	-0.561565	1.2917e-05	ENSMUSG00000040703
Slfn2	-0.576894	0.00603389	ENSMUSG00000072620
Inhba	-0.578015	0.000433667	ENSMUSG00000041324
Cks2	-0.583403	0.0222766	ENSMUSG00000062248
Uts2b	-0.583972	0.00691226	ENSMUSG00000056423
Fam110c	-0.584802	0.0401938	ENSMUSG00000036136
Foxr2	-0.585322	0.0298614	ENSMUSG00000071665
Fgl1	-0.587016	0.0258926	ENSMUSG00000031594
Socs1	-0.587246	0.0199854	ENSMUSG00000038037
Exoc3l2	-0.590155	0.0364384	ENSMUSG00000011263
C130060K24Rik	-0.598731	0.00974614	ENSMUSG00000029917
Pgr15l	-0.599278	0.0190938	ENSMUSG00000031212
Snord42b	-0.601175	0.0497435	ENSMUSG00000065676
BC002163	-0.602328	0.0469894	ENSMUSG00000081824
Nxph4	-0.602538	9.41304e-08	ENSMUSG00000040258
Gng13	-0.60387	0.000561448	ENSMUSG00000025739
Krt9	-0.604297	0.0135666	ENSMUSG00000051617
Rasl10a	-0.604704	0.0202064	ENSMUSG00000034209
Tnfaip8l3	-0.606159	0.00576552	ENSMUSG00000074345
Htr3a	-0.606246	0.00057304	ENSMUSG00000032269
Hpse	-0.606265	0.0184583	ENSMUSG00000035273
Gm6712	-0.614056	0.00473329	ENSMUSG00000072761
Fxyd7	-0.62425	0.000110027	ENSMUSG00000036578
Calca	-0.631237	0.000163664	ENSMUSG00000030669
Egr4	-0.640484	0.00637288	ENSMUSG00000071341
2900041M22Rik	-0.643273	0.0172973	ENSMUSG00000054418
Fos	-0.65151	2.77925e-06	ENSMUSG00000021250
Avpr1a	-0.652211	0.00235576	ENSMUSG00000020123
Gm19026	-0.657015	0.0354894	ENSMUSG00000103845
Il21r	-0.67841	0.00588966	ENSMUSG00000030745
Palm3	-0.688723	1.88229e-07	ENSMUSG00000047986
2410018L13Rik	-0.705187	7.74985e-08	ENSMUSG00000073164
2900055J20Rik	-0.70975	0.0404424	ENSMUSG00000071860
Gna14	-0.710574	0.00553871	ENSMUSG00000024697
Mecp2	-0.711725	1.81483e-07	ENSMUSG00000031393
Tmem102	-0.718585	0.000667646	ENSMUSG00000089876
Crabp1	-0.719885	0.0011861	ENSMUSG00000032291
Gm15487	-0.729869	0.0255487	ENSMUSG00000080242
1700001C02Rik	-0.746402	0.0336979	ENSMUSG00000029182
Gm17518	-0.754606	0.0430954	ENSMUSG00000097757
Rab11b-ps2	-0.757616	0.0318083	ENSMUSG00000095690
Gpx2	-0.781489	0.0178201	ENSMUSG00000042808
Gm10684	-0.790801	2.98733e-09	ENSMUSG00000074385
Rhd	-0.803544	0.0194331	ENSMUSG00000028825
Actrt3	-0.805856	0.000120172	ENSMUSG00000037737
Slitrk6	-0.807663	0.000315972	ENSMUSG00000045871
Gvin1	-0.812669	0.0206595	ENSMUSG00000045868
2410004I01Rik	-0.816506	0.00543264	ENSMUSG00000085338
Patl2	-0.825435	0.00512378	ENSMUSG00000027233
D930019O06Rik	-0.825446	0.009719	ENSMUSG00000097083
Plaur	-0.843864	0.0101237	ENSMUSG00000046223
Sebox	-0.85541	0.00976664	ENSMUSG00000001103
4933439K11Rik	-0.874272	0.0260383	ENSMUSG00000085184
Nmbr	-0.905757	0.00770467	ENSMUSG00000019865
5033404E19Rik	-0.91464	0.0356225	ENSMUSG00000102185
Styk1	-0.915845	0.0425083	ENSMUSG00000032899
2310002F09Rik	-0.921332	4.31591e-05	ENSMUSG00000097178
Kbtbd6	-0.93477	0.0266939	ENSMUSG00000075502
Gm2974	-0.936045	0.0115558	ENSMUSG00000079391
Lbx2	-0.942954	0.0475062	ENSMUSG00000034968
Gm8206	-0.967642	0.0168328	ENSMUSG00000091568
Pabpc1l	-1.0022	0.0205857	ENSMUSG00000054582
Cdk15	-1.00889	0.00430273	ENSMUSG00000026023
Prkag3	-1.01258	0.000281753	ENSMUSG00000006542
Hspa1b	-1.02029	1.67914e-07	ENSMUSG00000090877
Ntf3	-1.19149	0.0118777	ENSMUSG00000049107
Gm30003	-1.21339	0.000700437	ENSMUSG00000107318
Ldoc1	-1.21446	2.72397e-11	ENSMUSG00000057615
Mybpc3	-1.37895	0.01792	ENSMUSG00000002100

## Sheet: Mecp2++ VU595 Unique Genes
Genes disrupted in Mecp2+/+ VU595-treated mice with genes also disrupted in Mecp2+/- VU595-treated mice subtracted.
Gene.name	log2FoldChange	pvalue	ID
Vmn2r1	1.37463	0.000604406	ENSMUSG00000027824
Gm15726	1.15756	0.037737	ENSMUSG00000087263
Gm22753	1.14595	0.0129489	ENSMUSG00000065591
Smpx	1.0517	0.0293644	ENSMUSG00000041476
Myh1	1.04959	0.0164358	ENSMUSG00000056328
Klhdc7b	1.04006	0.000720653	ENSMUSG00000091680
Gm47283	0.985914	0.0420334	ENSMUSG00000096768
Gm38534	0.97583	0.0165723	ENSMUSG00000108634
Gm16183	0.954575	0.0432146	ENSMUSG00000086067
Gm11966	0.946196	0.0432051	ENSMUSG00000080904
A430105J06Rik	0.892897	0.0251475	ENSMUSG00000097784
Dnaaf1	0.863939	0.0169891	ENSMUSG00000031831
Comp	0.846063	0.0291513	ENSMUSG00000031849
Abi3bp	0.792238	0.0468032	ENSMUSG00000035258
Gm28523	0.769288	0.0264539	ENSMUSG00000100707
Atoh7	0.769009	0.0472217	ENSMUSG00000036816
Slco2a1	0.75931	0.0077007	ENSMUSG00000032548
Barhl1	0.721095	0.000428932	ENSMUSG00000026805
Aloxe3	0.704566	0.0052083	ENSMUSG00000020892
Plekhg4	0.700825	0.0157939	ENSMUSG00000014782
Ccdc33	0.696252	0.0104371	ENSMUSG00000037716
Fgf7	0.683451	0.0176322	ENSMUSG00000027208
Cited4	0.630645	0.0132037	ENSMUSG00000070803
Gm17491	0.626947	0.0049254	ENSMUSG00000097042
Gm43461	0.617442	0.0333394	ENSMUSG00000107336
C230057M02Rik	0.585967	0.0266295	ENSMUSG00000110523
Gm19531	0.581897	0.0248754	ENSMUSG00000111348
Sbk3	0.578783	0.0382906	ENSMUSG00000085272
Syne4	0.572553	0.00321714	ENSMUSG00000019737
Cbr2	0.561056	0.0462117	ENSMUSG00000025150
Slc16a11	0.549823	0.0226931	ENSMUSG00000040938
Slc6a12	0.545584	0.0455908	ENSMUSG00000030109
Gm11739	0.534834	0.0160408	ENSMUSG00000086826
Gm12992	0.530585	0.00718552	ENSMUSG00000085667
Sox3	0.529064	0.015852	ENSMUSG00000045179
Pyroxd2	0.52374	0.0281489	ENSMUSG00000060224
Eps8l1	0.523385	0.0229521	ENSMUSG00000006154
Gm9958	0.514351	0.029136	ENSMUSG00000054945
Uncx	0.508333	0.0207756	ENSMUSG00000029546
Gm20507	0.507532	0.0494577	ENSMUSG00000092412
Gm6030	0.50676	0.0475809	ENSMUSG00000062284
Tle2	0.505038	0.00725902	ENSMUSG00000034771
Gipc2	0.50043	0.0273516	ENSMUSG00000039131
Pcsk4	0.49994	0.0217321	ENSMUSG00000020131
Cpa2	0.488025	0.0070262	ENSMUSG00000071553
Echdc2	0.478663	0.0338818	ENSMUSG00000028601
Gm27032	0.469432	0.0104101	ENSMUSG00000098051
Ap1g2	0.468894	0.0318263	ENSMUSG00000040701
Cfp	0.464299	0.00631957	ENSMUSG00000001128
Zfp57	0.459439	0.00208741	ENSMUSG00000036036
Shisa8	0.458745	0.0277361	ENSMUSG00000096883
Tmem178	0.456635	0.0285482	ENSMUSG00000024245
Mir124a-1hg	0.455567	0.0114282	ENSMUSG00000097545
Polq	0.444146	0.0136224	ENSMUSG00000034206
Dgkz	0.443906	0.0300788	ENSMUSG00000040479
Doc2b	0.441792	0.0470624	ENSMUSG00000020848
A930024E05Rik	0.440786	0.0474463	ENSMUSG00000056735
Rtn4r	0.438941	0.00659948	ENSMUSG00000043811
Slc17a7	0.436896	0.0298693	ENSMUSG00000070570
U2af1l4	0.436586	0.0498617	ENSMUSG00000078765
Gm26587	0.434055	0.0273866	ENSMUSG00000097470
Baiap2	0.431894	0.00174435	ENSMUSG00000025372
Mir670hg	0.429831	0.0372549	ENSMUSG00000075020
Tnc	0.423146	0.0207611	ENSMUSG00000028364
Pxylp1	0.421395	0.00652805	ENSMUSG00000043587
Dpysl4	0.41938	0.00565406	ENSMUSG00000025478
Ccdc17	0.414823	0.0233861	ENSMUSG00000034035
Crhr1	0.395018	0.0215365	ENSMUSG00000018634
AC149090.1	0.389219	0.0145303	ENSMUSG00000095041
Grm2	0.38036	0.00710036	ENSMUSG00000023192
Cyr61	0.366866	0.0439925	ENSMUSG00000028195
Lingo3	0.363678	0.0270996	ENSMUSG00000051067
5330438D12Rik	0.353457	0.00814425	ENSMUSG00000052291
Lamb3	0.351607	0.0323871	ENSMUSG00000026639
Gmppa	0.340667	0.000534972	ENSMUSG00000033021
1300002E11Rik	0.335447	0.0430456	ENSMUSG00000097290
Tmem145	0.333975	0.00587972	ENSMUSG00000043843
Rasa4	0.333453	0.00370118	ENSMUSG00000004952
Fzd2	0.321947	0.0337886	ENSMUSG00000050288
Garnl3	0.319154	0.00881907	ENSMUSG00000038860
Celf3	0.31572	0.00435983	ENSMUSG00000028137
Rgs16	0.313906	0.0458413	ENSMUSG00000026475
Inha	0.308533	0.0335981	ENSMUSG00000032968
Cacng5	0.308254	0.0310907	ENSMUSG00000040373
Bex4	0.299152	0.0325807	ENSMUSG00000047844
Gps2	0.295952	0.00755662	ENSMUSG00000023170
Dusp14	0.29515	0.0352532	ENSMUSG00000018648
Spaca6	0.287513	0.0218247	ENSMUSG00000080316
Mapk12	0.28598	0.0083043	ENSMUSG00000022610
Zfpl1	0.280845	0.0109029	ENSMUSG00000024792
Lhpp	0.278272	0.0113966	ENSMUSG00000030946
Fam184b	0.276427	0.0318118	ENSMUSG00000015879
Ltk	0.275512	0.0330626	ENSMUSG00000027297
Cenpx	0.270006	0.0457359	ENSMUSG00000025144
Zfp956	0.269349	0.000805466	ENSMUSG00000045466
Zdhhc14	0.264702	0.0191108	ENSMUSG00000034265
Sema4g	0.26245	0.0157443	ENSMUSG00000025207
Hcn3	0.26123	0.0262745	ENSMUSG00000028051
Cep95	0.258047	0.0318227	ENSMUSG00000018372
Dgka	0.254563	0.0079725	ENSMUSG00000025357
Gm42829	0.251495	0.0451313	ENSMUSG00000105895
Rfx1	0.249549	0.0113047	ENSMUSG00000031706
Atg16l2	0.24727	0.0332039	ENSMUSG00000047767
Hexdc	0.246694	0.00847703	ENSMUSG00000039307
Gal3st3	0.246048	0.0146757	ENSMUSG00000047658
Pvalb	0.243014	0.0396905	ENSMUSG00000005716
Clec2l	0.241856	0.00901319	ENSMUSG00000079598
Rfng	0.241756	0.0172376	ENSMUSG00000025158
Porcn	0.241647	0.0342404	ENSMUSG00000031169
Bex1	0.238251	0.0255317	ENSMUSG00000050071
Snhg1	0.237334	0.0396975	ENSMUSG00000108414
Miip	0.236427	0.0407895	ENSMUSG00000029022
Akap7	0.235171	0.0329217	ENSMUSG00000039166
Hsd11b1	0.233811	0.0100451	ENSMUSG00000016194
E4f1	0.233654	0.011301	ENSMUSG00000024137
9330151L19Rik	0.232141	0.0184053	ENSMUSG00000097061
Mir9-3hg	0.231573	0.0263542	ENSMUSG00000097023
Abhd18	0.230631	0.036285	ENSMUSG00000037818
Pitpnm3	0.230166	0.0432678	ENSMUSG00000040543
Ncapd2	0.229385	0.0470057	ENSMUSG00000038252
Selenom	0.224514	0.0495305	ENSMUSG00000075702
Prmt8	0.222981	0.033674	ENSMUSG00000030350
Zfp1	0.216465	0.012783	ENSMUSG00000055835
Zfp414	0.216169	0.0226371	ENSMUSG00000073423
Hpcal1	0.215379	0.0187662	ENSMUSG00000071379
Gprin1	0.212602	0.0460869	ENSMUSG00000069227
Rabl2	0.212488	0.0273983	ENSMUSG00000022621
Ddx39	0.212068	0.0283067	ENSMUSG00000005481
Stx3	0.210007	0.00896118	ENSMUSG00000041488
Nelfa	0.205366	0.0109296	ENSMUSG00000029111
Thrsp	0.204735	0.0172007	ENSMUSG00000035686
Leng1	0.204087	0.0443466	ENSMUSG00000078813
Fxyd6	0.202669	0.0432885	ENSMUSG00000066705
Ypel4	0.199787	0.0276889	ENSMUSG00000034059
Slc25a27	0.199185	0.0011131	ENSMUSG00000023912
Actl6b	0.195855	0.00651617	ENSMUSG00000029712
Pgbd5	0.195224	0.00798073	ENSMUSG00000050751
Slc29a1	0.195043	0.0424712	ENSMUSG00000023942
Rrnad1	0.194217	0.0327855	ENSMUSG00000004896
Gpsm1	0.192265	0.00154774	ENSMUSG00000026930
Rbmx	0.191717	0.00616091	ENSMUSG00000031134
Nsun5	0.190437	0.0341968	ENSMUSG00000000916
Zfp511	0.189982	0.0399621	ENSMUSG00000025470
Tjap1	0.189774	0.0179217	ENSMUSG00000012296
Brinp1	0.187087	0.0116135	ENSMUSG00000028351
Prelid3a	0.187068	0.0237968	ENSMUSG00000024530
Trmt6	0.186349	0.0285252	ENSMUSG00000037376
Mab21l1	0.186336	0.0255607	ENSMUSG00000056947
Msra	0.184571	0.0216372	ENSMUSG00000054733
Shmt2	0.183593	0.0265347	ENSMUSG00000025403
Akirin2	0.181549	0.0348566	ENSMUSG00000028291
Letm2	0.180162	0.0285954	ENSMUSG00000037363
Acap3	0.179531	0.0116785	ENSMUSG00000029033
Nfyc	0.17839	0.0104176	ENSMUSG00000032897
Crmp1	0.177897	0.00699278	ENSMUSG00000029121
Tprkb	0.175599	0.0370673	ENSMUSG00000054226
Nup85	0.175053	0.0278536	ENSMUSG00000020739
Tmem163	0.174702	0.017192	ENSMUSG00000026347
Ubp1	0.17274	0.0385165	ENSMUSG00000009741
Srrm3	0.169854	0.0130781	ENSMUSG00000039860
Cxxc1	0.168449	0.0245436	ENSMUSG00000024560
Spata7	0.167957	0.0409283	ENSMUSG00000021007
Fbrsl1	0.167762	0.0434871	ENSMUSG00000043323
Fbxo8	0.165053	0.0176734	ENSMUSG00000038206
Kctd2	0.163797	0.0311022	ENSMUSG00000016940
Rabepk	0.163357	0.0328319	ENSMUSG00000070953
Hspa14	0.163246	0.0436253	ENSMUSG00000109865
Vamp2	0.160994	0.00211562	ENSMUSG00000020894
Zfp422	0.158248	0.0390238	ENSMUSG00000059878
Crls1	0.155978	0.0323592	ENSMUSG00000027357
Cdk2ap1	0.155645	0.0383715	ENSMUSG00000029394
Zmynd11	0.155634	0.022286	ENSMUSG00000021156
Strn4	0.154413	0.00533695	ENSMUSG00000030374
Cnot2	0.154382	0.0370061	ENSMUSG00000020166
Kirrel3	0.153855	0.0453492	ENSMUSG00000032036
Parp6	0.148399	0.0285971	ENSMUSG00000025237
Trafd1	0.142536	0.0265284	ENSMUSG00000042726
Prpsap2	0.141495	0.0204538	ENSMUSG00000020528
Ebna1bp2	0.138955	0.0346927	ENSMUSG00000028729
Tbce	0.138117	0.0484287	ENSMUSG00000039233
Ddx41	0.138112	0.0498397	ENSMUSG00000021494
Iffo1	0.135766	0.0465313	ENSMUSG00000038271
Inpp5k	0.130978	0.0287775	ENSMUSG00000006127
Ldb1	0.128684	0.0311441	ENSMUSG00000025223
Rbm10	0.127073	0.0397731	ENSMUSG00000031060
Clcn2	0.124211	0.039695	ENSMUSG00000022843
Maz	0.120783	0.0287494	ENSMUSG00000030678
Nfe2l1	-0.108928	0.0412208	ENSMUSG00000038615
Ddr1	-0.116518	0.0418669	ENSMUSG00000003534
Insig1	-0.116686	0.0476385	ENSMUSG00000045294
Slc16a1	-0.122837	0.0425084	ENSMUSG00000032902
Vps4b	-0.123435	0.0474605	ENSMUSG00000009907
Soat1	-0.126422	0.0300567	ENSMUSG00000026600
Dnajb14	-0.126503	0.0112645	ENSMUSG00000074212
Dpy19l1	-0.128983	0.0488632	ENSMUSG00000043067
Cog7	-0.129931	0.0241001	ENSMUSG00000034951
Cd164	-0.132802	0.0264893	ENSMUSG00000019818
Cd99l2	-0.134237	0.0154165	ENSMUSG00000035776
Ano6	-0.135915	0.0347975	ENSMUSG00000064210
Kif21a	-0.1381	0.0256131	ENSMUSG00000022629
Wwc1	-0.142428	0.0181429	ENSMUSG00000018849
Selenoi	-0.151268	0.0493735	ENSMUSG00000075703
Il17ra	-0.151493	0.0468589	ENSMUSG00000002897
Galnt6	-0.156339	0.0353038	ENSMUSG00000037280
Ahcyl2	-0.161829	0.0297667	ENSMUSG00000029772
Vangl2	-0.162051	0.0499412	ENSMUSG00000026556
Gsk3b	-0.163469	0.0324345	ENSMUSG00000022812
Miga1	-0.164292	0.0255847	ENSMUSG00000054942
Wdr35	-0.164415	0.0365661	ENSMUSG00000066643
Ar	-0.166748	0.0264611	ENSMUSG00000046532
Cx3cr1	-0.166969	0.0263271	ENSMUSG00000052336
Polr1a	-0.171144	0.0402116	ENSMUSG00000049553
Trpm2	-0.17245	0.0286329	ENSMUSG00000009292
Scn4b	-0.178102	0.0488978	ENSMUSG00000046480
Cachd1	-0.182214	0.0139922	ENSMUSG00000028532
Myh14	-0.182456	0.038971	ENSMUSG00000030739
Scfd2	-0.182498	0.021566	ENSMUSG00000062110
2019-09-09	-0.184355	0.00942729	ENSMUSG00000059248
Clstn2	-0.184756	0.0288309	ENSMUSG00000032452
Lmln	-0.186077	0.0418674	ENSMUSG00000022802
Mboat2	-0.186115	0.0374231	ENSMUSG00000020646
Prkcq	-0.187076	0.0455677	ENSMUSG00000026778
Cpt1a	-0.187201	0.0172385	ENSMUSG00000024900
Amotl1	-0.189336	0.0115686	ENSMUSG00000013076
Ankrd42	-0.192331	0.0331582	ENSMUSG00000041343
Evpl	-0.192441	0.0488409	ENSMUSG00000034282
Kif5b	-0.19265	0.0440816	ENSMUSG00000006740
Pak3	-0.192817	0.0162978	ENSMUSG00000031284
Plec	-0.193584	0.0302466	ENSMUSG00000022565
Mest	-0.195521	0.0466622	ENSMUSG00000051855
Prps2	-0.195587	0.0136247	ENSMUSG00000025742
Tenm4	-0.197256	0.00275798	ENSMUSG00000048078
Nod1	-0.197898	0.0312036	ENSMUSG00000038058
Sik1	-0.199558	0.0377036	ENSMUSG00000024042
Pcdh7	-0.201697	0.0421446	ENSMUSG00000029108
Hs6st2	-0.201997	0.0119103	ENSMUSG00000062184
Edil3	-0.204835	0.0380317	ENSMUSG00000034488
Galntl6	-0.207401	0.041795	ENSMUSG00000096914
BC034090	-0.210396	0.0223505	ENSMUSG00000033722
Man1a	-0.210818	0.022649	ENSMUSG00000003746
Zeb2	-0.211608	0.00995601	ENSMUSG00000026872
Bmpr2	-0.212527	0.044073	ENSMUSG00000067336
Hist1h2be	-0.216824	0.0482542	ENSMUSG00000047246
Emb	-0.221913	0.0155489	ENSMUSG00000021728
Heg1	-0.224158	0.0295831	ENSMUSG00000075254
Nphp1	-0.224892	0.0344419	ENSMUSG00000027378
Slc4a2	-0.225558	0.0257591	ENSMUSG00000028962
Epha5	-0.233605	0.00985133	ENSMUSG00000029245
Htr2c	-0.236058	0.000957131	ENSMUSG00000041380
Rab27b	-0.236792	0.0453415	ENSMUSG00000024511
Trim56	-0.23985	0.0328487	ENSMUSG00000043279
Flrt2	-0.242692	0.0498943	ENSMUSG00000047414
Slc6a5	-0.243608	0.0417989	ENSMUSG00000039728
Atp7b	-0.245237	0.0372386	ENSMUSG00000006567
Wdr78	-0.245591	0.0469496	ENSMUSG00000035126
Bend3	-0.251136	0.0470084	ENSMUSG00000038214
Mitf	-0.251193	0.0109612	ENSMUSG00000035158
Pygl	-0.251466	0.0463362	ENSMUSG00000021069
Pdzd2	-0.251604	0.0369463	ENSMUSG00000022197
Klhl21	-0.25182	0.0154763	ENSMUSG00000073700
Cspg4	-0.252575	0.0176933	ENSMUSG00000032911
Foxj1	-0.253422	0.00275709	ENSMUSG00000034227
Mical1	-0.255168	0.040531	ENSMUSG00000019823
Itga6	-0.256417	0.00182529	ENSMUSG00000027111
Elk3	-0.256602	0.0202422	ENSMUSG00000008398
Fam81a	-0.258115	0.0245853	ENSMUSG00000032224
Cd55	-0.262558	0.030433	ENSMUSG00000026399
Notch2	-0.283367	0.0212854	ENSMUSG00000027878
Adamtsl1	-0.285579	0.0369127	ENSMUSG00000066113
Myo5b	-0.289579	0.0268119	ENSMUSG00000025885
Acacb	-0.29251	0.00765946	ENSMUSG00000042010
4930412C18Rik	-0.293794	0.0227018	ENSMUSG00000085558
Itgb8	-0.297564	0.01573	ENSMUSG00000025321
Elfn2	-0.300846	0.0479979	ENSMUSG00000043460
Rai14	-0.30232	0.0257139	ENSMUSG00000022246
Ddit4l	-0.305692	0.0407194	ENSMUSG00000046818
Lama5	-0.306414	0.0200671	ENSMUSG00000015647
Ttf2	-0.316302	0.0113472	ENSMUSG00000033222
Trim25	-0.316779	0.00616995	ENSMUSG00000000275
Abhd2	-0.324075	0.0240491	ENSMUSG00000039202
Rnf43	-0.324203	0.0292851	ENSMUSG00000034177
Adamts1	-0.330111	0.0149829	ENSMUSG00000022893
Chat	-0.344524	0.0256542	ENSMUSG00000021919
Kif26a	-0.345099	0.023077	ENSMUSG00000021294
Spata13	-0.347954	0.00323228	ENSMUSG00000021990
Slc5a3	-0.349953	0.00145293	ENSMUSG00000089774
Ccnd2	-0.35116	0.00320243	ENSMUSG00000000184
Gulp1	-0.351294	0.0148452	ENSMUSG00000056870
Pkp2	-0.356038	0.0393474	ENSMUSG00000041957
Elovl7	-0.362411	0.00434276	ENSMUSG00000021696
P3h2	-0.363917	0.0424195	ENSMUSG00000038168
Zfp72	-0.377016	0.0360081	ENSMUSG00000069184
Itga1	-0.380543	0.0282369	ENSMUSG00000042284
Rspo2	-0.380706	0.0252148	ENSMUSG00000051920
Slc5a7	-0.382966	0.00159245	ENSMUSG00000023945
Gm37069	-0.38526	0.0233281	ENSMUSG00000104415
Naaladl2	-0.390701	0.0470937	ENSMUSG00000102758
Mmp28	-0.394499	0.00800545	ENSMUSG00000020682
Matn2	-0.395678	0.0312046	ENSMUSG00000022324
Sowahc	-0.398257	0.0058501	ENSMUSG00000098188
Hipk2	-0.39829	0.0404538	ENSMUSG00000061436
9330111N05Rik	-0.406912	0.0497007	ENSMUSG00000097098
Sgms2	-0.407883	0.0408186	ENSMUSG00000050931
Tmem237	-0.409152	0.026276	ENSMUSG00000038079
Smtnl2	-0.412262	0.0154101	ENSMUSG00000045667
Rubcnl	-0.420728	0.0223414	ENSMUSG00000034959
Tmppe	-0.423795	0.00863086	ENSMUSG00000079260
Cfap54	-0.426136	0.0173493	ENSMUSG00000020014
5930409G06Rik	-0.437198	0.0238558	ENSMUSG00000103477
Efhc2	-0.44145	0.0396271	ENSMUSG00000025038
Pde11a	-0.441756	0.0176664	ENSMUSG00000075270
Fam60a	-0.441949	0.0474514	ENSMUSG00000039985
Lrrc46	-0.447109	0.0449036	ENSMUSG00000020878
Arhgap30	-0.457054	0.0073674	ENSMUSG00000048865
Cfap45	-0.46108	0.0450448	ENSMUSG00000026546
4930458D05Rik	-0.472713	0.0174447	ENSMUSG00000087611
Dyrk2	-0.473461	0.0498522	ENSMUSG00000028630
Trpm3	-0.473809	0.0347735	ENSMUSG00000052387
Sp7	-0.478255	0.0177077	ENSMUSG00000060284
Gpr179	-0.490118	0.0122831	ENSMUSG00000070337
Lpar4	-0.495512	0.0329195	ENSMUSG00000049929
Sds	-0.501122	0.0328752	ENSMUSG00000029597
Srcap	-0.50381	0.0290051	ENSMUSG00000053877
Gucy1a2	-0.542123	0.0399791	ENSMUSG00000041624
Cfap43	-0.543189	0.00265894	ENSMUSG00000044948
Acss3	-0.54589	0.018241	ENSMUSG00000035948
Gm26633	-0.555244	0.00778191	ENSMUSG00000097441
1110017D15Rik	-0.56372	0.0467726	ENSMUSG00000028441
Lingo4	-0.564311	0.0120787	ENSMUSG00000044505
Rsph4a	-0.569988	0.0166618	ENSMUSG00000039552
Spink10	-0.579058	0.0181185	ENSMUSG00000044176
Dnah9	-0.587433	0.000759901	ENSMUSG00000056752
Slc37a2	-0.595638	0.0118821	ENSMUSG00000032122
Dchs2	-0.600465	0.0420787	ENSMUSG00000102692
Pnp2	-0.627477	0.0410518	ENSMUSG00000068417
Gm44250	-0.633617	0.0246703	ENSMUSG00000107881
Tex14	-0.636194	0.0224811	ENSMUSG00000010342
Pon3	-0.636931	0.00536415	ENSMUSG00000029759
Gm37694	-0.649068	0.0478023	ENSMUSG00000102562
Gm7173	-0.659015	0.0162311	ENSMUSG00000073077
Crb2	-0.667445	0.00677647	ENSMUSG00000035403
Nod2	-0.70197	0.0479375	ENSMUSG00000055994
Npr3	-0.719104	0.0213314	ENSMUSG00000022206
Ceacam2	-0.729058	0.0159392	ENSMUSG00000054385
Lrriq1	-0.730226	0.0188056	ENSMUSG00000019892
Cdhr2	-0.736595	0.0257137	ENSMUSG00000034918
Gm28729	-0.762314	0.0107496	ENSMUSG00000099564
Frem3	-0.768188	0.00439259	ENSMUSG00000042353
2410021H03Rik	-0.774821	0.0408592	ENSMUSG00000100572
Gm30340	-0.781468	0.0326692	ENSMUSG00000104411
Gm16287	-0.793591	0.0295121	ENSMUSG00000073739
Zfp185	-0.798384	0.0392455	ENSMUSG00000031351
Gm15594	-0.801101	0.0422523	ENSMUSG00000084947
Nkain3	-0.806724	0.000880911	ENSMUSG00000055761
Large2	-0.807407	0.0212696	ENSMUSG00000040434
Spag16	-0.816265	0.0495809	ENSMUSG00000053153
Gm12405	-0.840533	0.0467263	ENSMUSG00000087054
Gm16982	-0.866808	0.0347862	ENSMUSG00000097170
Hist1h4k	-0.872341	0.0209335	ENSMUSG00000064288
Wdr63	-0.88942	0.0199341	ENSMUSG00000043020
Dmrt3	-0.949682	0.021867	ENSMUSG00000042372
Gm43829	-1.01861	0.0491131	ENSMUSG00000105530
Fap	-1.09656	0.0347955	ENSMUSG00000000392
Dsp	-1.10314	0.0180119	ENSMUSG00000054889
Tjp3	-1.13373	0.0287828	ENSMUSG00000034917
Cndp1	-1.14071	0.0364968	ENSMUSG00000056162
Tmem27	-1.14113	0.0291085	ENSMUSG00000015401
Spaca9	-1.14114	0.0224449	ENSMUSG00000026809
4833427G06Rik	-1.19306	0.0163679	ENSMUSG00000032057
Slc28a3	-1.26863	0.0442947	ENSMUSG00000021553
Gm45102	-1.30216	0.00280781	ENSMUSG00000108871
Cldn9	-1.38367	0.0439429	ENSMUSG00000066720
Tmem184a	-1.42004	0.0098001	ENSMUSG00000036687
Defb11	-1.70815	0.0460127	ENSMUSG00000045337

## Sheet: Mecp2+- VU595 Unique Genes
Genes disrupted in Mecp2+/- VU595-treated mice with genes also disrupted in Mecp2+/+ VU595-treated mice subtracted.
Gene.name	log2FoldChange	pvalue	ID
H2-Q1	1.81107	0.0164735	ENSMUSG00000079507
Tspan8	1.47384	0.0128097	ENSMUSG00000034127
Gm32568	1.41869	0.00214537	ENSMUSG00000110500
Cytl1	1.31749	0.00105725	ENSMUSG00000062329
Prg4	1.3071	0.0196157	ENSMUSG00000006014
Mpzl2	1.27246	0.00814557	ENSMUSG00000032092
Ogn	1.19143	0.0010716	ENSMUSG00000021390
Gm26789	1.17974	0.00584096	ENSMUSG00000096991
Mfap5	1.17881	0.00226762	ENSMUSG00000030116
Fmod	1.1386	1.53754e-07	ENSMUSG00000041559
Gm3985	1.12822	0.000443466	ENSMUSG00000079070
Gm41231	1.12375	0.0140728	ENSMUSG00000110273
Foxc2	1.12331	0.0040176	ENSMUSG00000046714
Gm11827	1.07245	0.00744392	ENSMUSG00000086765
Gm26578	1.04508	0.00148998	ENSMUSG00000097928
Olfr558	1.03556	0.00055302	ENSMUSG00000070423
Osr1	1.02041	0.01435	ENSMUSG00000048387
Wnt6	1.00382	0.0226711	ENSMUSG00000033227
Ankrd61	0.983807	0.00733778	ENSMUSG00000029607
Gm16091	0.975472	0.00708636	ENSMUSG00000087502
Slc47a1	0.975187	0.0163948	ENSMUSG00000010122
Tagln	0.968556	0.000771073	ENSMUSG00000032085
Nat8f7	0.959569	0.0234385	ENSMUSG00000089694
St6galnac2	0.957074	0.0119561	ENSMUSG00000110170
Lilrb4a	0.955495	0.0351114	ENSMUSG00000062593
Ranbp3l	0.949156	0.0136781	ENSMUSG00000048424
Rreb1	0.933169	1.30364e-06	ENSMUSG00000039087
Gm12239	0.932777	0.0412743	ENSMUSG00000086020
Siglec1	0.917071	0.0344372	ENSMUSG00000027322
Fendrr	0.912451	0.00264055	ENSMUSG00000097336
A930036I15Rik	0.89931	0.0185394	ENSMUSG00000105469
Gm19744	0.896841	0.00108606	ENSMUSG00000100706
Slc6a13	0.885537	0.00163469	ENSMUSG00000030108
Col5a1	0.865822	3.9424e-05	ENSMUSG00000026837
Mir3072	0.865806	0.0312678	ENSMUSG00000093351
C1qtnf7	0.860203	0.00560934	ENSMUSG00000061535
Gm26679	0.857115	0.0380445	ENSMUSG00000097903
Itih2	0.854784	0.0224549	ENSMUSG00000037254
Gm44349	0.851665	0.0191144	ENSMUSG00000105100
Ada	0.849451	5.61373e-05	ENSMUSG00000017697
Myzap	0.845787	0.0176188	ENSMUSG00000041361
Pla2g4b	0.84468	0.0082734	ENSMUSG00000098488
Slc36a2	0.837253	0.0494027	ENSMUSG00000020264
Gm18290	0.835639	0.0418198	ENSMUSG00000106965
Gm42991	0.821154	0.0219987	ENSMUSG00000106386
Glis1	0.803215	0.00261092	ENSMUSG00000034762
C1s1	0.799416	0.0164387	ENSMUSG00000038521
Col19a1	0.790699	0.000736887	ENSMUSG00000026141
Igf2bp2	0.785462	0.0153639	ENSMUSG00000033581
Lmntd1	0.773964	0.00456945	ENSMUSG00000054966
Gm34294	0.773504	0.0264639	ENSMUSG00000103662
Fam180a	0.766579	0.031015	ENSMUSG00000047420
Frs3os	0.765937	0.0336527	ENSMUSG00000086930
Acta2	0.765074	0.022226	ENSMUSG00000035783
Gm31024	0.761563	0.0102895	ENSMUSG00000109015
Gm16044	0.760911	0.0345042	ENSMUSG00000081339
Gm37928	0.760882	3.34417e-06	ENSMUSG00000104362
Gm23600	0.760634	0.0384202	ENSMUSG00000087885
Gm28192	0.759194	0.00224805	ENSMUSG00000100629
Vwf	0.756339	0.0224872	ENSMUSG00000001930
Slc6a20a	0.755275	0.0281737	ENSMUSG00000036814
Lrrn4cl	0.752907	0.00105517	ENSMUSG00000071656
Gm15893	0.751977	0.0489841	ENSMUSG00000085246
Myh11	0.74701	0.000141503	ENSMUSG00000018830
Crocc2	0.744295	0.0010597	ENSMUSG00000084989
Podn	0.743195	0.02726	ENSMUSG00000028600
Mir3074-1	0.742364	0.0272077	ENSMUSG00000092741
Vmn2r84	0.741804	0.0428914	ENSMUSG00000070601
Mir186	0.736212	0.00602292	ENSMUSG00000065431
Chn1os3	0.73364	0.0313123	ENSMUSG00000086544
Gm16984	0.729389	0.0302239	ENSMUSG00000085962
Thbs4	0.727186	0.0375095	ENSMUSG00000021702
Irf6	0.72636	0.0323605	ENSMUSG00000026638
Aox3	0.719052	0.02029	ENSMUSG00000064294
Aldh1a2	0.718961	0.0378476	ENSMUSG00000013584
Gm26823	0.716463	0.0248829	ENSMUSG00000096926
8430408G22Rik	0.714243	0.00553688	ENSMUSG00000048489
Gm32444	0.712968	4.22179e-05	ENSMUSG00000102729
Gm26935	0.712627	0.0202915	ENSMUSG00000098146
Gm17112	0.704718	0.0149656	ENSMUSG00000090873
Sdk1	0.703792	1.67023e-07	ENSMUSG00000039683
E530001F21Rik	0.703413	0.024327	ENSMUSG00000083889
Fkbp5	0.701751	1.38875e-13	ENSMUSG00000024222
Sned1	0.700349	0.00208762	ENSMUSG00000047793
Foxd1	0.699364	0.0266236	ENSMUSG00000078302
Aspg	0.695033	2.78778e-06	ENSMUSG00000037686
Gm37773	0.684679	0.0124123	ENSMUSG00000104033
Slc4a9	0.684581	0.000170184	ENSMUSG00000024485
Gm27616	0.683513	0.0429153	ENSMUSG00000098259
Col4a3	0.682783	0.0112343	ENSMUSG00000079465
Tdrd5	0.681333	1.18892e-05	ENSMUSG00000060985
Gm43808	0.679485	0.0169131	ENSMUSG00000107086
Gm4787	0.673505	0.025869	ENSMUSG00000072974
Thsd4	0.672985	2.65397e-05	ENSMUSG00000032289
Cracr2a	0.672514	7.9184e-05	ENSMUSG00000061414
Col4a6	0.671973	0.00734857	ENSMUSG00000031273
Lhx9	0.67091	0.00400507	ENSMUSG00000019230
Fbn1	0.669134	8.18312e-07	ENSMUSG00000027204
Gm37795	0.665483	2.36134e-05	ENSMUSG00000102813
Gm43859	0.665472	0.036252	ENSMUSG00000105710
Gm28035	0.664087	0.00301564	ENSMUSG00000099041
Prr22	0.66258	0.0409929	ENSMUSG00000090273
Col4a2	0.660991	1.97666e-09	ENSMUSG00000031503
Angpt2	0.65954	0.00977517	ENSMUSG00000031465
Cdk3-ps	0.65111	0.0284749	ENSMUSG00000092300
Dcst2	0.649423	0.047174	ENSMUSG00000109293
Bdkrb2	0.648961	0.0313939	ENSMUSG00000021070
Gm36936	0.648832	0.0322806	ENSMUSG00000102411
Smoc2	0.64837	6.02093e-05	ENSMUSG00000023886
Nov	0.645591	0.0277679	ENSMUSG00000037362
Eln	0.64468	0.0153009	ENSMUSG00000029675
Slc16a10	0.641949	0.00445433	ENSMUSG00000019838
Col3a1	0.639857	0.00962748	ENSMUSG00000026043
Prdm1	0.637353	0.0439403	ENSMUSG00000038151
Crybg1	0.631066	0.0386323	ENSMUSG00000019866
Gm36995	0.629874	0.018125	ENSMUSG00000103436
Gm43858	0.624528	0.00520346	ENSMUSG00000104546
Ano5	0.622817	0.00293705	ENSMUSG00000055489
Prkag2os2	0.621401	0.0499982	ENSMUSG00000087314
Gm33320	0.619962	0.0303739	ENSMUSG00000102771
Aebp1	0.613796	2.90906e-06	ENSMUSG00000020473
Ctgf	0.613097	0.000471433	ENSMUSG00000019997
Col24a1	0.612846	0.00336414	ENSMUSG00000028197
Gm43272	0.61142	0.0136377	ENSMUSG00000105632
AC110091.1	0.611372	0.0100323	ENSMUSG00000111219
Gm26642	0.601642	0.0122071	ENSMUSG00000097680
Pln	0.600088	0.0323994	ENSMUSG00000038583
Gm29237	0.596995	0.0243218	ENSMUSG00000101872
Flrt3	0.596554	7.35712e-11	ENSMUSG00000051379
Gm16172	0.594836	0.0274252	ENSMUSG00000086472
Slc16a12	0.594487	0.0344427	ENSMUSG00000009378
Angptl4	0.594392	0.0039223	ENSMUSG00000002289
Runx2	0.594053	0.00612331	ENSMUSG00000039153
Gm44850	0.589253	0.0498304	ENSMUSG00000108604
Ptgds	0.588	0.014862	ENSMUSG00000015090
2310043M15Rik	0.586338	0.0244276	ENSMUSG00000097768
Serpine1	0.586058	0.0479466	ENSMUSG00000037411
Traf5	0.583197	0.0114347	ENSMUSG00000026637
Olfml2a	0.580997	0.00464984	ENSMUSG00000046618
Col6a1	0.580509	7.72889e-06	ENSMUSG00000001119
Phyhd1	0.580167	1.37978e-05	ENSMUSG00000079484
Greb1	0.578213	0.000983725	ENSMUSG00000036523
Gm15246	0.577565	0.00107215	ENSMUSG00000087159
Reck	0.577161	2.46754e-05	ENSMUSG00000028476
Slc9a2	0.577129	0.00122338	ENSMUSG00000026062
Gm37422	0.576081	0.000479904	ENSMUSG00000104435
Coro6	0.5755	7.31139e-08	ENSMUSG00000020836
Sult1a1	0.575182	0.00035157	ENSMUSG00000030711
BC030499	0.573307	0.000750332	ENSMUSG00000037593
Adam12	0.565252	0.00150375	ENSMUSG00000054555
Gm16365	0.561384	0.0157813	ENSMUSG00000086915
Ptpn14	0.559934	0.000244292	ENSMUSG00000026604
Lepr	0.558826	0.024415	ENSMUSG00000057722
Eva1c	0.558623	0.0123154	ENSMUSG00000039903
Mrc1	0.557827	0.0383082	ENSMUSG00000026712
Espl1	0.555395	0.0152047	ENSMUSG00000058290
Lad1	0.550862	0.0189377	ENSMUSG00000041782
C2	0.550541	0.0265312	ENSMUSG00000024371
Plin4	0.550311	0.00167364	ENSMUSG00000002831
Smoc1	0.54944	1.00418e-13	ENSMUSG00000021136
Dnah14	0.549398	0.0064329	ENSMUSG00000047369
Mill2	0.548912	0.0309421	ENSMUSG00000040987
Zbtb16	0.548536	0.00621348	ENSMUSG00000066687
Gstm2	0.547334	0.0390892	ENSMUSG00000040562
Gm45869	0.546367	0.00502864	ENSMUSG00000110390
Fgl2	0.546016	0.0131981	ENSMUSG00000039899
Rhoj	0.545916	0.000179574	ENSMUSG00000046768
Ect2l	0.545298	0.0352252	ENSMUSG00000071392
1700123M08Rik	0.544743	0.0295584	ENSMUSG00000085614
Gm38102	0.543886	0.00563235	ENSMUSG00000104156
Scn5a	0.540165	0.00992139	ENSMUSG00000032511
Xdh	0.539411	1.07845e-05	ENSMUSG00000024066
Pou3f1	0.53818	1.34234e-06	ENSMUSG00000090125
Snhg11	0.537608	4.54866e-08	ENSMUSG00000044349
B230216N24Rik	0.536885	0.00379757	ENSMUSG00000089706
Gm25047	0.536117	0.0427622	ENSMUSG00000084616
Col7a1	0.535287	0.0344497	ENSMUSG00000025650
Aff1	0.533463	0.00034832	ENSMUSG00000029313
Pkn3	0.532778	0.0184153	ENSMUSG00000026785
Meg3	0.530277	7.80316e-05	ENSMUSG00000021268
Bmx	0.529186	0.0183674	ENSMUSG00000031377
Plagl1	0.529135	2.91488e-06	ENSMUSG00000019817
Atp10d	0.526781	0.000182068	ENSMUSG00000046808
Col11a1	0.523625	0.00082642	ENSMUSG00000027966
Hif3a	0.522657	7.27338e-05	ENSMUSG00000004328
4932422M17Rik	0.520661	0.0314876	ENSMUSG00000105881
Fndc1	0.520514	0.0024983	ENSMUSG00000071984
Gjb2	0.5176	0.00771625	ENSMUSG00000046352
Gm43759	0.516805	0.0453775	ENSMUSG00000105368
Gk5	0.515362	0.00498694	ENSMUSG00000041440
Ston1	0.513849	0.0194679	ENSMUSG00000033855
Sbsn	0.51309	0.0343026	ENSMUSG00000046056
1700109H08Rik	0.512527	0.0256031	ENSMUSG00000008307
Bmp6	0.510855	0.0264032	ENSMUSG00000039004
Ptgis	0.506906	0.0127769	ENSMUSG00000017969
Il1r1	0.506784	0.00693008	ENSMUSG00000026072
Dpp4	0.506057	0.0091177	ENSMUSG00000035000
Grin1os	0.505163	0.00263014	ENSMUSG00000085830
Ceacam1	0.503052	0.000195071	ENSMUSG00000074272
Lama3	0.502003	0.0107405	ENSMUSG00000024421
Vav3	0.501395	3.69415e-06	ENSMUSG00000033721
Aldob	0.498225	0.00904936	ENSMUSG00000028307
Wnt4	0.493882	0.0358172	ENSMUSG00000036856
Glis3	0.493859	0.0105608	ENSMUSG00000052942
Gm45881	0.493794	0.0221348	ENSMUSG00000110408
Fgf5	0.493588	0.0331541	ENSMUSG00000029337
Filip1l	0.492556	0.000124464	ENSMUSG00000043336
Bmper	0.489101	1.77821e-07	ENSMUSG00000031963
Hmgcs2	0.487671	0.0406965	ENSMUSG00000027875
A330023F24Rik	0.486184	0.000837976	ENSMUSG00000096929
Col4a1	0.485167	1.83318e-07	ENSMUSG00000031502
Slc1a5	0.484869	0.0162466	ENSMUSG00000001918
Col27a1	0.484429	0.00350523	ENSMUSG00000045672
Sh2b2	0.483098	0.000103522	ENSMUSG00000005057
Lama1	0.481719	0.00146355	ENSMUSG00000032796
Bvht	0.479382	0.0483065	ENSMUSG00000098098
Aph1c	0.474173	0.000942738	ENSMUSG00000053040
Ppp1r3g	0.471078	7.57963e-05	ENSMUSG00000050423
Ubap1l	0.469693	0.000759451	ENSMUSG00000086228
Tcf7l2	0.469412	0.0312025	ENSMUSG00000024985
Cyp4f17	0.468877	0.00108027	ENSMUSG00000091586
Ryr3	0.464789	0.012645	ENSMUSG00000057378
Serping1	0.463695	0.0155642	ENSMUSG00000023224
Gja4	0.463442	0.0234419	ENSMUSG00000050234
E230020A03Rik	0.460928	0.044581	ENSMUSG00000104420
Akap13	0.460677	0.000965758	ENSMUSG00000066406
Il12rb1	0.458421	0.00423885	ENSMUSG00000000791
Gm2885	0.457985	0.0238493	ENSMUSG00000097103
Stox1	0.457816	0.0455208	ENSMUSG00000036923
Gm15328	0.454088	0.00612181	ENSMUSG00000086095
Bard1	0.453084	0.0228993	ENSMUSG00000026196
Adam8	0.452745	0.0456457	ENSMUSG00000025473
Gm43031	0.452571	0.0119713	ENSMUSG00000106535
Gm43012	0.449935	0.031671	ENSMUSG00000105802
Klrg2	0.449404	0.0161296	ENSMUSG00000071537
Col5a2	0.4487	0.0033808	ENSMUSG00000026042
Papss2	0.446133	0.000420631	ENSMUSG00000024899
Gabrr2	0.445607	0.0469145	ENSMUSG00000023267
Sfi1	0.444163	0.000736751	ENSMUSG00000023764
F13a1	0.444081	0.0164001	ENSMUSG00000039109
Ssc5d	0.44362	0.0109482	ENSMUSG00000035279
Rxfp1	0.442445	0.0270365	ENSMUSG00000034009
Bgn	0.440937	0.0138347	ENSMUSG00000031375
Itga10	0.440097	0.0402738	ENSMUSG00000090210
Il10ra	0.438477	0.000900906	ENSMUSG00000032089
Cfh	0.437952	0.0171111	ENSMUSG00000026365
Foxc1	0.435838	0.00794265	ENSMUSG00000050295
Lhx2	0.434741	0.00616515	ENSMUSG00000000247
Ky	0.432141	0.000783407	ENSMUSG00000035606
Gpr182	0.431089	0.0458332	ENSMUSG00000058396
Prss23	0.430426	0.00212704	ENSMUSG00000039405
Slc52a3	0.428433	0.0100112	ENSMUSG00000027463
Mamdc4	0.427749	0.032692	ENSMUSG00000026941
Net1	0.426565	5.18885e-07	ENSMUSG00000021215
Esrrb	0.425083	0.000286505	ENSMUSG00000021255
Egln3	0.424648	8.84115e-05	ENSMUSG00000035105
Map3k6	0.422635	0.000392731	ENSMUSG00000028862
Gm37963	0.422249	0.0119381	ENSMUSG00000104399
Efna5	0.420844	1.52559e-05	ENSMUSG00000048915
Arhgap10	0.420655	0.000535911	ENSMUSG00000037148
Eya2	0.420331	3.78149e-05	ENSMUSG00000017897
Gm27544	0.420232	0.00896592	ENSMUSG00000098979
Prtg	0.42002	0.0133278	ENSMUSG00000036030
Cyp1b1	0.41821	0.00784449	ENSMUSG00000024087
Il17rb	0.417735	0.00603558	ENSMUSG00000015966
Actn2	0.417381	0.0160635	ENSMUSG00000052374
Esyt3	0.417253	0.0146138	ENSMUSG00000037681
Trp53inp1	0.417032	6.16688e-05	ENSMUSG00000028211
Pde3a	0.416508	0.000560633	ENSMUSG00000041741
Fam19a1	0.415792	0.00022565	ENSMUSG00000059187
Wipf3	0.414532	0.010339	ENSMUSG00000086040
Pear1	0.414066	0.007256	ENSMUSG00000028073
Neat1	0.412185	0.00671847	ENSMUSG00000092274
Mroh7	0.412084	0.0291263	ENSMUSG00000047502
Gpr156	0.410212	0.0270476	ENSMUSG00000046961
Gm16153	0.408727	0.0476635	ENSMUSG00000085687
Adamts20	0.408207	4.42637e-07	ENSMUSG00000022449
Glb1l	0.404374	0.0027381	ENSMUSG00000026200
Atp8b1	0.403595	0.0312401	ENSMUSG00000039529
Scara3	0.402583	0.0357943	ENSMUSG00000034463
E230016M11Rik	0.400648	0.00638451	ENSMUSG00000087231
Abca9	0.400596	0.000930016	ENSMUSG00000041797
Plekhg2	0.40015	0.00590119	ENSMUSG00000037552
Zkscan2	0.399829	0.00150293	ENSMUSG00000030757
Miat	0.39909	2.58205e-05	ENSMUSG00000097767
Fn1	0.398756	0.00254095	ENSMUSG00000026193
Cfap44	0.398349	0.0220867	ENSMUSG00000071550
Sema5a	0.398038	0.00333639	ENSMUSG00000022231
Itgb3	0.397756	0.0150732	ENSMUSG00000020689
Gm44898	0.395848	0.0472441	ENSMUSG00000108325
Zim1	0.395586	0.0129602	ENSMUSG00000002266
Csmd1	0.395191	0.00942356	ENSMUSG00000060924
Kcns1	0.392524	0.00510162	ENSMUSG00000040164
Gm43980	0.389892	0.0324481	ENSMUSG00000107962
Fat3	0.389769	0.00998933	ENSMUSG00000074505
Sgk3	0.388092	0.00115298	ENSMUSG00000025915
Npnt	0.387378	0.00199682	ENSMUSG00000040998
Parp12	0.386988	0.00167619	ENSMUSG00000038507
Nos1ap	0.386067	0.023221	ENSMUSG00000038473
Phactr4	0.385279	0.00307101	ENSMUSG00000066043
Inhbb	0.383007	1.95748e-07	ENSMUSG00000037035
Arrdc2	0.382888	2.50702e-06	ENSMUSG00000002910
Abcc4	0.380324	0.000124197	ENSMUSG00000032849
Mmp2	0.37979	0.0103843	ENSMUSG00000031740
Snhg14	0.379572	4.22545e-05	ENSMUSG00000100826
Etnppl	0.379017	0.000222803	ENSMUSG00000019232
Hs3st3a1	0.378697	0.0208268	ENSMUSG00000047759
Col5a3	0.377515	0.0342781	ENSMUSG00000004098
Adgrl2	0.376216	0.000681066	ENSMUSG00000028184
Nmrk1	0.375383	0.00422748	ENSMUSG00000037847
Zfp783	0.374725	0.0102077	ENSMUSG00000072653
Nnat	0.374428	0.0301534	ENSMUSG00000067786
Gm37691	0.373831	0.0206765	ENSMUSG00000104348
4930481A15Rik	0.373131	0.0182642	ENSMUSG00000086938
Map3k21	0.372664	0.0326066	ENSMUSG00000031853
Auts2	0.37206	1.57336e-06	ENSMUSG00000029673
Tgfbr3	0.372028	0.00719598	ENSMUSG00000029287
Lypd6	0.37037	0.00505642	ENSMUSG00000050447
Aox1	0.369869	0.00378202	ENSMUSG00000063558
Mks1	0.368485	0.00119167	ENSMUSG00000034121
Kcnh7	0.367339	0.000355533	ENSMUSG00000059742
Cp	0.364752	0.00602732	ENSMUSG00000003617
Errfi1	0.364524	9.52979e-05	ENSMUSG00000028967
Irak1	0.364112	1.04646e-05	ENSMUSG00000031392
Smim3	0.364077	0.00198538	ENSMUSG00000038059
Adamts2	0.362514	0.00432685	ENSMUSG00000036545
Col15a1	0.362327	0.00502235	ENSMUSG00000028339
Pacrg	0.361782	0.00256173	ENSMUSG00000037196
Pkd2l1	0.361339	0.00441303	ENSMUSG00000037578
Fam189a1	0.359641	0.00093199	ENSMUSG00000030518
Rasgef1b	0.359583	0.000593649	ENSMUSG00000089809
Sox5	0.359297	0.0016994	ENSMUSG00000041540
Col16a1	0.357883	0.0170132	ENSMUSG00000040690
AC160637.1	0.356908	0.0421069	ENSMUSG00000111394
Arhgap29	0.356836	0.000247273	ENSMUSG00000039831
Nuak2	0.356248	0.040929	ENSMUSG00000009772
Proser2	0.356187	0.00675906	ENSMUSG00000045319
Dlec1	0.355274	0.0223804	ENSMUSG00000038060
Col1a1	0.354036	0.0314728	ENSMUSG00000001506
Malt1	0.354011	0.0176131	ENSMUSG00000032688
Sema5b	0.353514	0.000679081	ENSMUSG00000052133
Msrb3	0.353394	0.00107436	ENSMUSG00000051236
Plekhh2	0.353351	0.000676574	ENSMUSG00000040852
B3gnt2	0.353182	0.00334667	ENSMUSG00000051650
Vav2	0.352136	0.000301005	ENSMUSG00000009621
Arhgap22	0.351482	0.00148263	ENSMUSG00000063506
Flt1	0.35109	0.0122622	ENSMUSG00000029648
Phka2	0.350574	0.00113058	ENSMUSG00000031295
Gm7694	0.349813	0.0287867	ENSMUSG00000102752
Thbd	0.349401	0.0059699	ENSMUSG00000074743
Chrm3	0.348331	0.00904481	ENSMUSG00000046159
Plekha7	0.347943	0.00562059	ENSMUSG00000045659
Fbln5	0.347539	0.0170148	ENSMUSG00000021186
Asb2	0.34682	0.0348295	ENSMUSG00000021200
Marveld1	0.344138	0.00520458	ENSMUSG00000044345
Rps6ka2	0.343804	0.00082512	ENSMUSG00000023809
Colec12	0.343714	0.0234185	ENSMUSG00000036103
Dcdc2b	0.34096	0.0465244	ENSMUSG00000078552
Tmem131l	0.340722	0.0179088	ENSMUSG00000033767
Ntn1	0.339947	0.00515308	ENSMUSG00000020902
Lca5l	0.339797	0.0254412	ENSMUSG00000045275
B3gntl1	0.33834	0.0336738	ENSMUSG00000046605
Ovgp1	0.338054	0.0486217	ENSMUSG00000074340
Ly75	0.338047	0.0207309	ENSMUSG00000026980
Vwa5b2	0.337601	0.00274413	ENSMUSG00000046613
Clasrp	0.337408	0.000544419	ENSMUSG00000061028
Maf	0.335388	0.0254537	ENSMUSG00000055435
Gm17484	0.335123	0.0300212	ENSMUSG00000091514
Col23a1	0.33481	0.0121393	ENSMUSG00000063564
Zbtb7c	0.334408	0.0223441	ENSMUSG00000044646
Ntng1	0.334027	0.000366644	ENSMUSG00000059857
Slc2a5	0.333798	0.0279493	ENSMUSG00000028976
Tnxb	0.333539	0.0152367	ENSMUSG00000033327
Slc25a45	0.333462	0.0225332	ENSMUSG00000024818
Csf2ra	0.332978	0.0145838	ENSMUSG00000059326
Apol8	0.33173	0.00029036	ENSMUSG00000056656
Gpc6	0.33118	0.0355371	ENSMUSG00000058571
Greb1l	0.330714	0.00889013	ENSMUSG00000042942
Ankrd24	0.329718	0.00181585	ENSMUSG00000054708
Amy1	0.328276	0.00458129	ENSMUSG00000074264
A330076H08Rik	0.326857	0.00965624	ENSMUSG00000109321
Txnip	0.326774	0.0253665	ENSMUSG00000038393
Lamc1	0.326595	0.000832343	ENSMUSG00000026478
Flnb	0.326539	0.00918789	ENSMUSG00000025278
Cntn4	0.325467	0.00435019	ENSMUSG00000064293
Polr3e	0.325406	9.66318e-06	ENSMUSG00000030880
Nhlrc3	0.325211	0.00266005	ENSMUSG00000042997
Osbpl3	0.322508	0.00496514	ENSMUSG00000029822
Atp10a	0.322319	0.0016884	ENSMUSG00000025324
Stxbp6	0.322272	0.00012188	ENSMUSG00000046314
Trp53i11	0.322232	4.61779e-05	ENSMUSG00000068735
Atp13a5	0.320834	0.0010466	ENSMUSG00000048939
Kcnq5	0.318962	0.00211685	ENSMUSG00000028033
Bicc1	0.318557	0.00575798	ENSMUSG00000014329
Cep83os	0.31717	0.0022231	ENSMUSG00000097164
Arhgef1	0.316785	0.00211801	ENSMUSG00000040940
Cntnap5a	0.316386	0.00776797	ENSMUSG00000070695
Ctdspl	0.316204	0.000120664	ENSMUSG00000047409
Nphp3	0.316127	0.00246064	ENSMUSG00000032558
Vstm4	0.315236	0.00241591	ENSMUSG00000050666
Tet2	0.314092	0.00822007	ENSMUSG00000040943
Fign	0.313976	0.0111777	ENSMUSG00000075324
Ptprk	0.313629	0.000135874	ENSMUSG00000019889
Tma16	0.313548	0.00132324	ENSMUSG00000025591
Susd1	0.313534	0.0182341	ENSMUSG00000038578
Svil	0.313293	0.0205946	ENSMUSG00000024236
Tha1	0.311891	0.0471066	ENSMUSG00000017713
Abcb4	0.311023	0.0155449	ENSMUSG00000042476
F730043M19Rik	0.310623	7.9137e-05	ENSMUSG00000052125
Peg10	0.310557	0.0179109	ENSMUSG00000092035
Rcsd1	0.310334	0.0044618	ENSMUSG00000040723
Zfp36	0.310135	0.0262724	ENSMUSG00000044786
Serpind1	0.309487	0.0174707	ENSMUSG00000022766
Ccdc141	0.309242	7.24528e-05	ENSMUSG00000044033
Ucp3	0.308937	0.00655065	ENSMUSG00000032942
Itga9	0.308872	0.00842791	ENSMUSG00000039115
Sox1ot	0.308254	0.0393366	ENSMUSG00000047935
Filip1	0.306313	0.0496014	ENSMUSG00000034898
Stard13	0.305834	0.000158835	ENSMUSG00000016128
Dock6	0.305371	0.0122877	ENSMUSG00000032198
Zkscan7	0.305087	0.0085288	ENSMUSG00000063488
Colgalt2	0.30481	0.0023011	ENSMUSG00000032649
Mpped1	0.304696	0.00544313	ENSMUSG00000041708
Il4ra	0.303984	0.0087137	ENSMUSG00000030748
Fzd4	0.303871	0.0224729	ENSMUSG00000049791
Ccdc187	0.301974	0.0266644	ENSMUSG00000048038
Slit3	0.301595	0.0332329	ENSMUSG00000056427
Klhdc7a	0.301152	0.000715093	ENSMUSG00000078234
Krba1	0.300567	0.0140329	ENSMUSG00000042810
Xist	0.300059	0.0378603	ENSMUSG00000086503
Hook2	0.299924	0.00212896	ENSMUSG00000052566
Cobl	0.29988	0.00437213	ENSMUSG00000020173
Arhgap18	0.299362	0.0014718	ENSMUSG00000039031
Sorcs1	0.299247	0.0120759	ENSMUSG00000043531
Nbl1	0.297576	0.00647753	ENSMUSG00000041120
Frmpd1	0.297486	0.00343327	ENSMUSG00000035615
Shkbp1	0.296997	0.036023	ENSMUSG00000089832
C78859	0.296866	0.00814845	ENSMUSG00000110710
Gm37090	0.29609	0.0199618	ENSMUSG00000103183
Hdx	0.296035	0.0118439	ENSMUSG00000034551
Timp3	0.295778	0.025079	ENSMUSG00000020044
Prdm16	0.295656	0.0241622	ENSMUSG00000039410
Prkca	0.295213	0.00121718	ENSMUSG00000050965
Fstl4	0.29514	0.010491	ENSMUSG00000036264
Tns2	0.294424	0.000101659	ENSMUSG00000037003
Slc22a8	0.294358	0.026766	ENSMUSG00000063796
B230334C09Rik	0.29221	0.0154272	ENSMUSG00000104597
Synm	0.29208	0.00126319	ENSMUSG00000030554
Anxa11	0.29151	0.0289677	ENSMUSG00000021866
Anks6	0.291334	0.00163634	ENSMUSG00000066191
Grk3	0.290361	0.00385397	ENSMUSG00000042249
Plekha5	0.28927	0.00360176	ENSMUSG00000030231
B930095G15Rik	0.289254	0.00325666	ENSMUSG00000085133
Thrb	0.289012	0.00906766	ENSMUSG00000021779
Gadd45a	0.288256	0.0185293	ENSMUSG00000036390
Eif2ak4	0.287166	0.021545	ENSMUSG00000005102
Ltbp1	0.287041	0.0338293	ENSMUSG00000001870
4933428G20Rik	0.286907	0.0492178	ENSMUSG00000047988
Crocc	0.286792	0.0326	ENSMUSG00000040860
Fryl	0.286692	0.00713605	ENSMUSG00000070733
Evc	0.286661	0.00437527	ENSMUSG00000029122
Mast4	0.286625	0.0410622	ENSMUSG00000034751
Sh3bp2	0.28617	0.0150473	ENSMUSG00000054520
Mocs1	0.285257	0.007855	ENSMUSG00000064120
Fam163a	0.285089	0.0207522	ENSMUSG00000015484
Zfc3h1	0.284214	0.00251732	ENSMUSG00000034163
Arhgef6	0.283713	0.00777564	ENSMUSG00000031133
Tgfbr2	0.283562	0.00462577	ENSMUSG00000032440
Fam214a	0.283333	0.000716086	ENSMUSG00000034858
Ldb2	0.282462	0.0201095	ENSMUSG00000039706
Rbm20	0.282317	0.0119327	ENSMUSG00000043639
Pbx3	0.282094	0.00131078	ENSMUSG00000038718
Focad	0.280582	0.0100073	ENSMUSG00000038368
Dennd1a	0.280581	0.00319766	ENSMUSG00000035392
Zfp692	0.280497	0.0251043	ENSMUSG00000037243
Pcdh15	0.280474	0.0420127	ENSMUSG00000052613
Bora	0.280446	0.0253241	ENSMUSG00000022070
Fam173b	0.280084	0.00415311	ENSMUSG00000039065
Lrrc45	0.28006	0.00523343	ENSMUSG00000025145
4930581F22Rik	0.279778	0.0224624	ENSMUSG00000070315
Dhtkd1	0.279598	0.0108633	ENSMUSG00000025815
Hdac7	0.279454	0.0057359	ENSMUSG00000022475
Lrp1b	0.27941	0.0329455	ENSMUSG00000049252
Agrn	0.279265	0.00490264	ENSMUSG00000041936
Nemp2	0.278459	0.0099956	ENSMUSG00000043015
Catsper2	0.27696	0.0456824	ENSMUSG00000033486
Tnfrsf1b	0.276401	0.0213034	ENSMUSG00000028599
Tyk2	0.276152	0.0147034	ENSMUSG00000032175
Ints2	0.27605	0.0048038	ENSMUSG00000018068
Zfp512b	0.275554	0.00529013	ENSMUSG00000000823
Actr5	0.275484	0.0336496	ENSMUSG00000037761
Bend5	0.274786	0.0292034	ENSMUSG00000028545
Whrn	0.274631	0.00727834	ENSMUSG00000039137
Gm11696	0.274585	0.0371993	ENSMUSG00000056687
Snrnp70	0.273912	0.0237511	ENSMUSG00000063511
St6galnac5	0.273599	0.0134941	ENSMUSG00000039037
Rnpc3	0.273225	0.0439335	ENSMUSG00000027981
Gfra1	0.273193	0.0223149	ENSMUSG00000025089
Metap1d	0.273077	0.00449151	ENSMUSG00000041921
Ccdc57	0.272983	0.0483495	ENSMUSG00000048445
Rhobtb1	0.271982	0.0321985	ENSMUSG00000019944
Per3	0.27103	0.00431172	ENSMUSG00000028957
A330015K06Rik	0.270944	0.0425827	ENSMUSG00000104093
Ankrd16	0.267478	0.00485824	ENSMUSG00000047909
Thbs2	0.267336	0.0428698	ENSMUSG00000023885
Tcf7l1	0.266868	0.0494202	ENSMUSG00000055799
Zcchc7	0.266302	0.00643347	ENSMUSG00000035649
Lrig3	0.266262	0.0186583	ENSMUSG00000020105
Pan2	0.265482	0.0466755	ENSMUSG00000005682
Ahnak	0.26431	0.0360031	ENSMUSG00000069833
Lamb2	0.264063	0.000767783	ENSMUSG00000052911
Zmat4	0.263713	0.0156553	ENSMUSG00000037492
Park2	0.263494	0.0176247	ENSMUSG00000023826
Rarb	0.262861	0.0280718	ENSMUSG00000017491
Slc25a37	0.262461	0.000382157	ENSMUSG00000034248
Tatdn3	0.261845	0.00304279	ENSMUSG00000026632
Arhgap42	0.261086	0.0042819	ENSMUSG00000050730
Ptpn13	0.260599	0.034751	ENSMUSG00000034573
Traf3ip2	0.260373	0.0390003	ENSMUSG00000019842
Opcml	0.260265	0.00173799	ENSMUSG00000062257
Unc5d	0.259961	0.0120059	ENSMUSG00000063626
Jag1	0.259578	0.00280346	ENSMUSG00000027276
Dlk1	0.259128	0.00076837	ENSMUSG00000040856
Zfp365	0.258635	0.000639746	ENSMUSG00000037855
Nav2	0.258459	0.020689	ENSMUSG00000052512
Synpo	0.258336	0.000578416	ENSMUSG00000043079
Fam163b	0.25771	0.00654601	ENSMUSG00000009216
Zfand4	0.256799	0.0455747	ENSMUSG00000042213
Grasp	0.256576	0.0219629	ENSMUSG00000000531
Gm973	0.25602	0.0164061	ENSMUSG00000047361
Prdm11	0.255723	0.028302	ENSMUSG00000075028
Slc38a6	0.255678	0.0188399	ENSMUSG00000044712
Tnip2	0.254053	0.0215594	ENSMUSG00000059866
Rbm33	0.253351	0.0435659	ENSMUSG00000048271
Zfp446	0.252133	0.0350501	ENSMUSG00000033961
Wrn	0.25168	0.0175779	ENSMUSG00000031583
Uggt2	0.251399	0.029295	ENSMUSG00000042104
Alpl	0.249668	0.0433265	ENSMUSG00000028766
Trdmt1	0.249597	0.0419764	ENSMUSG00000026723
Afap1	0.249501	0.00147299	ENSMUSG00000029094
Tenm2	0.249341	0.00126353	ENSMUSG00000049336
Rerg	0.249219	0.00893226	ENSMUSG00000030222
Satb1	0.249029	0.0107071	ENSMUSG00000023927
4833422C13Rik	0.248698	0.0368484	ENSMUSG00000074782
AC126804.1	0.24867	0.00518132	ENSMUSG00000111128
Rccd1	0.248544	0.0246321	ENSMUSG00000038930
Tbc1d32	0.247933	0.022549	ENSMUSG00000038122
Akap8l	0.247843	0.00823517	ENSMUSG00000002625
Sgk1	0.247307	0.0217606	ENSMUSG00000019970
Rsrp1	0.246654	0.000111451	ENSMUSG00000037266
Erbb4	0.246491	0.0132575	ENSMUSG00000062209
Fam189a2	0.245989	0.0147731	ENSMUSG00000071604
Pdgfd	0.245691	0.00728049	ENSMUSG00000032006
Kdm8	0.245623	0.0331422	ENSMUSG00000030752
Ppp4r1l-ps	0.245444	0.0281	ENSMUSG00000055897
Fkbp14	0.244815	0.00279328	ENSMUSG00000038074
Lypd6b	0.244654	0.0463233	ENSMUSG00000026765
Aqp11	0.244475	0.000415068	ENSMUSG00000042797
Fnbp1l	0.243528	0.00129461	ENSMUSG00000039735
Mecom	0.243512	0.0427824	ENSMUSG00000027684
Cdh4	0.243135	0.0218523	ENSMUSG00000000305
Creb3l2	0.242422	0.00563595	ENSMUSG00000038648
Ifit3	0.242317	0.0400093	ENSMUSG00000074896
Uaca	0.241358	0.0306799	ENSMUSG00000034485
Cdc14a	0.24106	0.0343687	ENSMUSG00000033502
Podxl	0.240926	0.00641453	ENSMUSG00000025608
Ldlrad3	0.240784	0.0127025	ENSMUSG00000048058
Pxdn	0.240358	0.0224463	ENSMUSG00000020674
Spsb1	0.240336	0.00136723	ENSMUSG00000039911
Gpatch8	0.239439	0.0277816	ENSMUSG00000034621
Ints6l	0.239191	0.00438138	ENSMUSG00000035967
Usp36	0.238973	0.00436663	ENSMUSG00000033909
Nprl3	0.238618	0.00346547	ENSMUSG00000020289
Zbtb25	0.238604	0.0128826	ENSMUSG00000056459
Unk	0.238248	0.0357809	ENSMUSG00000020770
Mir124-2hg	0.238029	0.000153409	ENSMUSG00000100252
Tmem200c	0.237724	0.00907872	ENSMUSG00000095407
Abcc10	0.23753	0.0175364	ENSMUSG00000032842
Mfsd4b4	0.237213	0.0292263	ENSMUSG00000096687
Ptpdc1	0.236858	0.00457859	ENSMUSG00000038042
Kremen1	0.236052	0.0294376	ENSMUSG00000020393
Nrp2	0.235858	0.0193586	ENSMUSG00000025969
Pard3	0.235366	0.00305629	ENSMUSG00000025812
Hmgb2	0.235056	0.043613	ENSMUSG00000054717
Cobll1	0.234886	0.0299858	ENSMUSG00000034903
Fam193b	0.234738	0.0120354	ENSMUSG00000021495
Hjurp	0.234533	0.00295288	ENSMUSG00000044783
Pam	0.234178	0.000521603	ENSMUSG00000026335
Bbs2	0.233594	0.000486338	ENSMUSG00000031755
Ercc6l2	0.233499	0.0357482	ENSMUSG00000021470
Hps1	0.232653	0.0228398	ENSMUSG00000025188
Nrp1	0.23246	0.0126962	ENSMUSG00000025810
2610203C20Rik	0.232209	0.000541426	ENSMUSG00000074415
Grip2	0.231857	0.0196477	ENSMUSG00000030098
Tia1	0.231304	0.0200161	ENSMUSG00000071337
Ern1	0.23073	0.0317688	ENSMUSG00000020715
Ccdc3	0.230528	0.0465859	ENSMUSG00000026676
Tm6sf1	0.230197	0.0362839	ENSMUSG00000038623
2700097O09Rik	0.228319	0.0100157	ENSMUSG00000062198
Cavin2	0.22796	0.0327069	ENSMUSG00000045954
Map3k5	0.227892	0.0432266	ENSMUSG00000071369
Rasd2	0.227754	0.0134218	ENSMUSG00000034472
Shroom3	0.227704	0.0496821	ENSMUSG00000029381
Cux2	0.227623	0.0292006	ENSMUSG00000042589
Msantd2	0.227512	0.0286878	ENSMUSG00000042138
Snapc4	0.226767	0.0378963	ENSMUSG00000036281
Nid1	0.226326	0.0103074	ENSMUSG00000005397
Lhfpl3	0.225854	0.00883377	ENSMUSG00000106379
Ildr2	0.225467	0.0149731	ENSMUSG00000040612
Tns1	0.22535	0.0159931	ENSMUSG00000055322
Asap3	0.22534	0.0140856	ENSMUSG00000036995
Gigyf1	0.224031	0.0254553	ENSMUSG00000029714
Anxa4	0.223403	0.00788787	ENSMUSG00000029994
Ankzf1	0.222672	0.0236523	ENSMUSG00000026199
Sirt4	0.222189	0.0253194	ENSMUSG00000029524
Plcd3	0.22183	0.0333187	ENSMUSG00000020937
Fibin	0.221528	0.0377297	ENSMUSG00000074971
Pkd2	0.221461	0.00118187	ENSMUSG00000034462
Tgm2	0.221222	0.0320169	ENSMUSG00000037820
Gpsm2	0.221128	0.012775	ENSMUSG00000027883
Rasl11b	0.220985	0.0243148	ENSMUSG00000049907
Utrn	0.220521	0.0332697	ENSMUSG00000019820
Mdm4	0.220024	0.0155307	ENSMUSG00000054387
Mturn	0.220015	0.00713873	ENSMUSG00000038065
Ogt	0.219016	0.00434841	ENSMUSG00000034160
Ercc2	0.218128	0.0191534	ENSMUSG00000030400
Nebl	0.218028	0.0196156	ENSMUSG00000053702
Frmd6	0.217669	0.021203	ENSMUSG00000048285
Eml4	0.217429	0.00972159	ENSMUSG00000032624
Fhdc1	0.217336	0.0330619	ENSMUSG00000041842
Parvb	0.21698	0.00431149	ENSMUSG00000022438
Helb	0.216639	0.0354544	ENSMUSG00000020228
Irak2	0.216512	0.0069877	ENSMUSG00000060477
Fndc3b	0.216233	0.00899211	ENSMUSG00000039286
Map3k20	0.216038	0.0113214	ENSMUSG00000004085
Klf15	0.21578	0.000215297	ENSMUSG00000030087
Dapk1	0.215557	0.0184454	ENSMUSG00000021559
Mylk	0.21554	0.0446709	ENSMUSG00000022836
Arglu1	0.215377	0.00260578	ENSMUSG00000040459
Cebpa	0.214793	0.0195692	ENSMUSG00000034957
Rassf8	0.214724	0.00336764	ENSMUSG00000030259
Rin2	0.213976	0.00178532	ENSMUSG00000001768
Prkg2	0.213917	0.0466447	ENSMUSG00000029334
Mkl1	0.213001	0.00372187	ENSMUSG00000042292
Rnf38	0.212766	0.00224105	ENSMUSG00000035696
Emilin2	0.212738	0.017922	ENSMUSG00000024053
Tns3	0.212373	0.00505976	ENSMUSG00000020422
Cap2	0.212239	0.031066	ENSMUSG00000021373
Zkscan17	0.21169	0.0421726	ENSMUSG00000020472
Akap8	0.211462	0.012448	ENSMUSG00000024045
Pacsin2	0.211097	0.00229436	ENSMUSG00000016664
Pskh1	0.210829	0.0220749	ENSMUSG00000048310
Zfp704	0.210806	0.0481816	ENSMUSG00000040209
Dach1	0.210749	0.00794474	ENSMUSG00000055639
Ptprb	0.210662	0.0114597	ENSMUSG00000020154
Scyl3	0.209905	0.0132886	ENSMUSG00000026584
Dclre1b	0.209639	0.0212173	ENSMUSG00000027845
Tbc1d2b	0.209408	0.0329499	ENSMUSG00000037410
Lrrc20	0.207661	0.00654969	ENSMUSG00000037151
1700047M11Rik	0.207505	0.0277621	ENSMUSG00000100147
Caprin2	0.207024	0.0496953	ENSMUSG00000030309
Tgfb3	0.206645	0.039159	ENSMUSG00000021253
Cdc14b	0.206469	0.0328688	ENSMUSG00000033102
Daam2	0.205805	0.0404199	ENSMUSG00000040260
Srrm1	0.205418	0.00362785	ENSMUSG00000028809
Stx17	0.205283	0.0238813	ENSMUSG00000061455
Slc25a13	0.205226	0.038578	ENSMUSG00000015112
Srsf5	0.205219	0.045373	ENSMUSG00000021134
Baz2b	0.204916	0.0328774	ENSMUSG00000026987
Pdk1	0.20487	0.000914947	ENSMUSG00000006494
Foxo1	0.204265	0.0163007	ENSMUSG00000044167
Fbf1	0.203458	0.0307796	ENSMUSG00000020776
Smo	0.203218	0.0169536	ENSMUSG00000001761
Ptbp3	0.20306	0.00658849	ENSMUSG00000028382
Rnf144b	0.202601	0.0182783	ENSMUSG00000038068
Frmd4a	0.202041	0.0346348	ENSMUSG00000026657
Atp11a	0.201571	0.0392163	ENSMUSG00000031441
Snx9	0.20146	0.0214906	ENSMUSG00000002365
Sh3pxd2b	0.201214	0.0230201	ENSMUSG00000040711
Ttc28	0.2011	0.0350491	ENSMUSG00000033209
Sesn1	0.200756	0.00616692	ENSMUSG00000038332
Atp11b	0.200703	0.0033353	ENSMUSG00000037400
Npas3	0.199752	0.00764695	ENSMUSG00000021010
Magi1	0.199278	0.0206677	ENSMUSG00000045095
Pcx	0.198957	0.00401678	ENSMUSG00000024892
Fnbp4	0.198914	0.00947512	ENSMUSG00000008200
Mast3	0.198883	0.0117662	ENSMUSG00000031833
Smyd3	0.197679	0.00492429	ENSMUSG00000055067
Sorbs2	0.197546	0.00154111	ENSMUSG00000031626
Hapln2	0.197243	0.0102356	ENSMUSG00000004894
Slc16a6	0.197234	0.0293986	ENSMUSG00000041920
Swap70	0.19709	0.0334744	ENSMUSG00000031015
Usp40	0.197051	0.0284246	ENSMUSG00000005501
Ltbp4	0.196875	0.0107082	ENSMUSG00000040488
Myo1b	0.196669	0.0298868	ENSMUSG00000018417
Nrbp2	0.19629	0.0299458	ENSMUSG00000075590
Galnt14	0.196253	0.0278594	ENSMUSG00000024064
Rrp1b	0.19527	0.0255448	ENSMUSG00000058392
Ksr1	0.195008	0.0371444	ENSMUSG00000018334
Pdss1	0.194641	0.0374659	ENSMUSG00000026784
L3mbtl3	0.192619	0.0270193	ENSMUSG00000039089
Pecam1	0.192329	0.0146389	ENSMUSG00000020717
Dhx35	0.1923	0.00685876	ENSMUSG00000027655
Trim39	0.191832	0.0357002	ENSMUSG00000045409
Ssbp2	0.191481	0.00661788	ENSMUSG00000003992
Hmg20a	0.191218	0.0037188	ENSMUSG00000032329
Ciart	0.19049	0.0433958	ENSMUSG00000038550
Sepsecs	0.189904	0.0233261	ENSMUSG00000029173
Gm43597	0.189821	0.0452592	ENSMUSG00000107096
Carf	0.189804	0.0372313	ENSMUSG00000026017
Mlh1	0.188897	0.0238679	ENSMUSG00000032498
Atp13a4	0.188843	0.0209904	ENSMUSG00000038094
Chst15	0.188357	0.0319552	ENSMUSG00000030930
Galnt18	0.188154	0.0258727	ENSMUSG00000038296
Lifr	0.188013	0.00349577	ENSMUSG00000054263
Ripor2	0.187899	0.0255245	ENSMUSG00000036006
Lbr	0.187479	0.0213712	ENSMUSG00000004880
Epb41l2	0.187316	0.00739318	ENSMUSG00000019978
Trp53bp2	0.187232	0.00463735	ENSMUSG00000026510
Rap1gap2	0.186802	0.043819	ENSMUSG00000038807
Rapgef3	0.186715	0.0030935	ENSMUSG00000022469
A230050P20Rik	0.186675	0.00727757	ENSMUSG00000038884
Ptprg	0.186558	0.0316978	ENSMUSG00000021745
Nup188	0.186359	0.0318342	ENSMUSG00000052533
Ntng2	0.186347	0.0253118	ENSMUSG00000035513
Cdh5	0.186291	0.0203391	ENSMUSG00000031871
Mapk4	0.186112	0.0135715	ENSMUSG00000024558
Wasf2	0.186089	0.0128499	ENSMUSG00000028868
Nsmaf	0.185881	0.0165049	ENSMUSG00000028245
Nat10	0.18441	0.00789952	ENSMUSG00000027185
Zfp276	0.184375	0.0288514	ENSMUSG00000001065
Gxylt1	0.183668	0.0192594	ENSMUSG00000036197
Gpld1	0.182589	0.000856225	ENSMUSG00000021340
Pnisr	0.182498	0.0312984	ENSMUSG00000028248
Map4k2	0.181253	0.00847627	ENSMUSG00000024948
Foxp1	0.180772	0.0253762	ENSMUSG00000030067
4931406C07Rik	0.180744	0.0137696	ENSMUSG00000031938
Hip1r	0.180626	0.0050704	ENSMUSG00000000915
Wwc2	0.18036	0.0208801	ENSMUSG00000031563
Cds1	0.180022	0.00352572	ENSMUSG00000029330
Prmt3	0.17978	0.0111382	ENSMUSG00000030505
Pitpnm2	0.179759	0.0480724	ENSMUSG00000029406
Cyth3	0.179688	0.0255574	ENSMUSG00000018001
Sh3bp4	0.17724	0.0119076	ENSMUSG00000036206
Irf2	0.177216	0.0201163	ENSMUSG00000031627
Tubgcp3	0.176951	0.00356819	ENSMUSG00000000759
Ascc2	0.176833	0.0354338	ENSMUSG00000020412
Lss	0.175747	0.0336255	ENSMUSG00000033105
Epha4	0.175553	0.0314542	ENSMUSG00000026235
Sspn	0.175468	0.0356294	ENSMUSG00000030255
Slc25a40	0.174727	0.0165405	ENSMUSG00000054099
Antxr1	0.174647	0.029973	ENSMUSG00000033420
Entpd1	0.173844	0.0320665	ENSMUSG00000048120
Prkab1	0.173593	0.0199467	ENSMUSG00000029513
Dcp1b	0.172859	0.0433842	ENSMUSG00000041477
Gpc5	0.172669	0.0408331	ENSMUSG00000022112
Usp49	0.171559	0.0488959	ENSMUSG00000090115
Gtdc1	0.171451	0.0396163	ENSMUSG00000036890
Spns2	0.171425	0.00262421	ENSMUSG00000040447
Skap2	0.170899	0.0445299	ENSMUSG00000059182
Stx16	0.170723	0.0016043	ENSMUSG00000027522
Pdk4	0.170598	0.0454455	ENSMUSG00000019577
Tmem186	0.170557	0.0124822	ENSMUSG00000043140
Gfm2	0.170554	0.013508	ENSMUSG00000021666
Ppfibp1	0.170197	0.0049459	ENSMUSG00000016487
Npr2	0.167646	0.0262019	ENSMUSG00000028469
Cxcl12	0.167478	0.0159389	ENSMUSG00000061353
Cnnm3	0.167426	0.00850714	ENSMUSG00000001138
Abcb1a	0.167252	0.0433987	ENSMUSG00000040584
Rad50	0.167005	0.0493755	ENSMUSG00000020380
Asic2	0.166893	0.00817061	ENSMUSG00000020704
Trub1	0.166881	0.03066	ENSMUSG00000025086
Nxf1	0.166588	0.00806303	ENSMUSG00000010097
Rgs3	0.166523	0.0321378	ENSMUSG00000059810
Mms19	0.166305	0.0259569	ENSMUSG00000025159
Tnrc6c	0.166032	0.0321336	ENSMUSG00000025571
Flt3	0.165943	0.0205943	ENSMUSG00000042817
Mtfmt	0.165754	0.0390072	ENSMUSG00000059183
Mthfsd	0.165678	0.033926	ENSMUSG00000031816
Uckl1	0.165267	0.0127942	ENSMUSG00000089917
Zscan26	0.165208	0.0245449	ENSMUSG00000022228
Zfp740	0.165173	0.0421917	ENSMUSG00000046897
Pygm	0.165162	0.0262748	ENSMUSG00000032648
B3gat1	0.163894	0.0398045	ENSMUSG00000045994
Guf1	0.16384	0.00899905	ENSMUSG00000029208
Rxra	0.163519	0.0180645	ENSMUSG00000015846
Gpr146	0.163336	0.0360305	ENSMUSG00000044197
Lrrc8d	0.163158	0.0416092	ENSMUSG00000046079
Atxn7l1	0.162778	0.0223757	ENSMUSG00000020564
Cd2ap	0.161326	0.0244615	ENSMUSG00000061665
Racgap1	0.16122	0.0466236	ENSMUSG00000023015
Phactr1	0.161073	0.0127037	ENSMUSG00000054728
Mat2a	0.160715	0.00418939	ENSMUSG00000053907
Slc35b4	0.160322	0.0335398	ENSMUSG00000018999
Luc7l2	0.159729	0.0182583	ENSMUSG00000029823
Zfr2	0.159297	0.0444811	ENSMUSG00000034949
Ophn1	0.158808	0.0136367	ENSMUSG00000031214
Tnrc6a	0.158515	0.0242111	ENSMUSG00000052707
Slc38a9	0.158294	0.0237871	ENSMUSG00000047789
Me3	0.157872	0.0313371	ENSMUSG00000030621
Cul9	0.156559	0.0430544	ENSMUSG00000040327
F3	0.154911	0.021019	ENSMUSG00000028128
Zadh2	0.154708	0.010735	ENSMUSG00000049090
Rian	0.154632	0.000660359	ENSMUSG00000097451
Zfp346	0.154322	0.0329586	ENSMUSG00000021481
Ttc13	0.153104	0.0270383	ENSMUSG00000037300
Ppib	0.153053	0.00345597	ENSMUSG00000032383
Crim1	0.152774	0.0293158	ENSMUSG00000024074
Srsf11	0.152534	0.0228025	ENSMUSG00000055436
Zzz3	0.152302	0.0403654	ENSMUSG00000039068
Arhgef3	0.152185	0.0074363	ENSMUSG00000021895
Map7	0.150541	0.0426126	ENSMUSG00000019996
Dclk2	0.149593	0.0452766	ENSMUSG00000028078
Prpf40b	0.149361	0.0365055	ENSMUSG00000023007
Ppargc1a	0.149312	0.03287	ENSMUSG00000029167
Ccdc82	0.149074	0.0438344	ENSMUSG00000079084
Coq8a	0.148767	0.0475821	ENSMUSG00000026489
Dlg1	0.148592	0.0226476	ENSMUSG00000022770
Adk	0.146999	0.0159162	ENSMUSG00000039197
Rhob	0.145454	0.0188083	ENSMUSG00000054364
Tab1	0.14532	0.032711	ENSMUSG00000022414
Zdhhc1	0.145306	0.0292214	ENSMUSG00000039199
Parn	0.143808	0.0284022	ENSMUSG00000022685
Plekha1	0.143807	0.00102556	ENSMUSG00000040268
Cabp7	0.143784	0.0192628	ENSMUSG00000009075
Samhd1	0.143467	0.0474952	ENSMUSG00000027639
Cdh22	0.143359	0.0272157	ENSMUSG00000053166
Nell1	0.143292	0.0439252	ENSMUSG00000055409
Ncln	0.143234	0.0218778	ENSMUSG00000020238
Chst2	0.14316	0.0035699	ENSMUSG00000033350
Wdr4	0.141776	0.0435638	ENSMUSG00000024037
5031439G07Rik	0.140783	0.0216663	ENSMUSG00000036046
Aldh9a1	0.140176	0.00938551	ENSMUSG00000026687
Gm19439	0.139263	0.0426336	ENSMUSG00000105843
Relt	0.138041	0.0180255	ENSMUSG00000008318
Slc25a42	0.136716	0.0417592	ENSMUSG00000002346
Pofut2	0.136435	0.0346543	ENSMUSG00000020260
Kctd3	0.13637	0.0280119	ENSMUSG00000026608
Ddx17	0.136207	0.0288238	ENSMUSG00000055065
Atxn1	0.136045	0.03467	ENSMUSG00000046876
Acox3	0.135893	0.0373409	ENSMUSG00000029098
Rcbtb1	0.135732	0.0103363	ENSMUSG00000035469
Tmem63a	0.134063	0.0183356	ENSMUSG00000026519
Fez2	0.133278	0.0461471	ENSMUSG00000056121
Trim26	0.131764	0.0359176	ENSMUSG00000024457
Helz	0.13131	0.0272709	ENSMUSG00000020721
Carhsp1	0.129506	0.0256962	ENSMUSG00000008393
Suclg2	0.127629	0.0452467	ENSMUSG00000061838
Slc9a8	0.127229	0.0233523	ENSMUSG00000039463
Cpsf7	0.127138	0.0145258	ENSMUSG00000034820
Rhou	0.126666	0.00683847	ENSMUSG00000039960
Epas1	0.126454	0.0407023	ENSMUSG00000024140
Tmem175	0.125618	0.0412421	ENSMUSG00000013495
Add3	0.12415	0.03819	ENSMUSG00000025026
Dok7	0.122718	0.0462608	ENSMUSG00000044716
Itgb5	0.118225	0.0493556	ENSMUSG00000022817
4930402H24Rik	0.117136	0.0205331	ENSMUSG00000027309
Slc6a1	0.115894	0.0401644	ENSMUSG00000030310
Tmem25	0.113442	0.0266026	ENSMUSG00000002032
Wbp1l	0.110275	0.0462154	ENSMUSG00000047731
Luc7l	0.108623	0.0473066	ENSMUSG00000024188
Klhl5	0.103658	0.0287078	ENSMUSG00000054920
Osbpl9	0.0984155	0.0336056	ENSMUSG00000028559
Prkag2	0.0975309	0.0382797	ENSMUSG00000028944
Cadm1	0.0912279	0.039093	ENSMUSG00000032076
Ywhah	-0.0707713	0.0431787	ENSMUSG00000018965
Eprs	-0.0777279	0.0398236	ENSMUSG00000026615
Dusp8	-0.0924614	0.0334376	ENSMUSG00000037887
Ccni	-0.0945201	0.0429635	ENSMUSG00000063015
Pik3ca	-0.0949888	0.0416534	ENSMUSG00000027665
Nrxn1	-0.0956137	0.0333683	ENSMUSG00000024109
Ptdss1	-0.0959446	0.0474624	ENSMUSG00000021518
Wdr1	-0.0974816	0.0455946	ENSMUSG00000005103
Idh3b	-0.0987906	0.0368303	ENSMUSG00000027406
Ube2z	-0.101162	0.0358633	ENSMUSG00000014349
Hdac2	-0.104956	0.0183464	ENSMUSG00000019777
Aldoc	-0.105848	0.0248732	ENSMUSG00000017390
Pitpna	-0.108126	0.00714693	ENSMUSG00000017781
Dusp3	-0.108434	0.0463889	ENSMUSG00000003518
Gatad1	-0.108504	0.0395645	ENSMUSG00000007415
Osbp	-0.108919	0.023563	ENSMUSG00000024687
Grb2	-0.109043	0.029867	ENSMUSG00000059923
Ccdc136	-0.109522	0.0491906	ENSMUSG00000029769
Ube2k	-0.10998	0.0122505	ENSMUSG00000029203
Glrx2	-0.110174	0.0476623	ENSMUSG00000018196
Ppp5c	-0.112091	0.0285078	ENSMUSG00000003099
Tmem183a	-0.112543	0.0305894	ENSMUSG00000042305
Map9	-0.1126	0.0396584	ENSMUSG00000033900
Ppp1r9b	-0.113673	0.0323423	ENSMUSG00000038976
Tmem41b	-0.114305	0.0333818	ENSMUSG00000047554
Sugt1	-0.115252	0.0286941	ENSMUSG00000022024
Kcmf1	-0.116625	0.0155011	ENSMUSG00000055239
Prkaca	-0.116897	0.031477	ENSMUSG00000005469
Morf4l2	-0.117436	0.0250912	ENSMUSG00000031422
Gpr162	-0.118389	0.0341002	ENSMUSG00000038390
Prmt7	-0.118772	0.0350633	ENSMUSG00000060098
Olfm1	-0.119138	0.0285694	ENSMUSG00000026833
Smc6	-0.12023	0.0470597	ENSMUSG00000020608
Ciao1	-0.121372	0.0200612	ENSMUSG00000003662
Farsb	-0.121858	0.0487644	ENSMUSG00000026245
Gclm	-0.123022	0.0230659	ENSMUSG00000028124
Cln8	-0.123814	0.0346362	ENSMUSG00000026317
Rbm15b	-0.124243	0.0443736	ENSMUSG00000074102
Fbxo45	-0.124899	0.0483428	ENSMUSG00000035764
Elovl4	-0.125006	0.0498923	ENSMUSG00000032262
Grk2	-0.125472	0.0152558	ENSMUSG00000024858
Tbc1d10b	-0.125933	0.0137816	ENSMUSG00000042492
Atp2b1	-0.126959	0.0328732	ENSMUSG00000019943
Mtch2	-0.128009	0.010067	ENSMUSG00000027282
Stip1	-0.128035	0.0373292	ENSMUSG00000024966
Impad1	-0.128079	0.0394486	ENSMUSG00000066324
Timm17a	-0.128357	0.00814557	ENSMUSG00000062580
Ppp1r21	-0.128498	0.0177305	ENSMUSG00000034709
Ttc1	-0.128709	0.0360687	ENSMUSG00000041278
Tpm4	-0.128902	0.0278294	ENSMUSG00000031799
Capn1	-0.129452	0.0380334	ENSMUSG00000024942
Dnaja1	-0.129806	0.0144206	ENSMUSG00000028410
Anxa7	-0.129906	0.0112448	ENSMUSG00000021814
Vmp1	-0.130051	0.0431959	ENSMUSG00000018171
Vat1l	-0.130293	0.0243161	ENSMUSG00000046844
Akr1e1	-0.130438	0.0482067	ENSMUSG00000045410
Micu3	-0.131458	0.0162433	ENSMUSG00000039478
Ehd1	-0.131513	0.0361027	ENSMUSG00000024772
Aldh1a1	-0.132288	0.00211563	ENSMUSG00000053279
Hars	-0.132818	0.018953	ENSMUSG00000001380
Tuba4a	-0.134824	0.016358	ENSMUSG00000026202
Trim8	-0.135124	0.011731	ENSMUSG00000025034
Csdc2	-0.135142	0.0205167	ENSMUSG00000042109
Anxa6	-0.135258	0.00639345	ENSMUSG00000018340
Ptprn	-0.136714	0.0271949	ENSMUSG00000026204
Gdpd1	-0.13716	0.0332413	ENSMUSG00000061666
Cdc42se1	-0.137566	0.0221816	ENSMUSG00000046722
Tspan13	-0.137816	0.0455219	ENSMUSG00000020577
Fxr2	-0.138087	0.00999656	ENSMUSG00000018765
Prdx3	-0.138546	0.0417508	ENSMUSG00000024997
Arl8a	-0.138777	0.00881247	ENSMUSG00000026426
Tubb4a	-0.139054	0.0498825	ENSMUSG00000062591
Syt4	-0.139399	0.0176237	ENSMUSG00000024261
Syncrip	-0.140222	0.0272924	ENSMUSG00000032423
Fbxo25	-0.140602	0.0191067	ENSMUSG00000038365
Gla	-0.142957	0.0259751	ENSMUSG00000031266
Atg5	-0.14341	0.0257596	ENSMUSG00000038160
Fndc5	-0.143481	0.0199414	ENSMUSG00000001334
Slc35e2	-0.143903	0.0470155	ENSMUSG00000042202
Fdft1	-0.144405	0.043007	ENSMUSG00000021273
Ckap4	-0.145063	0.0402625	ENSMUSG00000046841
Mgat2	-0.145106	0.0241331	ENSMUSG00000043998
Asic1	-0.145302	0.0292401	ENSMUSG00000023017
Ubac1	-0.14588	0.0238847	ENSMUSG00000036352
Rangap1	-0.146542	0.0117335	ENSMUSG00000022391
Slc15a4	-0.146544	0.0446821	ENSMUSG00000029416
Tmem59l	-0.146568	0.0272237	ENSMUSG00000035964
Rasgef1a	-0.147176	0.022356	ENSMUSG00000030134
Diras1	-0.147622	0.00784944	ENSMUSG00000043670
Itgb1bp1	-0.14784	0.0213443	ENSMUSG00000062352
Sphk2	-0.14841	0.0294058	ENSMUSG00000057342
Pdcd6	-0.148666	0.0467041	ENSMUSG00000021576
Ccndbp1	-0.149026	0.038095	ENSMUSG00000023572
Thra	-0.149885	0.0229574	ENSMUSG00000058756
Idh1	-0.150546	0.044541	ENSMUSG00000025950
Cltb	-0.150904	0.0427752	ENSMUSG00000047547
Gpd1	-0.151253	0.021871	ENSMUSG00000023019
Ddx10	-0.151485	0.0469267	ENSMUSG00000053289
Zfp219	-0.151774	0.0291118	ENSMUSG00000049295
Ccdc184	-0.152123	0.0475939	ENSMUSG00000029875
Sigmar1	-0.152484	0.020661	ENSMUSG00000036078
Ppp1ca	-0.152863	0.0115358	ENSMUSG00000040385
Rnf168	-0.15355	0.00896678	ENSMUSG00000014074
Exog	-0.154969	0.0349656	ENSMUSG00000042787
Aip	-0.15506	0.0478853	ENSMUSG00000024847
Naa50	-0.155351	0.0270729	ENSMUSG00000022698
Nrxn2	-0.155395	0.0108109	ENSMUSG00000033768
Ctps	-0.155414	0.0104039	ENSMUSG00000028633
Mmp15	-0.157543	0.0253051	ENSMUSG00000031790
Carmil2	-0.157715	0.00526622	ENSMUSG00000050357
Trib2	-0.157729	0.0163316	ENSMUSG00000020601
Fkbp4	-0.158182	0.000399953	ENSMUSG00000030357
Tmem35a	-0.158561	0.0437516	ENSMUSG00000033578
Paqr4	-0.158577	0.0096436	ENSMUSG00000023909
Lsm1	-0.158901	0.0418296	ENSMUSG00000037296
Sccpdh	-0.159065	0.0191586	ENSMUSG00000038936
Rhof	-0.159134	0.0336109	ENSMUSG00000029449
Lasp1	-0.159431	0.024424	ENSMUSG00000038366
Dtx4	-0.159491	0.0398592	ENSMUSG00000039982
Mrpl21	-0.160769	0.0469826	ENSMUSG00000024829
Chmp2b	-0.160985	0.00578267	ENSMUSG00000004843
6030419C18Rik	-0.161025	0.000136805	ENSMUSG00000066607
Rell2	-0.161515	0.0229978	ENSMUSG00000044024
Mrpl44	-0.161645	0.0211545	ENSMUSG00000026248
Tmem189	-0.161686	0.047636	ENSMUSG00000090213
Alkbh6	-0.162478	0.0245388	ENSMUSG00000042831
Maged2	-0.163136	0.0279372	ENSMUSG00000025268
Ache	-0.16318	0.0271803	ENSMUSG00000023328
Csk	-0.163552	0.0118471	ENSMUSG00000032312
Dlg4	-0.164463	0.000773363	ENSMUSG00000020886
Dkc1	-0.165901	0.0422599	ENSMUSG00000031403
Rnf41	-0.166037	0.000218069	ENSMUSG00000025373
Tmem126a	-0.166594	0.036136	ENSMUSG00000030615
Serpini1	-0.166618	0.0103468	ENSMUSG00000027834
Msmo1	-0.167721	0.047586	ENSMUSG00000031604
Kpna2	-0.168162	0.0252162	ENSMUSG00000018362
Trim46	-0.168313	0.0405056	ENSMUSG00000042766
Ogfrl1	-0.170749	0.0277927	ENSMUSG00000026158
1700019D03Rik	-0.170889	0.0386927	ENSMUSG00000043629
Mrps25	-0.17106	0.0385568	ENSMUSG00000014551
Kcnc4	-0.17107	0.034987	ENSMUSG00000027895
Mrpl16	-0.172009	0.0108745	ENSMUSG00000024683
Aacs	-0.172539	0.00933817	ENSMUSG00000029482
Lsm12	-0.173476	0.0292039	ENSMUSG00000020922
Serpinb1a	-0.173731	0.0381455	ENSMUSG00000044734
Ndufaf3	-0.175038	0.0456531	ENSMUSG00000070283
Zyx	-0.175526	0.0351647	ENSMUSG00000029860
Scg3	-0.175605	0.00286616	ENSMUSG00000032181
H2afx	-0.175713	0.0426739	ENSMUSG00000049932
Midn	-0.175912	0.00345995	ENSMUSG00000035621
Pter	-0.175999	0.00415379	ENSMUSG00000026730
Rundc3a	-0.177019	0.00142653	ENSMUSG00000006575
E2f3	-0.177841	0.0274914	ENSMUSG00000016477
Gm10033	-0.17796	0.0492421	ENSMUSG00000110444
Fkbp1a	-0.178298	0.0397489	ENSMUSG00000032966
Pdap1	-0.178847	0.03974	ENSMUSG00000029623
Fam57a	-0.178986	0.0402142	ENSMUSG00000069808
Ccne1	-0.179152	0.0385776	ENSMUSG00000002068
Ly6e	-0.179771	0.0466938	ENSMUSG00000022587
Ebp	-0.179991	0.0240736	ENSMUSG00000031168
Mpnd	-0.18	0.0145794	ENSMUSG00000003199
Fam131a	-0.180722	0.0246819	ENSMUSG00000050821
Xbp1	-0.181906	0.0389556	ENSMUSG00000020484
Zfp35	-0.182003	0.0285889	ENSMUSG00000063281
Ankrd45	-0.182248	0.0199817	ENSMUSG00000044835
Siah2	-0.182386	0.0250505	ENSMUSG00000036432
Zscan21	-0.18275	0.0108918	ENSMUSG00000037017
Tspyl5	-0.183538	0.0228294	ENSMUSG00000038984
Hspa5	-0.184361	0.049042	ENSMUSG00000026864
Cxxc5	-0.185061	0.000688128	ENSMUSG00000046668
Daxx	-0.18586	0.00785409	ENSMUSG00000002307
Ccnd1	-0.186551	0.0321784	ENSMUSG00000070348
Hsp90aa1	-0.186852	0.000226629	ENSMUSG00000021270
Slc14a1	-0.18777	0.0312369	ENSMUSG00000059336
Tceal6	-0.187981	0.0374287	ENSMUSG00000031409
Ahsa2	-0.188212	0.0322401	ENSMUSG00000020288
Ankrd34a	-0.188287	0.0174103	ENSMUSG00000049097
Nkd1	-0.188353	0.00601439	ENSMUSG00000031661
Cacybp	-0.188841	0.0164083	ENSMUSG00000014226
Rragd	-0.189684	0.0377226	ENSMUSG00000028278
Erlin1	-0.190067	0.0273316	ENSMUSG00000025198
Flot1	-0.190983	0.0267109	ENSMUSG00000059714
Prcp	-0.191824	0.0415372	ENSMUSG00000061119
Kcnip3	-0.192157	0.000145541	ENSMUSG00000079056
Tuba1a	-0.192254	0.0159962	ENSMUSG00000072235
Ube2g1	-0.192276	0.00135249	ENSMUSG00000020794
Frat1	-0.192597	0.0321756	ENSMUSG00000067199
Dnajc2	-0.193786	0.0298591	ENSMUSG00000029014
Psd	-0.194545	0.0398108	ENSMUSG00000037126
Uchl3	-0.194724	0.047282	ENSMUSG00000022111
Jph4	-0.196045	0.00175188	ENSMUSG00000022208
Raph1	-0.197014	0.0259421	ENSMUSG00000026014
Brip1os	-0.198216	0.00839365	ENSMUSG00000085208
Eif2b3	-0.198655	0.00863063	ENSMUSG00000028683
Smyd4	-0.198751	0.0477679	ENSMUSG00000018809
Chsy1	-0.199942	0.0444096	ENSMUSG00000032640
Abca8a	-0.200708	0.0474175	ENSMUSG00000041828
Slc25a1	-0.201339	0.024072	ENSMUSG00000003528
AI846148	-0.201891	0.0190589	ENSMUSG00000024970
Nrsn1	-0.202276	0.00161184	ENSMUSG00000048978
Polr2g	-0.202787	0.0322926	ENSMUSG00000071662
Pgpep1	-0.204367	0.0214921	ENSMUSG00000056204
Hsph1	-0.204735	0.0160198	ENSMUSG00000029657
1110008F13Rik	-0.205271	0.00255834	ENSMUSG00000027637
Ap1s1	-0.206223	0.0281567	ENSMUSG00000004849
Cacng8	-0.206609	0.0196204	ENSMUSG00000053395
Mrpl12	-0.207316	0.0398526	ENSMUSG00000039640
Nol3	-0.207371	0.0381475	ENSMUSG00000014776
Pold4	-0.208121	0.045637	ENSMUSG00000024854
Gad1	-0.20829	0.0280191	ENSMUSG00000070880
Ap3s1	-0.20843	0.0015383	ENSMUSG00000024480
Dlgap3	-0.208869	0.0009129	ENSMUSG00000042388
Hsf2	-0.208975	0.00380318	ENSMUSG00000019878
Ppp1r15a	-0.20926	0.027033	ENSMUSG00000040435
Hpca	-0.20971	0.0361713	ENSMUSG00000028785
Cptp	-0.210056	0.00429551	ENSMUSG00000029073
AI504432	-0.210412	0.0324834	ENSMUSG00000056145
Gpr139	-0.210589	0.0418679	ENSMUSG00000066197
Tmem132e	-0.210993	0.0238857	ENSMUSG00000020701
Lxn	-0.211047	0.0440055	ENSMUSG00000047557
Gpx1	-0.211524	0.0287042	ENSMUSG00000063856
Tubb2b	-0.211758	0.00356703	ENSMUSG00000045136
Ackr1	-0.212134	0.016058	ENSMUSG00000037872
Esyt1	-0.212252	0.00727444	ENSMUSG00000025366
Irf2bpl	-0.212792	0.00395477	ENSMUSG00000034168
Cacnb1	-0.212873	0.0166574	ENSMUSG00000020882
Hsd17b10	-0.2133	0.0130914	ENSMUSG00000025260
Tesc	-0.2151	0.0289596	ENSMUSG00000029359
Mif	-0.21518	0.0442589	ENSMUSG00000033307
B3galt2	-0.216714	0.0398386	ENSMUSG00000033849
Tmem121	-0.217865	0.0450091	ENSMUSG00000049036
1700003E16Rik	-0.218086	0.0164442	ENSMUSG00000030030
Plekho1	-0.218145	0.00659101	ENSMUSG00000015745
Slfn5	-0.218824	0.0135641	ENSMUSG00000054404
Limd2	-0.219111	0.0384611	ENSMUSG00000040699
Ckmt1	-0.220624	0.00133207	ENSMUSG00000000308
Kcne1l	-0.220665	0.0170778	ENSMUSG00000090122
1110059G10Rik	-0.221258	0.0277546	ENSMUSG00000032551
Ccdc74a	-0.221608	0.0415443	ENSMUSG00000041617
Mad2l1bp	-0.222209	0.0376817	ENSMUSG00000034509
Rwdd1	-0.223706	0.0153751	ENSMUSG00000019782
Tmem41a	-0.225754	0.0448946	ENSMUSG00000022856
Ccdc190	-0.225762	0.0158468	ENSMUSG00000070532
Pcdh1	-0.225777	0.0189122	ENSMUSG00000051375
Ccdc106	-0.226174	0.0328624	ENSMUSG00000035228
Shox2	-0.226416	0.0191277	ENSMUSG00000027833
Lrrc3b	-0.227427	0.0113478	ENSMUSG00000045201
Apex1	-0.22856	0.0142428	ENSMUSG00000035960
Pdgfb	-0.230251	0.0159727	ENSMUSG00000000489
2019-03-09	-0.230415	0.000503099	ENSMUSG00000040502
Znrd1	-0.230419	0.0487828	ENSMUSG00000036315
Pcdhb3	-0.23052	0.0476313	ENSMUSG00000045498
Slc29a4	-0.232005	0.0198541	ENSMUSG00000050822
Kti12	-0.232332	0.0392448	ENSMUSG00000073775
Fam46a	-0.233552	0.0381924	ENSMUSG00000032265
Ccdc160	-0.233804	0.0485974	ENSMUSG00000073207
Gpr153	-0.236046	0.00235478	ENSMUSG00000042804
Gpr85	-0.236485	0.000679095	ENSMUSG00000048216
Plppr4	-0.236616	0.0191683	ENSMUSG00000044667
Fam131b	-0.237075	0.00437627	ENSMUSG00000029861
Dnajb1	-0.237123	0.0141258	ENSMUSG00000005483
Jup	-0.237568	0.023126	ENSMUSG00000001552
Gtf2e2	-0.237926	0.00341826	ENSMUSG00000031585
Asb16	-0.239213	0.0394402	ENSMUSG00000034768
Zdhhc2	-0.239751	0.00170397	ENSMUSG00000039470
Btbd17	-0.241155	0.00538865	ENSMUSG00000000202
Stmn2	-0.241235	1.3807e-06	ENSMUSG00000027500
Rnd1	-0.242891	0.00938885	ENSMUSG00000054855
Tmem251	-0.243634	0.0282899	ENSMUSG00000046675
Olfm2	-0.243783	0.0140641	ENSMUSG00000032172
Rbm15	-0.2443	0.0104472	ENSMUSG00000048109
Sh3bgrl3	-0.244543	0.0465161	ENSMUSG00000028843
Zfp467	-0.244821	0.00241122	ENSMUSG00000068551
Necab3	-0.245078	0.0143036	ENSMUSG00000027489
Tagln3	-0.245373	0.00579811	ENSMUSG00000022658
Marcks	-0.245474	0.0120113	ENSMUSG00000069662
Gpr17	-0.246151	0.0166627	ENSMUSG00000052229
Panx1	-0.246561	0.0243035	ENSMUSG00000031934
Ten1	-0.247971	0.0407519	ENSMUSG00000020778
Mvd	-0.248161	0.034878	ENSMUSG00000006517
Arc	-0.250616	0.0463119	ENSMUSG00000022602
Stk40	-0.25101	0.000107653	ENSMUSG00000042608
Gm13889	-0.251146	0.0147576	ENSMUSG00000087006
Slc25a29	-0.251429	0.00317063	ENSMUSG00000021265
Selenow	-0.2521	0.0185359	ENSMUSG00000041571
Caskin2	-0.25246	0.0016358	ENSMUSG00000034471
Twf2	-0.252577	0.0117253	ENSMUSG00000023277
Hyal2	-0.252717	0.0358511	ENSMUSG00000010047
Kcnk3	-0.252759	0.0092065	ENSMUSG00000049265
Plpp4	-0.25349	0.0387745	ENSMUSG00000070366
Samd10	-0.253524	0.00140515	ENSMUSG00000038605
1110008P14Rik	-0.253537	0.010855	ENSMUSG00000039195
Dnajc12	-0.256458	0.0265337	ENSMUSG00000036764
Psmg3	-0.257181	0.0485793	ENSMUSG00000029551
Rhov	-0.257761	0.0311722	ENSMUSG00000034226
Vwc2	-0.258301	0.00522607	ENSMUSG00000050830
2900052N01Rik	-0.258683	0.0340289	ENSMUSG00000099696
Igsf21	-0.260176	0.00968942	ENSMUSG00000040972
Adra1b	-0.260253	0.0199858	ENSMUSG00000050541
Dbndd1	-0.260699	0.00360887	ENSMUSG00000031970
Ttc9b	-0.261654	0.027717	ENSMUSG00000007944
Rgs10	-0.262716	0.0278048	ENSMUSG00000030844
Nt5c	-0.262835	0.0181866	ENSMUSG00000020736
Sox10	-0.263807	0.0121803	ENSMUSG00000033006
Slc5a5	-0.264046	0.0273662	ENSMUSG00000000792
Klf2	-0.265447	0.011333	ENSMUSG00000055148
Kcnq4	-0.265903	0.000325723	ENSMUSG00000028631
BC030500	-0.26668	0.046868	ENSMUSG00000049946
AI506816	-0.266814	0.027209	ENSMUSG00000105987
Klk6	-0.267785	0.0271672	ENSMUSG00000050063
Calb2	-0.268329	0.000230579	ENSMUSG00000003657
Ahnak2	-0.268808	0.00558382	ENSMUSG00000072812
Kcnd1	-0.269502	0.00261607	ENSMUSG00000009731
Cacna1g	-0.270374	0.0303859	ENSMUSG00000020866
Zfp773	-0.270911	0.036399	ENSMUSG00000063535
Sox21	-0.271237	0.042283	ENSMUSG00000061517
Spry3	-0.271464	0.0170433	ENSMUSG00000061654
Ier3	-0.274561	0.0103634	ENSMUSG00000003541
Tppp3	-0.274865	0.00436349	ENSMUSG00000014846
Unc119	-0.275716	0.00842933	ENSMUSG00000002058
Ydjc	-0.276947	0.0433288	ENSMUSG00000041774
Slc30a3	-0.277365	0.0351117	ENSMUSG00000029151
Slc9a3r1	-0.277376	0.000174308	ENSMUSG00000020733
Slitrk4	-0.277608	0.000227039	ENSMUSG00000046699
Fabp3	-0.277822	0.00852329	ENSMUSG00000028773
2019-03-04	-0.280635	0.00870245	ENSMUSG00000039372
1500011K16Rik	-0.280703	0.0174903	ENSMUSG00000051319
Borcs6	-0.280888	0.0242835	ENSMUSG00000045176
Hist3h2ba	-0.280919	0.0187195	ENSMUSG00000056895
Tagln2	-0.281233	0.0376075	ENSMUSG00000026547
Cacnb3	-0.281734	0.00141687	ENSMUSG00000003352
Ndp	-0.283389	0.0330673	ENSMUSG00000040138
Arxes1	-0.283429	0.00634422	ENSMUSG00000048355
Gamt	-0.283429	0.0126396	ENSMUSG00000020150
Hspb6	-0.284411	0.00556222	ENSMUSG00000036854
Hbegf	-0.285305	0.00297274	ENSMUSG00000024486
Calr3	-0.286106	0.0143908	ENSMUSG00000019732
Rgs20	-0.288037	0.042064	ENSMUSG00000002459
Tmsb10	-0.288731	0.0235437	ENSMUSG00000079523
Erbb3	-0.28916	0.0128354	ENSMUSG00000018166
Prr36	-0.290717	0.0325976	ENSMUSG00000064125
Pdlim2	-0.291783	0.0326267	ENSMUSG00000022090
Zfp979	-0.2931	0.0218385	ENSMUSG00000066000
Fam213b	-0.294673	0.0168011	ENSMUSG00000029059
C1qtnf4	-0.29488	0.0262067	ENSMUSG00000040794
Doc2a	-0.296245	0.0320382	ENSMUSG00000052301
Tmem141	-0.296413	0.00459094	ENSMUSG00000026939
Layn	-0.296943	0.0270149	ENSMUSG00000060594
Psmb10	-0.297402	0.0302659	ENSMUSG00000031897
Arhgef15	-0.299488	0.000294771	ENSMUSG00000052921
9230110C19Rik	-0.29965	0.0126268	ENSMUSG00000053070
Pnma2	-0.300008	0.0051396	ENSMUSG00000046204
Sat2	-0.300261	0.0103639	ENSMUSG00000069835
Ngfr	-0.300857	0.0289981	ENSMUSG00000000120
Cda	-0.301621	0.0104617	ENSMUSG00000028755
Bcorl1	-0.302587	0.0113733	ENSMUSG00000036959
Fastkd5	-0.302646	0.0337421	ENSMUSG00000079043
Ttc30a1	-0.303167	0.0119798	ENSMUSG00000075271
Lrrc73	-0.304327	0.00395594	ENSMUSG00000071073
Mme	-0.304358	0.0159225	ENSMUSG00000027820
Timeless	-0.304537	0.0439208	ENSMUSG00000039994
Pgf	-0.304785	0.0259655	ENSMUSG00000004791
Gon7	-0.305312	0.0151149	ENSMUSG00000091931
Trpc3	-0.306099	0.042128	ENSMUSG00000027716
Pdia4	-0.306565	0.00138933	ENSMUSG00000025823
Slc6a7	-0.306573	0.0163165	ENSMUSG00000052026
Fli1	-0.30667	0.0399204	ENSMUSG00000016087
Pard6a	-0.306739	0.000237757	ENSMUSG00000005699
Mettl27	-0.307567	0.00724729	ENSMUSG00000040557
Zfp811	-0.308466	0.0474531	ENSMUSG00000055202
Synpr	-0.308575	0.00649537	ENSMUSG00000056296
Kcna4	-0.308717	0.0436742	ENSMUSG00000042604
Lsm8	-0.308989	0.0195663	ENSMUSG00000044155
3110035E14Rik	-0.309133	0.000492463	ENSMUSG00000067879
Tmem51	-0.30927	0.045123	ENSMUSG00000040616
Fabp7	-0.31041	0.0245755	ENSMUSG00000019874
Rab33a	-0.310914	0.00114027	ENSMUSG00000031104
Hist3h2a	-0.311348	0.00329519	ENSMUSG00000078851
Sac3d1	-0.311765	0.00163811	ENSMUSG00000024790
Neurod6	-0.311944	0.0442402	ENSMUSG00000037984
Cbfa2t3	-0.312725	0.0325938	ENSMUSG00000006362
Lsm10	-0.313367	0.0410786	ENSMUSG00000050188
Rasgrp2	-0.314112	0.0074469	ENSMUSG00000032946
S100a10	-0.314306	0.0262336	ENSMUSG00000041959
Fjx1	-0.314462	0.000799525	ENSMUSG00000075012
Pafah1b3	-0.31491	0.00414661	ENSMUSG00000005447
Nectin2	-0.315192	0.0295992	ENSMUSG00000062300
Ttpa	-0.315883	0.00217256	ENSMUSG00000073988
Clic1	-0.316251	0.0308158	ENSMUSG00000007041
1700007K13Rik	-0.317156	0.0281074	ENSMUSG00000026831
Fam171a2	-0.317241	8.85639e-06	ENSMUSG00000034685
Zfp599	-0.318521	0.0436796	ENSMUSG00000062794
Banp	-0.318583	0.00975374	ENSMUSG00000025316
Vstm2a	-0.318826	0.000422442	ENSMUSG00000048834
Fam181b	-0.319485	0.0106955	ENSMUSG00000051515
Rnd2	-0.319707	0.00251694	ENSMUSG00000001313
A2ml1	-0.320435	0.0414995	ENSMUSG00000047228
Cdc42ep2	-0.324837	0.000471216	ENSMUSG00000045664
Tyro3	-0.325405	0.000196659	ENSMUSG00000027298
Tac1	-0.326072	0.0340262	ENSMUSG00000061762
Trpv2	-0.326322	0.00234654	ENSMUSG00000018507
N4bp3	-0.326998	0.00125955	ENSMUSG00000001053
Syndig1l	-0.328324	6.47153e-05	ENSMUSG00000071234
Cgref1	-0.328426	0.0224775	ENSMUSG00000029161
Trim16	-0.330036	0.00885895	ENSMUSG00000047821
Slc27a3	-0.330212	0.027453	ENSMUSG00000027932
Siah1b	-0.331799	0.0388197	ENSMUSG00000040749
Dynll1	-0.333703	0.00129831	ENSMUSG00000009013
Ablim3	-0.33372	0.0341086	ENSMUSG00000032735
Ecel1	-0.333992	0.000101288	ENSMUSG00000026247
Cnih2	-0.334082	0.0149318	ENSMUSG00000024873
Lrrc55	-0.339015	0.0212777	ENSMUSG00000075224
Zdhhc22	-0.339511	0.0307289	ENSMUSG00000048483
Immp2l	-0.339545	0.0368967	ENSMUSG00000056899
Myadml2	-0.340291	0.0362888	ENSMUSG00000025141
Rab26	-0.340689	0.0269749	ENSMUSG00000079657
Gm12696	-0.341046	0.0328624	ENSMUSG00000084159
Calcb	-0.341532	0.0374505	ENSMUSG00000030666
3300002P13Rik	-0.342225	0.0397226	ENSMUSG00000107585
Lhfpl5	-0.342558	0.0036321	ENSMUSG00000062252
Scn3b	-0.343891	0.0116619	ENSMUSG00000049281
Glra2	-0.344922	0.0432551	ENSMUSG00000018589
Frzb	-0.345489	0.00717328	ENSMUSG00000027004
Dok4	-0.345511	0.00680998	ENSMUSG00000040631
AI413582	-0.346122	0.00577124	ENSMUSG00000062753
Dysf	-0.347826	0.00103762	ENSMUSG00000033788
Ppp1r13l	-0.352345	0.0114056	ENSMUSG00000040734
Nog	-0.352455	0.031168	ENSMUSG00000048616
Diras2	-0.353357	0.0477796	ENSMUSG00000047842
Sncg	-0.353425	0.000597191	ENSMUSG00000023064
Ccdc122	-0.356697	0.0180263	ENSMUSG00000034795
Scx	-0.356999	0.00726093	ENSMUSG00000034161
Adcyap1	-0.357033	0.00478702	ENSMUSG00000024256
Cst6	-0.358557	0.0278464	ENSMUSG00000024846
Lgals1	-0.360161	0.0275035	ENSMUSG00000068220
Hes5	-0.361172	0.0192557	ENSMUSG00000048001
Bdnf	-0.363941	0.00134261	ENSMUSG00000048482
Pcdhb5	-0.365763	0.00987692	ENSMUSG00000063687
Fzd9	-0.369632	0.00155362	ENSMUSG00000049551
1500009L16Rik	-0.370973	0.0268998	ENSMUSG00000087651
Magee2	-0.373253	0.0150188	ENSMUSG00000031224
Gm14418	-0.374504	0.0452192	ENSMUSG00000078867
Pcdh18	-0.374989	0.00796112	ENSMUSG00000037892
Nxph3	-0.377763	0.0025366	ENSMUSG00000046719
Fhit	-0.379957	0.0350412	ENSMUSG00000060579
Fam212b	-0.381709	0.00609954	ENSMUSG00000048458
Pcdhb9	-0.38254	0.000600073	ENSMUSG00000051242
Nkpd1	-0.382982	0.0233235	ENSMUSG00000060621
B230311B06Rik	-0.386228	0.011355	ENSMUSG00000109284
Lurap1	-0.386563	0.0144973	ENSMUSG00000028701
Bok	-0.389629	0.00517098	ENSMUSG00000026278
Coro1a	-0.390622	0.000507751	ENSMUSG00000030707
Mmp9	-0.391746	0.0264451	ENSMUSG00000017737
Gap43	-0.391949	0.00457178	ENSMUSG00000047261
Egr1	-0.392255	3.81402e-06	ENSMUSG00000038418
mt-Ti	-0.393147	0.0322805	ENSMUSG00000064342
Adamts5	-0.396015	0.000742248	ENSMUSG00000022894
Serpina3n	-0.399537	0.00205944	ENSMUSG00000021091
Nptx2	-0.40064	0.00523773	ENSMUSG00000059991
Coch	-0.40071	0.0030658	ENSMUSG00000020953
Cd1d1	-0.402418	0.0462665	ENSMUSG00000028076
Nwd2	-0.403462	0.0110941	ENSMUSG00000090061
Magohb	-0.406701	0.00569884	ENSMUSG00000030188
Plxdc1	-0.407724	7.45391e-06	ENSMUSG00000017417
Penk	-0.410325	0.000273978	ENSMUSG00000045573
Arhgdig	-0.411238	0.00584244	ENSMUSG00000073433
Nr4a3	-0.415848	0.0107271	ENSMUSG00000028341
Hspb1	-0.416621	0.00775811	ENSMUSG00000004951
Cdh24	-0.417002	0.000659458	ENSMUSG00000059674
Tnfrsf12a	-0.417009	0.00210046	ENSMUSG00000023905
Spata2l	-0.418719	0.0157535	ENSMUSG00000033594
Slc8a2	-0.420456	0.0261938	ENSMUSG00000030376
Pcdhb4	-0.420856	0.0462133	ENSMUSG00000045689
BC035947	-0.421812	0.00116176	ENSMUSG00000090486
Stc2	-0.423653	0.0173427	ENSMUSG00000020303
Arl5c	-0.424049	0.025644	ENSMUSG00000038352
Zbtb42	-0.427509	0.022085	ENSMUSG00000037638
Cartpt	-0.427589	0.0191869	ENSMUSG00000021647
Samd14	-0.428014	3.17135e-06	ENSMUSG00000047181
Sdf2l1	-0.428768	0.012193	ENSMUSG00000022769
Itga2b	-0.433661	0.0251064	ENSMUSG00000034664
Tacr3	-0.435097	0.0234601	ENSMUSG00000028172
Gpr12	-0.437051	0.00610206	ENSMUSG00000041468
Npy2r	-0.441324	0.00608564	ENSMUSG00000028004
Hspa1a	-0.441634	0.0073926	ENSMUSG00000091971
Myh7	-0.443966	0.00153599	ENSMUSG00000053093
Crh	-0.443969	0.0363432	ENSMUSG00000049796
Casp1	-0.444012	0.0320353	ENSMUSG00000025888
Htr1a	-0.446328	0.00130779	ENSMUSG00000021721
Oprk1	-0.446872	0.0159102	ENSMUSG00000025905
Gm44644	-0.446931	0.0122509	ENSMUSG00000109121
Gm3558	-0.454089	0.0269858	ENSMUSG00000079364
Catsperz	-0.455511	0.0249428	ENSMUSG00000050623
Sstr3	-0.456735	0.000859425	ENSMUSG00000044933
AW551984	-0.460197	0.0231848	ENSMUSG00000038112
Ighm	-0.460351	0.00109685	ENSMUSG00000076617
Gdf11	-0.462188	1.08576e-07	ENSMUSG00000025352
Lor	-0.463495	0.0203495	ENSMUSG00000043165
Aprt-ps	-0.470682	0.0251557	ENSMUSG00000110664
Nkx2-9	-0.472308	0.00254336	ENSMUSG00000058669
Mc4r	-0.473276	0.00699806	ENSMUSG00000047259
Bbc3	-0.474098	0.00430257	ENSMUSG00000002083
Cyp4f15	-0.477533	0.00080231	ENSMUSG00000073424
H2-Q2	-0.477845	0.0403717	ENSMUSG00000091705
Efna3	-0.478172	4.99894e-05	ENSMUSG00000028039
Trpc4	-0.480451	0.0135477	ENSMUSG00000027748
Gm3636	-0.483281	0.000743235	ENSMUSG00000091754
Fgf11	-0.484065	8.37115e-07	ENSMUSG00000042826
Ntsr1	-0.484262	0.00191152	ENSMUSG00000027568
Rcor2	-0.484547	0.00131322	ENSMUSG00000024968
Ptrh1	-0.48653	0.0109517	ENSMUSG00000053746
Shf	-0.486569	0.02545	ENSMUSG00000033256
Ccdc155	-0.488482	0.0454354	ENSMUSG00000038292
2210011C24Rik	-0.488867	0.00210526	ENSMUSG00000074217
Spin2c	-0.493838	0.00757972	ENSMUSG00000046550
Nrtn	-0.497667	0.0175002	ENSMUSG00000039481
Zfp820	-0.498034	0.0329879	ENSMUSG00000069743
Vgf	-0.498387	7.42204e-05	ENSMUSG00000037428
Lbhd2	-0.502588	0.0366689	ENSMUSG00000087075
Gm19345	-0.502803	0.0415957	ENSMUSG00000092216
Ipcef1	-0.504939	0.00989922	ENSMUSG00000064065
Gpr150	-0.506148	0.00490382	ENSMUSG00000045509
Grb7	-0.513095	0.047994	ENSMUSG00000019312
Prok1	-0.5208	0.0466119	ENSMUSG00000070368
Nes	-0.533896	0.000477131	ENSMUSG00000004891
Sst	-0.539216	0.00132272	ENSMUSG00000004366
Gm10687	-0.539758	0.0020021	ENSMUSG00000097617
Ppm1j	-0.541135	0.00544082	ENSMUSG00000002228
Hcrtr1	-0.546535	0.00510174	ENSMUSG00000028778
Trhr2	-0.549003	0.0478395	ENSMUSG00000039079
Popdc3	-0.553756	0.00305298	ENSMUSG00000019848
Adamts8	-0.554069	0.0239451	ENSMUSG00000031994
Crhbp	-0.558033	4.49514e-05	ENSMUSG00000021680
Neurl3	-0.559358	0.0421411	ENSMUSG00000047180
Cyp2s1	-0.561565	1.2917e-05	ENSMUSG00000040703
Slfn2	-0.576894	0.00603389	ENSMUSG00000072620
Inhba	-0.578015	0.000433667	ENSMUSG00000041324
Cks2	-0.583403	0.0222766	ENSMUSG00000062248
Uts2b	-0.583972	0.00691226	ENSMUSG00000056423
Fam110c	-0.584802	0.0401938	ENSMUSG00000036136
Fgl1	-0.587016	0.0258926	ENSMUSG00000031594
Socs1	-0.587246	0.0199854	ENSMUSG00000038037
Exoc3l2	-0.590155	0.0364384	ENSMUSG00000011263
Pgr15l	-0.599278	0.0190938	ENSMUSG00000031212
Snord42b	-0.601175	0.0497435	ENSMUSG00000065676
BC002163	-0.602328	0.0469894	ENSMUSG00000081824
Nxph4	-0.602538	9.41304e-08	ENSMUSG00000040258
Krt9	-0.604297	0.0135666	ENSMUSG00000051617
Rasl10a	-0.604704	0.0202064	ENSMUSG00000034209
Tnfaip8l3	-0.606159	0.00576552	ENSMUSG00000074345
Htr3a	-0.606246	0.00057304	ENSMUSG00000032269
Hpse	-0.606265	0.0184583	ENSMUSG00000035273
Gm6712	-0.614056	0.00473329	ENSMUSG00000072761
Fxyd7	-0.62425	0.000110027	ENSMUSG00000036578
Calca	-0.631237	0.000163664	ENSMUSG00000030669
Egr4	-0.640484	0.00637288	ENSMUSG00000071341
2900041M22Rik	-0.643273	0.0172973	ENSMUSG00000054418
Avpr1a	-0.652211	0.00235576	ENSMUSG00000020123
Gm19026	-0.657015	0.0354894	ENSMUSG00000103845
Il21r	-0.67841	0.00588966	ENSMUSG00000030745
2900055J20Rik	-0.70975	0.0404424	ENSMUSG00000071860
Gna14	-0.710574	0.00553871	ENSMUSG00000024697
Mecp2	-0.711725	1.81483e-07	ENSMUSG00000031393
Tmem102	-0.718585	0.000667646	ENSMUSG00000089876
Crabp1	-0.719885	0.0011861	ENSMUSG00000032291
Gm15487	-0.729869	0.0255487	ENSMUSG00000080242
1700001C02Rik	-0.746402	0.0336979	ENSMUSG00000029182
Gm17518	-0.754606	0.0430954	ENSMUSG00000097757
Rab11b-ps2	-0.757616	0.0318083	ENSMUSG00000095690
Gpx2	-0.781489	0.0178201	ENSMUSG00000042808
Rhd	-0.803544	0.0194331	ENSMUSG00000028825
Actrt3	-0.805856	0.000120172	ENSMUSG00000037737
Slitrk6	-0.807663	0.000315972	ENSMUSG00000045871
Gvin1	-0.812669	0.0206595	ENSMUSG00000045868
2410004I01Rik	-0.816506	0.00543264	ENSMUSG00000085338
Patl2	-0.825435	0.00512378	ENSMUSG00000027233
D930019O06Rik	-0.825446	0.009719	ENSMUSG00000097083
Plaur	-0.843864	0.0101237	ENSMUSG00000046223
Sebox	-0.85541	0.00976664	ENSMUSG00000001103
4933439K11Rik	-0.874272	0.0260383	ENSMUSG00000085184
Nmbr	-0.905757	0.00770467	ENSMUSG00000019865
5033404E19Rik	-0.91464	0.0356225	ENSMUSG00000102185
Styk1	-0.915845	0.0425083	ENSMUSG00000032899
2310002F09Rik	-0.921332	4.31591e-05	ENSMUSG00000097178
Kbtbd6	-0.93477	0.0266939	ENSMUSG00000075502
Gm2974	-0.936045	0.0115558	ENSMUSG00000079391
Lbx2	-0.942954	0.0475062	ENSMUSG00000034968
Gm8206	-0.967642	0.0168328	ENSMUSG00000091568
Pabpc1l	-1.0022	0.0205857	ENSMUSG00000054582
Cdk15	-1.00889	0.00430273	ENSMUSG00000026023
Prkag3	-1.01258	0.000281753	ENSMUSG00000006542
Hspa1b	-1.02029	1.67914e-07	ENSMUSG00000090877
Ntf3	-1.19149	0.0118777	ENSMUSG00000049107
Gm30003	-1.21339	0.000700437	ENSMUSG00000107318
Ldoc1	-1.21446	2.72397e-11	ENSMUSG00000057615
Mybpc3	-1.37895	0.01792	ENSMUSG00000002100
