# Supplementary material for: Clinical and Preclinical Evidence for M1 Muscarinic Acetylcholine Receptor Potentiation as a Therapeutic Approach for Rett Syndrome
Source: Neurotherapeutics. 2022 Jun 7;19(4):1340–52. doi: 10.1007/s13311-022-01254-3 (PMC9587166; doi:10.1007/s13311-022-01254-3)
Supplement: Supplementary file 5 — Supplementary file5 (XLSX 25 KB): Pathways disrupted in the brainstem of both Mecp2+/- mice treated with VU595 and Mecp2+/+ mice treated with VU595 [file 13311_2022_1254_MOESM5_ESM.xlsx]

## Sheet: Mecp2++ VU595 and Mecp2+- VU595
Pathways disrupted in the brainstem of both Mecp2+/- mice treated with VU595 and Mecp2+/+ mice treated with VU595.
Pathway identifier	Pathway name	#Entities found	#Entities total	Entities ratio	Entities pValue	Entities FDR	#Reactions found	#Reactions total	Reactions ratio	Species identifier	Species name	Submitted entities found	Mapped entities	Found reaction identifiers
R-HSA-69560	Transcriptional activation of p53 responsive genes	3	6	0.000413166	3.02574e-05	0.00856284	4	5	0.000372412	9606	Homo sapiens	Cdkn1a		R-HSA-6803411;R-HSA-6803388;R-HSA-6803403;R-HSA-6803801
R-HSA-69895	Transcriptional activation of cell cycle inhibitor p21	3	6	0.000413166	3.02574e-05	0.00856284	4	5	0.000372412	9606	Homo sapiens	Cdkn1a		R-HSA-6803411;R-HSA-6803388;R-HSA-6803403;R-HSA-6803801
R-HSA-9614657	FOXO-mediated transcription of cell death genes	4	23	0.0015838	8.12313e-05	0.0150591	5	15	0.00111724	9606	Homo sapiens	Bcl2l11;Cited2		R-HSA-9622579;R-HSA-9621242;R-HSA-9622604;R-HSA-9622572;R-HSA-9621116
R-HSA-9614085	FOXO-mediated transcription	7	110	0.00757471	0.000106802	0.0150591	10	85	0.006331	9606	Homo sapiens	Bcl2l11;Cited2;Cdkn1a		R-HSA-9622579;R-HSA-9617840;R-HSA-6803411;R-HSA-9618004;R-HSA-9621242;R-HSA-6803403;R-HSA-9617838;R-HSA-9622604;R-HSA-9622572;R-HSA-9621116
R-HSA-1296065	Inwardly rectifying K+ channels	4	38	0.00261672	0.000541418	0.0611803	4	7	0.000521376	9606	Homo sapiens	Kcnj14;P3h3;Gng13		R-HSA-1013020;R-HSA-1013013;R-HSA-1013012;R-HSA-1296046
R-HSA-6804116	TP53 Regulates Transcription of Genes Involved in G1 Cell Cycle Arrest	3	20	0.00137722	0.00101551	0.0954579	6	17	0.0012662	9606	Homo sapiens	Cdkn1a		R-HSA-6803411;R-HSA-69562;R-HSA-6803388;R-HSA-187934;R-HSA-6803403;R-HSA-6803801
R-HSA-8952158	RUNX3 regulates BCL2L11 (BIM) transcription	2	6	0.000413166	0.00159916	0.111941	2	2	0.000148965	9606	Homo sapiens	Bcl2l11		R-HSA-8952232;R-HSA-8952226
R-HSA-8866911	TFAP2 (AP-2) family regulates transcription of cell cycle factors	2	6	0.000413166	0.00159916	0.111941	3	4	0.000297929	9606	Homo sapiens	Cdkn1a		R-HSA-8865280;R-HSA-8865244;R-HSA-8865256
R-HSA-9617828	FOXO-mediated transcription of cell cycle genes	3	27	0.00185925	0.00237898	0.139437	5	22	0.00163861	9606	Homo sapiens	Cdkn1a		R-HSA-9617840;R-HSA-6803411;R-HSA-9618004;R-HSA-6803403;R-HSA-9617838
R-HSA-8941855	RUNX3 regulates CDKN1A transcription	2	8	0.000550888	0.00280734	0.139437	3	6	0.000446894	9606	Homo sapiens	Cdkn1a		R-HSA-8878130;R-HSA-8878178;R-HSA-8878186
R-HSA-1296059	G protein gated Potassium channels	3	31	0.00213469	0.00350144	0.139437	3	3	0.000223447	9606	Homo sapiens	Kcnj14;P3h3;Gng13		R-HSA-1013020;R-HSA-1013013;R-HSA-1013012
R-HSA-1296041	Activation of G protein gated Potassium channels	3	31	0.00213469	0.00350144	0.139437	3	3	0.000223447	9606	Homo sapiens	Kcnj14;P3h3;Gng13		R-HSA-1013020;R-HSA-1013013;R-HSA-1013012
R-HSA-997272	Inhibition of voltage gated Ca2+ channels via Gbeta/gamma subunits	3	31	0.00213469	0.00350144	0.139437	3	3	0.000223447	9606	Homo sapiens	Kcnj14;P3h3;Gng13		R-HSA-1013020;R-HSA-1013013;R-HSA-1013012
R-HSA-163765	ChREBP activates metabolic gene expression	2	9	0.000619749	0.00353074	0.139437	1	6	0.000446894	9606	Homo sapiens	Acly		R-HSA-163770
R-HSA-6791312	TP53 Regulates Transcription of Cell Cycle Genes	4	65	0.00447597	0.00379686	0.139437	7	42	0.00312826	9606	Homo sapiens	Cnot10;Cdkn1a		R-HSA-6803411;R-HSA-69562;R-HSA-6798044;R-HSA-6803388;R-HSA-187934;R-HSA-6803403;R-HSA-6803801
R-HSA-1296071	Potassium Channels	5	107	0.00736813	0.00398391	0.139437	5	19	0.00141516	9606	Homo sapiens	Kcnj14;P3h3;Kcnh4;Gng13		R-HSA-1013020;R-HSA-1013013;R-HSA-1013012;R-HSA-1296127;R-HSA-1296046
R-HSA-9022707	MECP2 regulates transcription factors	2	10	0.00068861	0.00433161	0.142943	2	8	0.000595859	9606	Homo sapiens	Mef2c		R-HSA-9021949;R-HSA-9021950
R-HSA-1650814	Collagen biosynthesis and modifying enzymes	4	76	0.00523344	0.00654532	0.202905	21	51	0.0037986	9606	Homo sapiens	Col6a2;Colgalt1;P3h3		R-HSA-8948232;R-HSA-1650808;R-HSA-8948234;R-HSA-2002460;R-HSA-1614460;R-HSA-1614461;R-HSA-2022073;R-HSA-8948224;R-HSA-8948226;R-HSA-2089971;R-HSA-8948228;R-HSA-1981104;R-HSA-8948230;R-HSA-8948231;R-HSA-8948219;R-HSA-8948222;R-HSA-1981128;R-HSA-1980233;R-HSA-1981157;R-HSA-1981120;R-HSA-8944247
R-HSA-190377	FGFR2b ligand binding and activation	2	14	0.000964055	0.00827939	0.231823	3	3	0.000223447	9606	Homo sapiens	Fgfbp1;Fgf10		R-HSA-5656070;R-HSA-190260;R-HSA-190408
R-HSA-9662834	CD163 mediating an anti-inflammatory response	2	14	0.000964055	0.00827939	0.231823	4	9	0.000670341	9606	Homo sapiens	Cd163		R-HSA-9663426;R-HSA-9662837;R-HSA-9665525;R-HSA-9662781
R-HSA-1234158	Regulation of gene expression by Hypoxia-inducible Factor	2	15	0.00103292	0.00944503	0.236126	6	7	0.000521376	9606	Homo sapiens	Cited2;Arnt		R-HSA-8932184;R-HSA-1234167;R-HSA-1235035;R-HSA-1234171;R-HSA-1235070;R-HSA-1235037
R-HSA-381183	ATF6 (ATF6-alpha) activates chaperone genes	2	15	0.00103292	0.00944503	0.236126	1	5	0.000372412	9606	Homo sapiens	Hsp90b1		R-HSA-1791163
R-HSA-400508	Incretin synthesis, secretion, and inactivation	3	47	0.00323647	0.0109175	0.256224	2	14	0.00104275	9606	Homo sapiens	P3h3;Isl1;Gng13		R-HSA-400500;R-HSA-383313
R-HSA-381033	ATF6 (ATF6-alpha) activates chaperones	2	17	0.00117064	0.0119807	0.256224	1	10	0.000744823	9606	Homo sapiens	Hsp90b1		R-HSA-1791163
R-HSA-991365	Activation of GABAB receptors	3	49	0.00337419	0.0122011	0.256224	3	8	0.000595859	9606	Homo sapiens	Kcnj14;P3h3;Gng13		R-HSA-1013020;R-HSA-1013013;R-HSA-1013012
R-HSA-977444	GABA B receptor activation	3	49	0.00337419	0.0122011	0.256224	3	9	0.000670341	9606	Homo sapiens	Kcnj14;P3h3;Gng13		R-HSA-1013020;R-HSA-1013013;R-HSA-1013012
R-HSA-8864260	Transcriptional regulation by the AP-2 (TFAP2) family of transcription factors	3	52	0.00358077	0.0142826	0.285652	6	44	0.00327722	9606	Homo sapiens	Cited2;Cdkn1a		R-HSA-8864307;R-HSA-8865280;R-HSA-8864718;R-HSA-8865244;R-HSA-8864729;R-HSA-8865256
R-HSA-8964315	G beta:gamma signalling through BTK	2	19	0.00130836	0.0147796	0.295592	3	3	0.000223447	9606	Homo sapiens	P3h3;Gng13		R-HSA-8964317;R-HSA-8964271;R-HSA-8964241
R-HSA-373080	Class B/2 (Secretin family receptors)	4	99	0.00681724	0.0159303	0.302676	2	20	0.00148965	9606	Homo sapiens	Fzd6;P3h3;Fzd10;Gng13		R-HSA-381612;R-HSA-201708
R-HSA-8964616	G beta:gamma signalling through CDC42	2	21	0.00144608	0.0178309	0.317883	5	6	0.000446894	9606	Homo sapiens	P3h3;Gng13		R-HSA-8964634;R-HSA-8964604;R-HSA-8964605;R-HSA-8964614;R-HSA-8964599
R-HSA-9702518	STAT5 activation downstream of FLT3 ITD mutants	2	21	0.00144608	0.0178309	0.317883	2	14	0.00104275	9606	Homo sapiens	Cdkn1a		R-HSA-9698043;R-HSA-9698041
R-HSA-1474290	Collagen formation	4	104	0.00716155	0.0187077	0.317883	22	77	0.00573514	9606	Homo sapiens	Col6a2;Colgalt1;P3h3		R-HSA-8948232;R-HSA-1650808;R-HSA-8948234;R-HSA-2002460;R-HSA-1614460;R-HSA-1614461;R-HSA-2022073;R-HSA-8948224;R-HSA-8948226;R-HSA-2089971;R-HSA-8948228;R-HSA-1981104;R-HSA-8948230;R-HSA-8948231;R-HSA-8948219;R-HSA-2213207;R-HSA-8948222;R-HSA-1981128;R-HSA-1980233;R-HSA-1981157;R-HSA-1981120;R-HSA-8944247
R-HSA-418217	G beta:gamma signalling through PLC beta	2	23	0.0015838	0.0211242	0.317883	2	2	0.000148965	9606	Homo sapiens	P3h3;Gng13		R-HSA-398193;R-HSA-398040
R-HSA-392851	Prostacyclin signalling through prostacyclin receptor	2	23	0.0015838	0.0211242	0.317883	3	4	0.000297929	9606	Homo sapiens	P3h3;Gng13		R-HSA-392852;R-HSA-392870;R-HSA-392874
R-HSA-500657	Presynaptic function of Kainate receptors	2	23	0.0015838	0.0211242	0.317883	1	2	0.000148965	9606	Homo sapiens	P3h3;Gng13		R-HSA-500717
R-HSA-9009391	Extra-nuclear estrogen signaling	4	110	0.00757471	0.0224148	0.317883	5	38	0.00283033	9606	Homo sapiens	P3h3;Fos;Gng13		R-HSA-9021596;R-HSA-9625479;R-HSA-9021601;R-HSA-9021600;R-HSA-9625465
R-HSA-392170	ADP signalling through P2Y purinoceptor 12	2	25	0.00172153	0.0246491	0.317883	3	4	0.000297929	9606	Homo sapiens	P3h3;Gng13		R-HSA-392195;R-HSA-392187;R-HSA-392202
R-HSA-202040	G-protein activation	2	26	0.00179039	0.0264953	0.317883	5	6	0.000446894	9606	Homo sapiens	P3h3;Gng13		R-HSA-167408;R-HSA-167429;R-HSA-167419;R-HSA-167433;R-HSA-112271
R-HSA-190241	FGFR2 ligand binding and activation	2	26	0.00179039	0.0264953	0.317883	3	5	0.000372412	9606	Homo sapiens	Fgfbp1;Fgf10		R-HSA-5656070;R-HSA-190260;R-HSA-190408
R-HSA-977443	GABA receptor activation	3	67	0.00461369	0.0275514	0.317883	3	12	0.000893788	9606	Homo sapiens	Kcnj14;P3h3;Gng13		R-HSA-1013020;R-HSA-1013013;R-HSA-1013012
R-HSA-8878159	Transcriptional regulation by RUNX3	4	118	0.0081256	0.0280106	0.317883	5	47	0.00350067	9606	Homo sapiens	Bcl2l11;Cdkn1a		R-HSA-8952232;R-HSA-8878130;R-HSA-8878178;R-HSA-8952226;R-HSA-8878186
R-HSA-168874	Transport of HA trimer, NA tetramer and M2 tetramer from the endoplasmic reticulum to the Golgi Apparatus	1	3	0.000206583	0.0285103	0.317883	2	2	0.000148965	9606	Homo sapiens	NA		R-HSA-168871;R-HSA-168869
R-HSA-168315	Inhibition of Host mRNA Processing and RNA Silencing	1	3	0.000206583	0.0285103	0.317883	1	2	0.000148965	9606	Homo sapiens	Cpsf4		R-HSA-168859
R-HSA-2672351	Stimuli-sensing channels	4	119	0.00819446	0.0287634	0.317883	3	28	0.00208551	9606	Homo sapiens	NA;Nedd4l;Stom		R-HSA-2730664;R-HSA-8863494;R-HSA-2682349
R-HSA-977068	Termination of O-glycan biosynthesis	2	28	0.00192811	0.0303493	0.317883	5	5	0.000372412	9606	Homo sapiens	St3gal4;Muc3a		R-HSA-977071;R-HSA-977228;R-HSA-981497;R-HSA-981814;R-HSA-981809
R-HSA-69580	p53-Dependent G1/S DNA damage checkpoint	3	70	0.00482027	0.0307806	0.317883	6	22	0.00163861	9606	Homo sapiens	Cdkn1a		R-HSA-6803411;R-HSA-69562;R-HSA-6803388;R-HSA-187934;R-HSA-6803403;R-HSA-6803801
R-HSA-69563	p53-Dependent G1 DNA Damage Response	3	70	0.00482027	0.0307806	0.317883	6	22	0.00163861	9606	Homo sapiens	Cdkn1a		R-HSA-6803411;R-HSA-69562;R-HSA-6803388;R-HSA-187934;R-HSA-6803403;R-HSA-6803801
R-HSA-428930	Thromboxane signalling through TP receptor	2	29	0.00199697	0.0323546	0.317883	6	8	0.000595859	9606	Homo sapiens	P3h3;Gng13		R-HSA-428918;R-HSA-428917;R-HSA-428752;R-HSA-428750;R-HSA-428909;R-HSA-428749
R-HSA-392451	G beta:gamma signalling through PI3Kgamma	2	29	0.00199697	0.0323546	0.317883	2	4	0.000297929	9606	Homo sapiens	P3h3;Gng13		R-HSA-392295;R-HSA-392300
R-HSA-418592	ADP signalling through P2Y purinoceptor 1	2	29	0.00199697	0.0323546	0.317883	3	7	0.000521376	9606	Homo sapiens	P3h3;Gng13		R-HSA-418581;R-HSA-418579;R-HSA-418576
R-HSA-9634638	Estrogen-dependent nuclear events downstream of ESR-membrane signaling	2	29	0.00199697	0.0323546	0.317883	2	12	0.000893788	9606	Homo sapiens	Fos		R-HSA-9625479;R-HSA-9625465
R-HSA-5674400	Constitutive Signaling by AKT1 E17K in Cancer	2	29	0.00199697	0.0323546	0.317883	2	18	0.00134068	9606	Homo sapiens	Rps6kb2;Cdkn1a		R-HSA-2399969;R-HSA-2399999
R-HSA-69615	G1/S DNA Damage Checkpoints	3	72	0.00495799	0.0330392	0.317883	6	26	0.00193654	9606	Homo sapiens	Cdkn1a		R-HSA-6803411;R-HSA-69562;R-HSA-6803388;R-HSA-187934;R-HSA-6803403;R-HSA-6803801
R-HSA-9703648	Signaling by FLT3 ITD and TKD mutants	2	30	0.00206583	0.0344107	0.317883	2	24	0.00178758	9606	Homo sapiens	Cdkn1a		R-HSA-9698043;R-HSA-9698041
R-HSA-8863678	Neurodegenerative Diseases	2	30	0.00206583	0.0344107	0.317883	1	22	0.00163861	9606	Homo sapiens	Bcl2l11		R-HSA-8870686
R-HSA-8862803	Deregulated CDK5 triggers multiple neurodegenerative pathways in Alzheimer's disease models	2	30	0.00206583	0.0344107	0.317883	1	22	0.00163861	9606	Homo sapiens	Bcl2l11		R-HSA-8870686
R-HSA-168277	Influenza Virus Induced Apoptosis	1	4	0.000275444	0.0378332	0.317883	1	2	0.000148965	9606	Homo sapiens	NA		R-HSA-168865
R-HSA-194306	Neurophilin interactions with VEGF and VEGFR	1	4	0.000275444	0.0378332	0.317883	1	2	0.000148965	9606	Homo sapiens	Kdr		R-HSA-195408
R-HSA-400042	Adrenaline,noradrenaline inhibits insulin secretion	2	32	0.00220355	0.0386703	0.317883	4	6	0.000446894	9606	Homo sapiens	P3h3;Gng13		R-HSA-400037;R-HSA-400097;R-HSA-400046;R-HSA-400092
R-HSA-9703465	Signaling by FLT3 fusion proteins	2	32	0.00220355	0.0386703	0.317883	2	18	0.00134068	9606	Homo sapiens	Cdkn1a		R-HSA-9698043;R-HSA-9698041
R-HSA-451326	Activation of kainate receptors upon glutamate binding	2	34	0.00234128	0.0431192	0.317883	1	6	0.000446894	9606	Homo sapiens	P3h3;Gng13		R-HSA-500717
R-HSA-4086398	Ca2+ pathway	3	81	0.00557774	0.0442368	0.317883	6	27	0.00201102	9606	Homo sapiens	Fzd6;P3h3;Gng13		R-HSA-398193;R-HSA-3965444;R-HSA-3965446;R-HSA-3965447;R-HSA-3965441;R-HSA-398040
R-HSA-456926	Thrombin signalling through proteinase activated receptors (PARs)	2	35	0.00241014	0.0454119	0.317883	6	15	0.00111724	9606	Homo sapiens	P3h3;Gng13		R-HSA-396996;R-HSA-397891;R-HSA-114552;R-HSA-396941;R-HSA-397835;R-HSA-114558
R-HSA-450282	MAPK targets/ Nuclear events mediated by MAP kinases	2	35	0.00241014	0.0454119	0.317883	3	16	0.00119172	9606	Homo sapiens	Mef2c;Fos		R-HSA-450292;R-HSA-450325;R-HSA-199929
R-HSA-420092	Glucagon-type ligand receptors	2	35	0.00241014	0.0454119	0.317883	1	8	0.000595859	9606	Homo sapiens	P3h3;Gng13		R-HSA-381612
R-HSA-2206302	MPS I - Hurler syndrome	1	5	0.000344305	0.0470673	0.329471	3	3	0.000223447	9606	Homo sapiens	Idua		R-HSA-9036041;R-HSA-2206299;R-HSA-9036037
R-HSA-8866906	TFAP2 (AP-2) family regulates transcription of other transcription factors	1	5	0.000344305	0.0470673	0.329471	2	2	0.000148965	9606	Homo sapiens	Cited2		R-HSA-8864718;R-HSA-8864729
R-HSA-111446	Activation of BIM and translocation to mitochondria	1	5	0.000344305	0.0470673	0.329471	2	2	0.000148965	9606	Homo sapiens	Bcl2l11		R-HSA-139918;R-HSA-139919
R-HSA-1296053	Classical Kir channels	1	5	0.000344305	0.0470673	0.329471	1	1	7.44823e-05	9606	Homo sapiens	Kcnj14		R-HSA-1296046
