# Supplementary material for: Clinical and Preclinical Evidence for M1 Muscarinic Acetylcholine Receptor Potentiation as a Therapeutic Approach for Rett Syndrome
Source: Neurotherapeutics. 2022 Jun 7;19(4):1340–52. doi: 10.1007/s13311-022-01254-3 (PMC9587166; doi:10.1007/s13311-022-01254-3)
Supplement: Supplementary file 6 — Supplementary file6 (XLSX 355 KB): Disrupted Genes in Hippocampus Mecp2+/- vehicle vs Mecp2+/- VU595 [file 13311_2022_1254_MOESM6_ESM.xlsx]

## Sheet: Mecp2+- Vehicle Unique Genes
Genes disrupted in Mecp2+/- vehicle-treated mice with genes also disrupted in Mecp2+/- VU595-treated mice subtracted.
Gene.name	log2FoldChange	pvalue	ID
Cpa6	1.75651	0.00204169	ENSMUSG00000042501
Capn11	1.56627	0.00104227	ENSMUSG00000058626
Cbln3	1.34286	0.0190324	ENSMUSG00000040380
Avp	1.33875	0.0010321	ENSMUSG00000037727
Btc	1.2904	0.00302444	ENSMUSG00000082361
Sec14l3	1.25801	0.0298541	ENSMUSG00000054986
Papln	1.22666	0.000162896	ENSMUSG00000021223
Gm37176	1.09622	0.0187847	ENSMUSG00000103378
Mir1188	1.04765	0.00931729	ENSMUSG00000080406
Cftr	1.0273	0.037055	ENSMUSG00000041301
Gm4969	1.01362	0.00412977	ENSMUSG00000085601
Gm20274	0.996844	0.0280717	ENSMUSG00000108551
Fermt1	0.994336	0.0296816	ENSMUSG00000027356
Acp7	0.972943	0.00467531	ENSMUSG00000037469
Gm28119	0.968266	0.00406767	ENSMUSG00000100158
Pcsk2os2	0.954145	0.0230866	ENSMUSG00000087115
Dchs2	0.953555	2.08e-05	ENSMUSG00000102692
Gm16702	0.947573	0.0069223	ENSMUSG00000097796
Crocc2	0.931544	0.00989538	ENSMUSG00000084989
Gm4724	0.908191	0.006212	ENSMUSG00000078897
D430018E03Rik	0.901966	0.00659791	ENSMUSG00000097559
Gm10564	0.894384	0.018464	ENSMUSG00000073686
Fam205c	0.891952	6.42e-06	ENSMUSG00000050141
Gm44846	0.888053	0.0113525	ENSMUSG00000108993
Ano2	0.88645	0.00714275	ENSMUSG00000038115
Scin	0.877421	0.00092058	ENSMUSG00000002565
Gm20405	0.87194	0.049425	ENSMUSG00000092495
Gm15893	0.870166	0.0423658	ENSMUSG00000085246
Gm24966	0.867302	0.00384037	ENSMUSG00000064377
Vegfd	0.865683	0.0155826	ENSMUSG00000031380
Gm27028	0.86353	0.0328196	ENSMUSG00000097970
Gm9755	0.852642	0.034646	ENSMUSG00000030735
Ccdc180	0.851015	0.00940644	ENSMUSG00000035539
Piezo2	0.846212	0.00171842	ENSMUSG00000041482
Gm44832	0.843742	0.012524	ENSMUSG00000108832
Dtl	0.840414	0.000894984	ENSMUSG00000037474
Top2a	0.839927	0.0060332	ENSMUSG00000020914
Rspo2	0.839918	0.000140857	ENSMUSG00000051920
Gm17733	0.836611	0.0452269	ENSMUSG00000097486
Gm9754	0.828547	0.0295808	ENSMUSG00000029360
Mir212	0.827809	0.0086364	ENSMUSG00000065590
Gm30382	0.823006	0.0252517	ENSMUSG00000106515
Gm38372	0.821596	0.0137087	ENSMUSG00000103509
Ghrl	0.818842	0.0351357	ENSMUSG00000064177
Gm26734	0.818139	0.0398356	ENSMUSG00000097460
Gm33533	0.817414	0.00759811	ENSMUSG00000104237
Dnah10	0.816076	0.00249458	ENSMUSG00000038011
1700003D09Rik	0.814011	0.0200834	ENSMUSG00000085944
Gm43517	0.812703	0.000374002	ENSMUSG00000089922
Gm45718	0.806712	0.00157604	ENSMUSG00000109390
5830487J09Rik	0.806059	0.0465894	ENSMUSG00000104830
Gm29156	0.801944	0.0269746	ENSMUSG00000100480
Plcxd3	0.79888	0.00102823	ENSMUSG00000049148
Mir186	0.793881	0.0279673	ENSMUSG00000065431
Sytl5	0.787397	0.000702257	ENSMUSG00000054453
Sytl1	0.786704	0.0238666	ENSMUSG00000028860
Fzd3	0.7828	3.71e-05	ENSMUSG00000007989
4932442E05Rik	0.774157	0.0439	ENSMUSG00000104443
6030443J06Rik	0.768898	0.0240977	ENSMUSG00000097207
Gm20517	0.761824	0.0271458	ENSMUSG00000023984
Kcng3	0.761507	0.00349269	ENSMUSG00000045053
Gm45881	0.758551	0.0466399	ENSMUSG00000110408
Gm45188	0.750529	0.00636196	ENSMUSG00000109282
Gm7435	0.74994	0.0264474	ENSMUSG00000111662
Cyp2r1	0.744945	0.0398918	ENSMUSG00000030670
Gm44667	0.744203	0.045081	ENSMUSG00000109539
Aff2	0.738346	1.3e-05	ENSMUSG00000031189
Gm9801	0.733518	0.00177913	ENSMUSG00000045813
Gm26711	0.724152	0.0283306	ENSMUSG00000097904
Twist1	0.722368	0.00681517	ENSMUSG00000035799
Gm42463	0.717807	0.0328938	ENSMUSG00000106032
Hgf	0.714168	0.00267771	ENSMUSG00000028864
Mybpc1	0.713024	0.0113155	ENSMUSG00000020061
Nek10	0.710834	0.00182419	ENSMUSG00000042567
Rxrg	0.703091	0.0255401	ENSMUSG00000015843
Gm47962	0.699265	0.017696	ENSMUSG00000111583
Lrrc74b	0.698055	0.028016	ENSMUSG00000022759
Gm19744	0.697821	0.00888059	ENSMUSG00000100706
Klf12	0.694511	0.00190839	ENSMUSG00000072294
Crybg3	0.694376	0.0427899	ENSMUSG00000091562
Gm16364	0.692974	0.0499003	ENSMUSG00000087014
Gm14584	0.69221	0.0378368	ENSMUSG00000083798
Ptger3	0.690148	0.00845517	ENSMUSG00000040016
Cavin4	0.681951	0.0384995	ENSMUSG00000028348
Fndc9	0.676195	0.0223263	ENSMUSG00000048721
Adra1a	0.674311	6.22e-05	ENSMUSG00000045875
Gm43622	0.673291	0.0315946	ENSMUSG00000104988
A730036I17Rik	0.671073	0.0286306	ENSMUSG00000056738
6430584L05Rik	0.669075	0.00440167	ENSMUSG00000108228
Srrm4os	0.666489	0.0127918	ENSMUSG00000086219
Gm38387	0.662702	0.00562181	ENSMUSG00000102374
2700033N17Rik	0.662497	0.0309374	ENSMUSG00000086328
Gm45793	0.660995	0.0442528	ENSMUSG00000109150
Lcor	0.658754	0.000240124	ENSMUSG00000025019
Efna5	0.658077	0.0108714	ENSMUSG00000048915
Gm44164	0.644418	0.00672317	ENSMUSG00000107756
Nkain3	0.642664	0.000277318	ENSMUSG00000055761
Gm38077	0.642439	0.000320643	ENSMUSG00000104344
Gm17024	0.642053	0.0150678	ENSMUSG00000090582
Gm15777	0.641685	0.00982146	ENSMUSG00000085269
Gm11766	0.640424	0.00451492	ENSMUSG00000086924
Gm26833	0.638972	0.0072024	ENSMUSG00000097406
Gm14164	0.638069	0.0192731	ENSMUSG00000068062
Klhl35	0.635766	0.0303405	ENSMUSG00000035298
Gm28800	0.633493	0.0339266	ENSMUSG00000099760
Gm36989	0.633256	0.0155125	ENSMUSG00000102496
Gm43031	0.628011	0.00324299	ENSMUSG00000106535
A930004J17Rik	0.62725	0.000758877	ENSMUSG00000102602
Gm15535	0.619423	0.0055607	ENSMUSG00000085527
Slc8a1	0.617853	2.42e-05	ENSMUSG00000054640
6430511E19Rik	0.616543	0.000498829	ENSMUSG00000102555
Sgcd	0.615394	0.0176439	ENSMUSG00000020354
Clrn1	0.611843	0.031385	ENSMUSG00000043850
C230034O21Rik	0.606717	0.0106593	ENSMUSG00000086181
Gm45884	0.606231	0.000638972	ENSMUSG00000109836
Gm38104	0.603935	0.0109899	ENSMUSG00000104154
Cdyl2	0.601489	0.000475984	ENSMUSG00000031758
Btbd8	0.597638	0.0247743	ENSMUSG00000111375
Bche	0.59585	0.00193171	ENSMUSG00000027792
Barx2	0.59398	0.029815	ENSMUSG00000032033
Tenm3	0.593914	2.1e-05	ENSMUSG00000031561
Ptar1	0.589066	0.00758174	ENSMUSG00000074925
Gm26852	0.588689	0.0326285	ENSMUSG00000097231
Gm10010	0.585082	0.00936064	ENSMUSG00000056771
Gm38155	0.584273	0.0253729	ENSMUSG00000104245
Zkscan16	0.58123	1.04e-06	ENSMUSG00000038630
Efnb2	0.580938	0.000745425	ENSMUSG00000001300
Gm42549	0.580155	0.0167968	ENSMUSG00000107320
Lnpep	0.577979	0.000693607	ENSMUSG00000023845
Cntnap3	0.577394	0.0371266	ENSMUSG00000033063
Gm38393	0.576029	0.00663953	ENSMUSG00000000948
Gm43808	0.56817	0.0216888	ENSMUSG00000107086
Gm26871	0.565801	0.0118135	ENSMUSG00000097311
Lmbrd2	0.564566	3.4e-05	ENSMUSG00000039704
Gpr25	0.564381	0.00946065	ENSMUSG00000052759
Gm6277	0.563655	0.00681144	ENSMUSG00000097440
Gm26935	0.563436	0.0255449	ENSMUSG00000098146
Zfp618	0.560919	0.00283159	ENSMUSG00000028358
Pcdha1	0.5584	0.044383	ENSMUSG00000103442
Acvr2b	0.558209	0.000703051	ENSMUSG00000061393
Gm43445	0.557839	0.00974238	ENSMUSG00000104969
Gdap10	0.554357	0.034848	ENSMUSG00000096954
Anxa1	0.554029	0.0365972	ENSMUSG00000024659
Atp8a2	0.552963	0.000177042	ENSMUSG00000021983
Htr2a	0.552178	9.33e-06	ENSMUSG00000034997
Gm37694	0.547055	0.0447228	ENSMUSG00000102562
Gm42725	0.546076	0.0426248	ENSMUSG00000105601
Hs6st3	0.543793	0.00124019	ENSMUSG00000053465
A830073O21Rik	0.542352	0.00260942	ENSMUSG00000091890
Krt20	0.542314	0.0207581	ENSMUSG00000035775
Lrp1b	0.54135	8.02e-05	ENSMUSG00000049252
Dlx1as	0.541235	0.0003254	ENSMUSG00000084946
Esyt3	0.537181	0.00484368	ENSMUSG00000037681
Gucy1a2	0.535911	0.00161515	ENSMUSG00000041624
Tpbg	0.533354	0.0274321	ENSMUSG00000035274
Zdbf2	0.531758	0.0010839	ENSMUSG00000027520
Nmbr	0.531669	0.0234592	ENSMUSG00000019865
Rbm20	0.531615	0.0210946	ENSMUSG00000043639
Mir421	0.528242	0.0137983	ENSMUSG00000065509
Asxl3	0.525073	0.000151926	ENSMUSG00000045215
Ptpn14	0.523679	0.0133813	ENSMUSG00000026604
E030013I19Rik	0.52343	0.0133343	ENSMUSG00000086843
Itga4	0.520834	7.41e-05	ENSMUSG00000027009
Srcap	0.513424	0.00351127	ENSMUSG00000053877
Tenm1	0.513156	0.000760333	ENSMUSG00000016150
Cdh6	0.511716	4.23e-05	ENSMUSG00000039385
Slain1os	0.511559	0.0447545	ENSMUSG00000089707
Hipk2	0.50442	0.00207437	ENSMUSG00000061436
Zfp458	0.504294	0.000612891	ENSMUSG00000055480
Gm11767	0.499744	0.0146409	ENSMUSG00000085207
Kifc1	0.494166	0.0408953	ENSMUSG00000079553
D430036J16Rik	0.494116	0.037493	ENSMUSG00000097466
Ntn5	0.493251	0.0358402	ENSMUSG00000070564
Ankub1	0.49314	0.0308266	ENSMUSG00000074591
Stxbp5l	0.492594	0.00160139	ENSMUSG00000022829
Ptprt	0.491695	5.66e-05	ENSMUSG00000053141
6430573P05Rik	0.491583	0.00712192	ENSMUSG00000102545
Dyrk2	0.491084	0.000246602	ENSMUSG00000028630
Gm37824	0.488426	0.00152988	ENSMUSG00000104459
Sec1	0.485895	0.0330402	ENSMUSG00000040364
Gm13110	0.483648	0.0238869	ENSMUSG00000086810
Dcc	0.482185	0.00330492	ENSMUSG00000060534
Dnah5	0.481824	0.00403236	ENSMUSG00000022262
Gm38394	0.479716	0.0108419	ENSMUSG00000094410
Gm9987	0.477256	0.0234336	ENSMUSG00000055958
Col19a1	0.477007	0.0167416	ENSMUSG00000026141
Kcnk9	0.4738	0.00512302	ENSMUSG00000036760
C230004F18Rik	0.470764	0.00228882	ENSMUSG00000071753
Caln1	0.470709	5.19e-05	ENSMUSG00000060371
Kctd16	0.47055	0.00346802	ENSMUSG00000051401
Nov	0.467938	0.00684141	ENSMUSG00000037362
Samd12	0.467258	0.0208281	ENSMUSG00000058656
D130040H23Rik	0.46301	0.00244044	ENSMUSG00000079038
Tcte1	0.462615	0.0231991	ENSMUSG00000023949
Kcnma1	0.457694	0.00163949	ENSMUSG00000063142
Zbtb37	0.457377	0.00450814	ENSMUSG00000043467
A230006K03Rik	0.452177	0.0260796	ENSMUSG00000068151
C030018K13Rik	0.452057	0.0437975	ENSMUSG00000105352
Gm9833	0.448014	0.00876127	ENSMUSG00000049230
Kif27	0.447372	0.00927087	ENSMUSG00000060176
Bmp2	0.444795	0.0359177	ENSMUSG00000027358
Moap1	0.444655	0.022772	ENSMUSG00000096458
Asb18	0.44303	0.00264202	ENSMUSG00000067081
Tenm4	0.440468	0.000320049	ENSMUSG00000048078
Gm37309	0.440363	0.0311966	ENSMUSG00000103046
Thsd7b	0.437192	0.00172175	ENSMUSG00000042581
4932422M17Rik	0.436122	0.00229971	ENSMUSG00000105881
Aldh1l2	0.435962	0.00917605	ENSMUSG00000020256
Snhg14	0.435051	0.000489734	ENSMUSG00000100826
A230001M10Rik	0.434562	0.0294854	ENSMUSG00000105891
Kif13b	0.433764	0.000167449	ENSMUSG00000060012
Ncam2	0.433569	7.18e-05	ENSMUSG00000022762
Fam135b	0.433232	0.0240838	ENSMUSG00000036800
Gm3365	0.432881	0.0130982	ENSMUSG00000111594
Sycp2	0.431475	0.0399781	ENSMUSG00000060445
Palm2	0.431123	0.00915341	ENSMUSG00000090053
Abca5	0.430951	0.000142787	ENSMUSG00000018800
Gm21092	0.430941	0.00535562	ENSMUSG00000095403
Gm43039	0.430788	0.0419476	ENSMUSG00000107200
Vps13a	0.430157	0.000254324	ENSMUSG00000046230
Gprin3	0.427185	0.00140515	ENSMUSG00000045441
Psd3	0.427077	0.000175844	ENSMUSG00000030465
Oprd1	0.426317	0.00610214	ENSMUSG00000050511
Akap13	0.424659	9.53e-06	ENSMUSG00000066406
Unc5d	0.424656	0.0211805	ENSMUSG00000063626
4930480K23Rik	0.424639	0.0346793	ENSMUSG00000097284
Zfp941	0.424216	0.00113019	ENSMUSG00000060314
Gm5441	0.422565	0.0460658	ENSMUSG00000101930
Wnk3	0.422473	3.58e-05	ENSMUSG00000041245
Frem2	0.422325	0.0276044	ENSMUSG00000037016
Creb5	0.421771	0.0189394	ENSMUSG00000053007
Syt10	0.421198	0.0198738	ENSMUSG00000063260
B230206H07Rik	0.42113	0.034174	ENSMUSG00000086844
4932441J04Rik	0.420937	0.0299148	ENSMUSG00000097216
Gpc6	0.416887	0.00923269	ENSMUSG00000058571
Xkr4	0.416278	0.00551055	ENSMUSG00000051951
Dgkh	0.416096	0.047362	ENSMUSG00000034731
Galnt2	0.415146	0.0118234	ENSMUSG00000089704
Map3k21	0.414912	0.036104	ENSMUSG00000031853
Hmcn1	0.414295	0.0237664	ENSMUSG00000066842
Arid5b	0.414248	0.00169215	ENSMUSG00000019947
Higd1b	0.412568	0.0450908	ENSMUSG00000020928
Gm32444	0.410706	0.0040292	ENSMUSG00000102729
BC065397	0.41037	0.0363794	ENSMUSG00000087368
1700001L05Rik	0.41009	0.0265056	ENSMUSG00000075511
Pde1a	0.408798	0.00102335	ENSMUSG00000059173
Dok6	0.408728	0.0300305	ENSMUSG00000073514
Rps6ka5	0.406711	7.91e-05	ENSMUSG00000021180
Dync2h1	0.406376	0.00103047	ENSMUSG00000047193
Gpr26	0.405858	0.000236145	ENSMUSG00000040125
Ankrd33b	0.405721	0.00212684	ENSMUSG00000022237
Zfp871	0.402409	0.00118034	ENSMUSG00000024298
Ston2	0.402092	0.0136126	ENSMUSG00000020961
Nr2c2	0.401328	0.000127134	ENSMUSG00000005893
Fam198b	0.400355	0.0131066	ENSMUSG00000027955
Erbb4	0.400106	0.00342927	ENSMUSG00000062209
Zim1	0.399102	0.00388886	ENSMUSG00000002266
Ahr	0.397897	5.65e-05	ENSMUSG00000019256
Atr	0.397125	0.00034486	ENSMUSG00000032409
C130083M11Rik	0.395772	0.0206142	ENSMUSG00000106464
Kcnh5	0.395459	0.023429	ENSMUSG00000034402
Tnr	0.394587	0.00029592	ENSMUSG00000015829
Fan1	0.394291	0.000173953	ENSMUSG00000033458
Akap5	0.393133	0.000260485	ENSMUSG00000021057
Dst	0.392957	0.00174041	ENSMUSG00000026131
Sp9	0.390937	0.032512	ENSMUSG00000068859
Gm10649	0.390003	0.00739759	ENSMUSG00000074235
Itgb3	0.389235	0.0327863	ENSMUSG00000020689
Col4a2	0.388868	0.000434696	ENSMUSG00000031503
2019-03-03	0.388517	0.0457582	ENSMUSG00000032656
2610005L07Rik	0.386574	0.000171084	ENSMUSG00000071793
Col4a1	0.386101	0.000164857	ENSMUSG00000031502
Tfcp2l1	0.384648	0.0287011	ENSMUSG00000026380
Ror1	0.383472	0.00350407	ENSMUSG00000035305
Gabrb2	0.382927	8.44e-05	ENSMUSG00000007653
Atp7a	0.382542	0.0362079	ENSMUSG00000033792
Usp9x	0.382379	0.000398678	ENSMUSG00000031010
Tmem2	0.382044	0.00020988	ENSMUSG00000024754
Slc9a4	0.38099	0.0109586	ENSMUSG00000026065
Gm26781	0.380771	0.0237613	ENSMUSG00000097433
Dlx6os1	0.380733	0.00190827	ENSMUSG00000090063
Tmppe	0.3799	0.00826099	ENSMUSG00000079260
Map2k6	0.379261	0.0023244	ENSMUSG00000020623
Gm16185	0.37811	0.0134104	ENSMUSG00000084911
Pggt1b	0.377194	0.0116381	ENSMUSG00000024477
Zfp551	0.376733	0.0211891	ENSMUSG00000034071
Lyst	0.376357	0.00110911	ENSMUSG00000019726
Glis3	0.374349	0.00225242	ENSMUSG00000052942
Eya4	0.373728	0.00359165	ENSMUSG00000010461
Satb1	0.371306	0.016674	ENSMUSG00000023927
Gm26873	0.369795	0.0493735	ENSMUSG00000097379
Ndst3	0.369662	0.00120768	ENSMUSG00000027977
Tmem74	0.368718	0.0163859	ENSMUSG00000054409
Cep85l	0.368326	0.00967404	ENSMUSG00000038594
Gm47483	0.367791	0.031916	ENSMUSG00000111496
Cdh18	0.367621	0.0255702	ENSMUSG00000040420
Tmem245	0.367437	0.00273667	ENSMUSG00000055296
Ccdc171	0.366926	0.0020375	ENSMUSG00000052407
Cdh22	0.366657	0.0015753	ENSMUSG00000053166
Intu	0.366066	0.000106799	ENSMUSG00000060798
Fat1	0.365954	0.0129745	ENSMUSG00000070047
Dgkg	0.365826	5.26e-06	ENSMUSG00000022861
Rreb1	0.365127	0.0088759	ENSMUSG00000039087
9530026P05Rik	0.363687	0.0386902	ENSMUSG00000097462
Mga	0.363079	0.000679222	ENSMUSG00000033943
Igf2bp3	0.362462	0.00741622	ENSMUSG00000029814
Lzts1	0.36225	0.0100532	ENSMUSG00000036306
Tspan9	0.361544	0.0102021	ENSMUSG00000030352
Nos1ap	0.361001	5.39e-05	ENSMUSG00000038473
2310015A10Rik	0.360923	0.001867	ENSMUSG00000097729
Dock5	0.360829	0.0263258	ENSMUSG00000044447
Ranbp2	0.359766	0.00113487	ENSMUSG00000003226
Dgki	0.35907	0.0129364	ENSMUSG00000038665
Mtcp1	0.358648	0.0172574	ENSMUSG00000031200
Fat4	0.358627	0.0119457	ENSMUSG00000046743
Hap1	0.357315	2.45e-06	ENSMUSG00000006930
1700109H08Rik	0.356471	0.0278189	ENSMUSG00000008307
Usp34	0.3558	0.000568882	ENSMUSG00000056342
Adamts2	0.355661	0.0207284	ENSMUSG00000036545
Gabrb1	0.355572	3.07e-05	ENSMUSG00000029212
Gm43682	0.354998	0.0128052	ENSMUSG00000107019
Klhl11	0.354971	0.00951824	ENSMUSG00000048732
Cep135	0.35461	0.000253745	ENSMUSG00000036403
Xylt1	0.354358	3.59e-05	ENSMUSG00000030657
Mef2c	0.354242	0.0283549	ENSMUSG00000005583
Dcx	0.352678	0.00159709	ENSMUSG00000031285
Faxc	0.352652	0.0018673	ENSMUSG00000028246
Xist	0.352518	0.0231123	ENSMUSG00000086503
Plxnc1	0.35222	0.00403853	ENSMUSG00000074785
Gramd2	0.351653	0.0220174	ENSMUSG00000074259
Cage1	0.350806	0.0312824	ENSMUSG00000044566
A330015K06Rik	0.350699	0.0317437	ENSMUSG00000104093
Syne2	0.34956	0.00512223	ENSMUSG00000063450
Kcnf1	0.349425	0.0157987	ENSMUSG00000051726
Gm43481	0.348429	0.0437673	ENSMUSG00000107000
Arhgap11a	0.348347	0.0292789	ENSMUSG00000041219
Ryr2	0.347271	0.0304781	ENSMUSG00000021313
Sstr4	0.346035	0.0165935	ENSMUSG00000037014
Pm20d2	0.344569	0.0222105	ENSMUSG00000054659
Slc24a4	0.341651	0.000469087	ENSMUSG00000041771
Mmp16	0.341334	0.0013377	ENSMUSG00000028226
6820431F20Rik	0.341007	0.00285828	ENSMUSG00000071796
Cadm1	0.340786	0.00155351	ENSMUSG00000032076
Oxr1	0.340079	0.000968363	ENSMUSG00000022307
4930413G21Rik	0.3399	0.0217251	ENSMUSG00000108452
Slc5a3	0.339209	0.00559163	ENSMUSG00000089774
Slc9a7	0.339181	0.0192949	ENSMUSG00000037341
Nbeal1	0.338813	0.0105615	ENSMUSG00000073664
Baz2b	0.337491	1.26e-05	ENSMUSG00000026987
Brwd3	0.335915	0.00404185	ENSMUSG00000063663
Myo16	0.334522	0.00049491	ENSMUSG00000039057
Ppp1r9a	0.334492	0.000328148	ENSMUSG00000032827
Wars2	0.33374	0.00551742	ENSMUSG00000004233
Xpo4	0.333635	0.00299467	ENSMUSG00000021952
Galnt13	0.333463	0.0160033	ENSMUSG00000060988
Btbd7	0.332279	0.000748383	ENSMUSG00000041702
Actn2	0.331864	0.0018502	ENSMUSG00000052374
Cacnb4	0.331819	0.00461484	ENSMUSG00000017412
Nav3	0.331368	0.00185192	ENSMUSG00000020181
Atm	0.331336	0.0315979	ENSMUSG00000034218
Gm16008	0.330761	0.039414	ENSMUSG00000087381
Cmtm4	0.329746	0.00545166	ENSMUSG00000096188
Gk5	0.329692	0.0435872	ENSMUSG00000041440
Nktr	0.328044	0.00879765	ENSMUSG00000032525
Slit3	0.327302	0.00906207	ENSMUSG00000056427
Cdk6	0.32679	0.0123711	ENSMUSG00000040274
Grem2	0.32658	0.0096777	ENSMUSG00000050069
Mdn1	0.326161	0.0305588	ENSMUSG00000058006
Pcdhga9	0.325826	0.00449257	ENSMUSG00000102440
Rprm	0.325685	0.00888683	ENSMUSG00000075334
4732471J01Rik	0.324351	0.0190828	ENSMUSG00000053714
Cacna1e	0.324009	0.0136913	ENSMUSG00000004110
Lyrm9	0.323651	3.34e-07	ENSMUSG00000072640
Rps6ka6	0.32353	0.0460974	ENSMUSG00000025665
Kcnj6	0.322585	0.0255687	ENSMUSG00000043301
Gm13111	0.322516	0.00209921	ENSMUSG00000085069
Uggt2	0.322235	0.00327855	ENSMUSG00000042104
Gsg1l	0.321965	0.0411816	ENSMUSG00000046182
Pcdhga7	0.321757	0.0173658	ENSMUSG00000103472
Adcy9	0.321359	0.00406071	ENSMUSG00000005580
Rsph10b	0.321235	0.0343653	ENSMUSG00000075569
Peak1	0.321214	0.00471132	ENSMUSG00000074305
2900097C17Rik	0.321154	0.00946008	ENSMUSG00000102869
Sec14l5	0.320472	0.0275181	ENSMUSG00000091712
Pgap1	0.320021	0.0200239	ENSMUSG00000073678
Ptprg	0.319622	8.19e-05	ENSMUSG00000021745
Mpdz	0.319146	3.86e-06	ENSMUSG00000028402
Arhgap26	0.318612	0.00302513	ENSMUSG00000036452
Acot3	0.318217	0.0444985	ENSMUSG00000021228
Celsr1	0.317231	0.0167983	ENSMUSG00000016028
Nabp1	0.317217	0.00190652	ENSMUSG00000026107
Cdh12	0.316805	0.0260487	ENSMUSG00000040452
Sik2	0.316406	0.0159634	ENSMUSG00000037112
Birc6	0.31606	0.00434285	ENSMUSG00000024073
Klhl3	0.315006	0.0241406	ENSMUSG00000014164
D430041D05Rik	0.312623	0.00142275	ENSMUSG00000068373
Deaf1	0.31256	0.000450759	ENSMUSG00000075470
Gm26703	0.312411	0.0414523	ENSMUSG00000097877
Grin2b	0.311923	0.0215083	ENSMUSG00000030209
Rapgef5	0.311822	0.000399145	ENSMUSG00000041992
Mrs2	0.310691	0.00194907	ENSMUSG00000021339
Pdk1	0.310334	0.00300717	ENSMUSG00000006494
Vps13c	0.310131	0.0287405	ENSMUSG00000035284
Mast4	0.309848	0.00389273	ENSMUSG00000034751
Prkaa2	0.309804	0.00425902	ENSMUSG00000028518
Lekr1	0.309753	0.0285336	ENSMUSG00000074579
Plag1	0.308817	0.0487764	ENSMUSG00000003282
Tulp4	0.306646	0.000128126	ENSMUSG00000034377
Ripor2	0.305588	0.00084917	ENSMUSG00000036006
Rps6ka2	0.305535	0.00173522	ENSMUSG00000023809
Pnck	0.304972	0.000401106	ENSMUSG00000002012
Pcdh17	0.304882	0.000508659	ENSMUSG00000035566
Gm16432	0.304362	0.0489991	ENSMUSG00000091476
Dlgap2	0.304207	0.00512959	ENSMUSG00000047495
Pcnt	0.30345	0.0165498	ENSMUSG00000001151
Rnf217	0.302586	0.00981867	ENSMUSG00000063760
Prokr2	0.301756	0.0415666	ENSMUSG00000050558
Ttc39b	0.30164	0.000282472	ENSMUSG00000038172
Sv2b	0.301394	0.00209391	ENSMUSG00000053025
Polr3a	0.300951	3.54e-06	ENSMUSG00000025280
2019-03-01	0.300629	0.00403347	ENSMUSG00000036469
Csmd1	0.30013	0.0181553	ENSMUSG00000060924
Cnr1	0.299853	0.0083508	ENSMUSG00000044288
Kcnv1	0.299835	0.00624766	ENSMUSG00000022342
Cntrl	0.298623	0.0199498	ENSMUSG00000057110
Utrn	0.298478	0.0259432	ENSMUSG00000019820
Lcorl	0.298358	0.014817	ENSMUSG00000015882
Zgrf1	0.297973	0.048057	ENSMUSG00000051278
Tmed8	0.297205	0.00329127	ENSMUSG00000034111
Prkg1	0.2971	0.0322627	ENSMUSG00000052920
Arhgap5	0.296107	0.000530883	ENSMUSG00000035133
Slc16a7	0.295596	0.00348851	ENSMUSG00000020102
Ntn1	0.295252	0.00320733	ENSMUSG00000020902
5330434G04Rik	0.295061	0.0135441	ENSMUSG00000087620
Rev3l	0.295053	0.0024784	ENSMUSG00000019841
Itpr1	0.294475	0.0112591	ENSMUSG00000030102
Irs1	0.29392	0.0148152	ENSMUSG00000055980
Dlg1	0.293834	0.000422537	ENSMUSG00000022770
Herc1	0.293776	0.0106175	ENSMUSG00000038664
Wdfy2	0.293664	0.0410529	ENSMUSG00000014547
Epha6	0.293483	0.022061	ENSMUSG00000055540
Smg1	0.293139	0.026775	ENSMUSG00000030655
Zkscan2	0.292744	0.0133334	ENSMUSG00000030757
Akap6	0.29255	0.00106164	ENSMUSG00000061603
Pdzrn4	0.292494	0.0181832	ENSMUSG00000036218
Arhgef28	0.291958	4.93e-05	ENSMUSG00000021662
Zfp759	0.291423	0.0157424	ENSMUSG00000057396
Rapgef6	0.290804	0.000522118	ENSMUSG00000037533
Rad9b	0.290086	0.0301486	ENSMUSG00000038569
Pcdh9	0.289799	0.000795266	ENSMUSG00000055421
Usf3	0.289289	0.00131651	ENSMUSG00000068284
Dock4	0.288034	0.00204947	ENSMUSG00000035954
E130102H24Rik	0.287707	0.013927	ENSMUSG00000086782
Phip	0.28736	0.0136473	ENSMUSG00000032253
Nhlrc2	0.287228	0.00284977	ENSMUSG00000025078
Rassf8	0.286977	0.00128891	ENSMUSG00000030259
Slc39a10	0.28693	0.00120437	ENSMUSG00000025986
Gm9954	0.285945	0.0397387	ENSMUSG00000104868
Fam173b	0.285844	0.00731981	ENSMUSG00000039065
Dgkb	0.285743	0.00839974	ENSMUSG00000036095
Gm37459	0.284799	0.036264	ENSMUSG00000104283
Cul4b	0.284705	0.0277018	ENSMUSG00000031095
Robo1	0.28358	0.00905268	ENSMUSG00000022883
Aaed1	0.283477	0.0311034	ENSMUSG00000021482
Gm14325	0.283077	0.0243089	ENSMUSG00000095362
Fam135a	0.282838	0.00297794	ENSMUSG00000026153
Prkacb	0.28248	0.00248826	ENSMUSG00000005034
Rsbn1	0.28225	0.0118119	ENSMUSG00000044098
Csmd3	0.282016	0.0243476	ENSMUSG00000022311
Aff3	0.281842	0.000144778	ENSMUSG00000037138
4932438A13Rik	0.281061	0.00771595	ENSMUSG00000037270
Aph1c	0.279986	0.00463617	ENSMUSG00000053040
Setx	0.279526	0.00244675	ENSMUSG00000043535
1110018N20Rik	0.27934	0.0466728	ENSMUSG00000085151
Kantr	0.278942	0.0292743	ENSMUSG00000087403
A330102I10Rik	0.278005	0.0499762	ENSMUSG00000086363
Il4	0.277773	0.0432764	ENSMUSG00000000869
Med12l	0.27722	0.00688427	ENSMUSG00000056476
Kcna1	0.277076	0.00475862	ENSMUSG00000047976
Flrt2	0.276848	0.00415234	ENSMUSG00000047414
Taok1	0.276696	0.00387736	ENSMUSG00000017291
Csrnp3	0.276364	0.000955625	ENSMUSG00000044647
Vps13b	0.274896	0.00728246	ENSMUSG00000037646
Soga1	0.274449	0.0451877	ENSMUSG00000055485
Cntnap5b	0.274444	0.0182632	ENSMUSG00000067028
Rftn1	0.274383	0.00654855	ENSMUSG00000039316
Tcp11l1	0.2743	0.0101078	ENSMUSG00000027175
Cep350	0.273903	0.0084817	ENSMUSG00000033671
Lrrk2	0.273475	0.0109059	ENSMUSG00000036273
Pde4d	0.273325	0.00939418	ENSMUSG00000021699
Ldlr	0.273014	0.0157109	ENSMUSG00000032193
Ago3	0.271219	0.00345056	ENSMUSG00000028842
Fmn1	0.271192	0.0276699	ENSMUSG00000044042
Nphp3	0.271097	0.00682562	ENSMUSG00000032558
Syne1	0.270691	0.00569728	ENSMUSG00000096054
St6galnac3	0.270495	0.00791508	ENSMUSG00000052544
Cacna1c	0.270234	0.00920409	ENSMUSG00000051331
Zkscan8	0.270229	0.00132509	ENSMUSG00000063894
Stard9	0.270066	0.0416243	ENSMUSG00000033705
Prag1	0.269838	0.000209597	ENSMUSG00000050271
Pgr	0.26982	0.0478798	ENSMUSG00000031870
B3galt2	0.26966	0.020594	ENSMUSG00000033849
Wdfy3	0.269521	0.0109515	ENSMUSG00000043940
Hook3	0.268937	0.000783008	ENSMUSG00000037234
Cadps2	0.268926	0.0469499	ENSMUSG00000017978
Rab3c	0.268166	0.00757514	ENSMUSG00000021700
Pcdhb16	0.26736	0.0441949	ENSMUSG00000047910
Arnt2	0.267277	1.15e-05	ENSMUSG00000015709
Bag3	0.267015	0.0159745	ENSMUSG00000030847
Prepl	0.266827	5.28e-05	ENSMUSG00000024127
Gm14326	0.266783	0.02648	ENSMUSG00000078862
Foxn3	0.266571	0.0155908	ENSMUSG00000033713
Zfp974	0.26553	0.0195547	ENSMUSG00000070709
Cxadr	0.2655	0.0279483	ENSMUSG00000022865
Grm5	0.264855	0.0183528	ENSMUSG00000049583
Mre11a	0.263951	0.00190577	ENSMUSG00000031928
Lpgat1	0.263614	0.00435124	ENSMUSG00000026623
Nyap2	0.263568	0.0450398	ENSMUSG00000054976
Gm37494	0.263477	0.000925941	ENSMUSG00000108621
Garem1	0.263167	0.0162534	ENSMUSG00000042680
4833445I07Rik	0.262804	0.0385626	ENSMUSG00000103103
Ankrd34b	0.262726	0.0210207	ENSMUSG00000045034
Arhgap32	0.261747	0.017458	ENSMUSG00000041444
Bsn	0.260588	0.0376068	ENSMUSG00000032589
Lnpk	0.260519	0.02475	ENSMUSG00000009207
Chic1	0.260276	0.00606326	ENSMUSG00000031327
Fam120c	0.259399	0.00752421	ENSMUSG00000025262
Nhlrc3	0.258886	0.000879137	ENSMUSG00000042997
Zfp407	0.25888	0.000441244	ENSMUSG00000048410
Scai	0.258294	0.043525	ENSMUSG00000035236
Wdr6	0.258182	0.0201384	ENSMUSG00000066357
Uvssa	0.258171	0.0362549	ENSMUSG00000037355
Pign	0.258007	0.00285012	ENSMUSG00000056536
Zfp704	0.257703	0.0338616	ENSMUSG00000040209
Cbl	0.257268	0.0132409	ENSMUSG00000034342
Grin2a	0.257095	0.0320174	ENSMUSG00000059003
Fam184b	0.256602	0.0289396	ENSMUSG00000015879
Sp4	0.255832	0.0077813	ENSMUSG00000025323
Rab27b	0.255297	0.0044048	ENSMUSG00000024511
Rictor	0.255029	0.00423574	ENSMUSG00000050310
Rps6ka3	0.254675	0.00497077	ENSMUSG00000031309
Fgd4	0.254661	0.00762602	ENSMUSG00000022788
Dlx1	0.254372	0.0404868	ENSMUSG00000041911
Nipa1	0.254243	0.0233019	ENSMUSG00000047037
Wdr78	0.253538	0.0454725	ENSMUSG00000035126
Crtac1	0.253206	0.0240854	ENSMUSG00000042401
Sorbs1	0.253031	0.0116089	ENSMUSG00000025006
4930447M23Rik	0.252949	0.034935	ENSMUSG00000087674
Huwe1	0.252909	0.017409	ENSMUSG00000025261
Zfp26	0.252612	0.00880617	ENSMUSG00000063108
3110035E14Rik	0.252286	0.0374495	ENSMUSG00000067879
Myo9a	0.252056	0.00524366	ENSMUSG00000039585
Synj1	0.252025	0.000253881	ENSMUSG00000022973
Impact	0.25202	0.00350136	ENSMUSG00000024423
Prrc2c	0.251945	0.00609278	ENSMUSG00000040225
1700025G04Rik	0.251822	0.00266577	ENSMUSG00000032666
Gm14305	0.25173	0.0378532	ENSMUSG00000078878
Cpne3	0.251673	0.00339247	ENSMUSG00000028228
Trpc5	0.251348	0.0248321	ENSMUSG00000041710
Cacna1i	0.251323	0.00796215	ENSMUSG00000022416
Ankrd28	0.251217	0.00186574	ENSMUSG00000014496
Chl1	0.250905	0.00528737	ENSMUSG00000030077
Bbx	0.250779	0.000408804	ENSMUSG00000022641
Pclo	0.250707	0.0420587	ENSMUSG00000061601
Zfp729a	0.250596	0.00576448	ENSMUSG00000021510
Osbpl8	0.250534	0.0179505	ENSMUSG00000020189
Serac1	0.250304	0.0075281	ENSMUSG00000015659
Fam13b	0.249657	0.00396771	ENSMUSG00000036501
Ptprk	0.24944	0.00524135	ENSMUSG00000019889
Bves	0.249295	0.0447382	ENSMUSG00000071317
Xrn1	0.248846	0.00888182	ENSMUSG00000032410
Tbc1d8b	0.24841	0.00839056	ENSMUSG00000042473
Sp1	0.24834	0.000472341	ENSMUSG00000001280
Slc24a2	0.248173	0.000833457	ENSMUSG00000037996
Atl3	0.2479	0.00117037	ENSMUSG00000024759
Sntb2	0.247888	0.0140941	ENSMUSG00000041308
Efcab2	0.247497	0.0248927	ENSMUSG00000026495
Dmd	0.247413	0.00936728	ENSMUSG00000045103
Mtr	0.24703	0.0430409	ENSMUSG00000021311
Pak3	0.246973	0.00536491	ENSMUSG00000031284
Abca8b	0.246484	0.00760041	ENSMUSG00000020620
Jrk	0.245864	0.0207786	ENSMUSG00000046380
Golgb1	0.245858	0.0128358	ENSMUSG00000034243
Pdpr	0.245852	0.0193222	ENSMUSG00000033624
Pcdh10	0.245828	0.00220584	ENSMUSG00000049100
C1galt1	0.245604	0.0265878	ENSMUSG00000042460
Pcdhga11	0.245132	0.00749881	ENSMUSG00000102742
Tmtc2	0.244228	0.00274912	ENSMUSG00000036019
Sox6	0.244142	0.0254531	ENSMUSG00000051910
Nfat5	0.243613	0.0249123	ENSMUSG00000003847
Mycbp2	0.243404	0.0225641	ENSMUSG00000033004
Pikfyve	0.243278	0.0292937	ENSMUSG00000025949
Uhmk1	0.243001	0.00569096	ENSMUSG00000026667
Ccdc186	0.242782	0.000365459	ENSMUSG00000035173
Myef2	0.242763	0.00662841	ENSMUSG00000027201
Prkca	0.242571	0.00338485	ENSMUSG00000050965
Syt14	0.242502	0.0086821	ENSMUSG00000016200
Acvr2a	0.241578	0.0361914	ENSMUSG00000052155
Cntn3	0.24114	0.0280329	ENSMUSG00000030075
Mcm9	0.240822	0.0452659	ENSMUSG00000058298
Thada	0.240805	0.00807291	ENSMUSG00000024251
Tet2	0.240397	0.0348705	ENSMUSG00000040943
Ldlrad4	0.239581	0.00369366	ENSMUSG00000024544
Scn2a	0.23909	0.0166243	ENSMUSG00000075318
Exoc2	0.238971	0.000654617	ENSMUSG00000021357
Erich3	0.238804	0.0102343	ENSMUSG00000078161
Focad	0.238454	0.000163099	ENSMUSG00000038368
9330182L06Rik	0.237308	0.021938	ENSMUSG00000056004
Camk1d	0.236949	0.00340005	ENSMUSG00000039145
Yae1d1	0.23655	0.0180049	ENSMUSG00000075054
Nufip2	0.236487	0.000603584	ENSMUSG00000037857
Rnf150	0.235461	0.00544455	ENSMUSG00000047747
Ash1l	0.235252	0.0192897	ENSMUSG00000028053
Dubr	0.235102	0.0321298	ENSMUSG00000022639
Afdn	0.234892	0.00555908	ENSMUSG00000068036
Pcm1	0.234551	0.0022006	ENSMUSG00000031592
Tmem260	0.234431	0.00357305	ENSMUSG00000036339
Zdhhc21	0.234326	0.0224162	ENSMUSG00000028403
Ralgapa2	0.233929	0.0291138	ENSMUSG00000037110
Esyt2	0.233697	0.00715555	ENSMUSG00000021171
Nova1	0.233392	0.0433365	ENSMUSG00000021047
Zmym6	0.233298	0.000488371	ENSMUSG00000042408
Tmem132b	0.232996	0.00452406	ENSMUSG00000070498
Kif1b	0.232887	0.000302957	ENSMUSG00000063077
Casp8ap2	0.232818	0.00856379	ENSMUSG00000028282
Apc	0.232209	0.0064213	ENSMUSG00000005871
Etnk1	0.23195	0.00455232	ENSMUSG00000030275
Atp11b	0.231885	0.00850267	ENSMUSG00000037400
Klhl28	0.231547	0.0295815	ENSMUSG00000020948
Uevld	0.231343	0.00780059	ENSMUSG00000043262
Nlgn1	0.231103	0.000920351	ENSMUSG00000063887
Cdk5rap2	0.230953	0.0121723	ENSMUSG00000039298
Khnyn	0.230311	0.0358598	ENSMUSG00000047153
Htr4	0.23006	0.0175326	ENSMUSG00000026322
Chrna7	0.229856	0.0410365	ENSMUSG00000030525
Slit1	0.229686	0.0290243	ENSMUSG00000025020
Magi3	0.229448	0.00392218	ENSMUSG00000052539
Stam2	0.229342	0.00122323	ENSMUSG00000055371
Dock9	0.229212	0.00736998	ENSMUSG00000025558
Gm37305	0.229016	0.0188952	ENSMUSG00000103041
Thnsl1	0.229004	0.00375695	ENSMUSG00000048550
Dlg2	0.228776	0.001468	ENSMUSG00000052572
Ints2	0.228684	0.00304726	ENSMUSG00000018068
Cds1	0.228227	0.0337631	ENSMUSG00000029330
Reps2	0.227455	0.0402543	ENSMUSG00000040855
Rab11fip2	0.227382	0.00684688	ENSMUSG00000040022
Armcx4	0.227229	0.0465999	ENSMUSG00000049804
Slc20a2	0.226768	0.00853743	ENSMUSG00000037656
Tmtc3	0.22575	0.0427652	ENSMUSG00000036676
Cmtr1	0.225724	0.00336581	ENSMUSG00000024019
B3galt1	0.225687	0.0046188	ENSMUSG00000034780
Herc4	0.225594	0.00678771	ENSMUSG00000020064
Tnik	0.225524	0.000849155	ENSMUSG00000027692
2810459M11Rik	0.225507	0.0154935	ENSMUSG00000026227
Esco1	0.225191	0.0039911	ENSMUSG00000024293
Dpyd	0.224538	0.0495057	ENSMUSG00000033308
Zfp638	0.224435	0.00202317	ENSMUSG00000030016
Rapgef2	0.224306	0.00132525	ENSMUSG00000062232
Pex5l	0.224281	0.00363055	ENSMUSG00000027674
Phf24	0.224209	0.0021441	ENSMUSG00000036062
Usp46	0.22408	0.00509185	ENSMUSG00000054814
Senp5	0.223875	0.0272887	ENSMUSG00000022772
Plcb1	0.222953	0.0113202	ENSMUSG00000051177
Tia1	0.222913	0.00621955	ENSMUSG00000071337
Zfp983	0.222296	0.0476342	ENSMUSG00000035868
Mdm4	0.222232	0.0136103	ENSMUSG00000054387
Fgf14	0.222209	0.00783817	ENSMUSG00000025551
Slk	0.221689	0.0014053	ENSMUSG00000025060
Atxn3	0.221655	0.00369783	ENSMUSG00000021189
Cyp4v3	0.221319	0.0460258	ENSMUSG00000079057
Pde10a	0.221251	0.00955864	ENSMUSG00000023868
Macf1	0.221013	0.0495725	ENSMUSG00000028649
Arx	0.220973	0.0482239	ENSMUSG00000035277
Rgs12	0.220248	0.00640207	ENSMUSG00000029101
Nos1	0.219539	0.0262192	ENSMUSG00000029361
Cep290	0.219427	0.0379153	ENSMUSG00000019971
Atp2b3	0.219426	0.0215426	ENSMUSG00000031376
Ube3a	0.219412	0.0328713	ENSMUSG00000025326
Mtmr9	0.21938	0.00287185	ENSMUSG00000035078
Ppp4r1l-ps	0.219356	0.00856336	ENSMUSG00000055897
Prkcb	0.219183	0.0085693	ENSMUSG00000052889
Erbin	0.218572	0.0408063	ENSMUSG00000021709
Senp7	0.218048	0.044315	ENSMUSG00000052917
Cep250	0.217391	0.0106863	ENSMUSG00000038241
Cpeb2	0.217234	0.022577	ENSMUSG00000039782
Zfc3h1	0.216727	0.0257088	ENSMUSG00000034163
Ttc14	0.216677	0.00702493	ENSMUSG00000027677
Shtn1	0.216434	0.00357029	ENSMUSG00000041362
Fryl	0.216215	0.0140134	ENSMUSG00000070733
Tsc1	0.216192	0.00366501	ENSMUSG00000026812
Aff4	0.216111	0.0157099	ENSMUSG00000049470
Kif5a	0.215936	0.0133375	ENSMUSG00000074657
Fn1	0.215781	0.0010981	ENSMUSG00000026193
Dusp16	0.215284	0.0273539	ENSMUSG00000030203
Ddx3x	0.215237	0.00344069	ENSMUSG00000000787
Cacna2d1	0.214667	0.0385993	ENSMUSG00000040118
Tenm2	0.214561	0.0324381	ENSMUSG00000049336
Taf1	0.214495	0.0014779	ENSMUSG00000031314
Trio	0.21392	0.00631352	ENSMUSG00000022263
Rock2	0.213271	0.0117665	ENSMUSG00000020580
Xndc1	0.213103	0.0464663	ENSMUSG00000099481
Efr3a	0.212927	0.019149	ENSMUSG00000015002
Mdga2	0.212836	0.00834688	ENSMUSG00000034912
Unc80	0.212415	0.0234952	ENSMUSG00000055567
Akap11	0.212309	0.0104925	ENSMUSG00000022016
Atp13a5	0.211419	0.0229941	ENSMUSG00000048939
Epg5	0.211345	0.0219475	ENSMUSG00000039840
Map2	0.211131	0.0289468	ENSMUSG00000015222
Dpy19l4	0.211126	0.0486699	ENSMUSG00000045205
Tmod2	0.211074	0.00643796	ENSMUSG00000032186
Arhgef12	0.210944	0.00842888	ENSMUSG00000059495
Cntnap5a	0.210936	0.0410344	ENSMUSG00000070695
Atrx	0.210745	0.0339924	ENSMUSG00000031229
Ttc3	0.210731	0.00816163	ENSMUSG00000040785
Phc3	0.210711	0.0122074	ENSMUSG00000037652
Pcnx	0.210703	0.0226619	ENSMUSG00000021140
A830018L16Rik	0.210639	0.0343807	ENSMUSG00000057715
Tnrc6b	0.21023	0.0408702	ENSMUSG00000047888
Dicer1	0.210208	0.0311897	ENSMUSG00000041415
Eml6	0.210048	0.00750024	ENSMUSG00000044072
Cpsf6	0.210022	0.0231888	ENSMUSG00000055531
Adcy6	0.209622	0.0294037	ENSMUSG00000022994
Ppm1l	0.209347	0.0148974	ENSMUSG00000027784
Sptb	0.209331	0.0335613	ENSMUSG00000021061
Scn3a	0.209172	0.0425859	ENSMUSG00000057182
Sacs	0.209088	0.0259311	ENSMUSG00000048279
Gan	0.208877	0.0390121	ENSMUSG00000052557
Sesn3	0.208586	0.0493826	ENSMUSG00000032009
Spg11	0.20837	0.0452672	ENSMUSG00000033396
Mars2	0.20803	0.0436085	ENSMUSG00000046994
Zcchc6	0.207947	0.00469408	ENSMUSG00000035248
Qser1	0.207846	0.0117158	ENSMUSG00000074994
Kcnh1	0.207764	0.00559928	ENSMUSG00000058248
Nup160	0.207757	0.0384103	ENSMUSG00000051329
Bmpr1b	0.207749	0.0141047	ENSMUSG00000052430
Mbd5	0.20737	0.0104653	ENSMUSG00000036792
Adam22	0.207292	0.000231653	ENSMUSG00000040537
Dph1	0.207235	0.0233436	ENSMUSG00000078789
Pbx1	0.207194	0.0109907	ENSMUSG00000052534
Svil	0.206873	0.0389906	ENSMUSG00000024236
Magi1	0.206813	0.0130761	ENSMUSG00000045095
Iqcc	0.206513	0.00937289	ENSMUSG00000040795
Rnf144a	0.206396	0.00254211	ENSMUSG00000020642
Ylpm1	0.206319	0.0139132	ENSMUSG00000021244
Klhl24	0.206122	0.0139059	ENSMUSG00000062901
Pank3	0.205792	0.0162499	ENSMUSG00000018846
Kctd18	0.205425	0.0445198	ENSMUSG00000054770
Acaca	0.205375	0.0126682	ENSMUSG00000020532
Myo5a	0.20511	0.0165749	ENSMUSG00000034593
Dpp8	0.204543	0.00504694	ENSMUSG00000032393
Dzip3	0.204521	0.00887435	ENSMUSG00000064061
Cntnap2	0.204321	0.00169713	ENSMUSG00000039419
Zfp46	0.203974	0.00165126	ENSMUSG00000051351
Usp24	0.203815	0.0270222	ENSMUSG00000028514
Ubr1	0.203706	0.00452935	ENSMUSG00000027272
Phf13	0.203506	0.021937	ENSMUSG00000047777
Frs2	0.202938	0.00658085	ENSMUSG00000020170
Gmcl1	0.202776	0.0143036	ENSMUSG00000001157
Kri1	0.202745	0.0167595	ENSMUSG00000035047
Hmbox1	0.202628	0.0402377	ENSMUSG00000021972
Pcdhga6	0.202331	0.0107884	ENSMUSG00000103793
Ddx6	0.20224	0.0145001	ENSMUSG00000032097
Epm2aip1	0.202081	0.0117772	ENSMUSG00000046785
Rxra	0.201161	0.0320836	ENSMUSG00000015846
Etv5	0.201042	0.0184416	ENSMUSG00000013089
Chpf2	0.200807	0.0102301	ENSMUSG00000038181
Miga1	0.200686	0.0338227	ENSMUSG00000054942
Cacna1d	0.200537	0.0468117	ENSMUSG00000015968
Cpeb3	0.200433	0.00595805	ENSMUSG00000039652
Myo10	0.200123	0.0442262	ENSMUSG00000022272
Cdk12	0.200061	0.0350948	ENSMUSG00000003119
Btbd10	0.199582	0.0135287	ENSMUSG00000038187
Carf	0.199546	0.0304323	ENSMUSG00000026017
4632404H12Rik	0.199183	0.00574701	ENSMUSG00000042579
Rbm33	0.199043	0.0281777	ENSMUSG00000048271
Aasdh	0.199027	0.0363994	ENSMUSG00000055923
Ptprd	0.198959	0.000653337	ENSMUSG00000028399
Ank3	0.198713	0.0355137	ENSMUSG00000069601
Glce	0.1983	0.0178689	ENSMUSG00000032252
Ptprn2	0.198277	0.0133796	ENSMUSG00000056553
N4bp2l2	0.19794	0.0369683	ENSMUSG00000029655
Cdc73	0.19753	0.0417327	ENSMUSG00000026361
Syt4	0.197435	0.015245	ENSMUSG00000024261
Abca1	0.197308	0.00429169	ENSMUSG00000015243
Tnpo1	0.19716	0.0241076	ENSMUSG00000009470
Nrip1	0.197009	0.0117409	ENSMUSG00000048490
9930104L06Rik	0.196119	0.0280608	ENSMUSG00000044730
Shprh	0.195951	0.0272734	ENSMUSG00000090112
Rpgrip1l	0.195752	0.00907002	ENSMUSG00000033282
Prdm10	0.195643	0.0200814	ENSMUSG00000042496
Braf	0.195627	0.00955317	ENSMUSG00000002413
Prrc2b	0.195287	0.0496284	ENSMUSG00000039262
Thap2	0.194987	0.0338066	ENSMUSG00000020137
Cep170	0.194795	0.00294443	ENSMUSG00000057335
Ap3m2	0.19472	0.000916423	ENSMUSG00000031539
Dido1	0.194652	0.00917619	ENSMUSG00000038914
Mysm1	0.194554	0.018416	ENSMUSG00000062627
Otud1	0.19444	0.0164829	ENSMUSG00000043415
Zfp445	0.194265	0.0385007	ENSMUSG00000047036
Dmxl2	0.194144	0.0328427	ENSMUSG00000041268
Ttbk2	0.194037	0.0419524	ENSMUSG00000090100
Slitrk1	0.19395	0.00117682	ENSMUSG00000075478
Gon4l	0.19385	0.0329692	ENSMUSG00000054199
Bclaf1	0.193425	8.46e-05	ENSMUSG00000037608
Kif16b	0.193258	0.033618	ENSMUSG00000038844
Tnrc6c	0.193213	0.0414044	ENSMUSG00000025571
Chd6	0.192946	0.0363184	ENSMUSG00000057133
AI314180	0.192802	0.00291941	ENSMUSG00000050812
Dennd4a	0.192262	0.0299744	ENSMUSG00000053641
Zfp286	0.192247	0.00886867	ENSMUSG00000047342
Son	0.192214	0.0122697	ENSMUSG00000022961
Pcdhac2	0.192158	0.0219649	ENSMUSG00000102697
Ints6l	0.192125	0.012628	ENSMUSG00000035967
Lrrc61	0.192087	0.0363118	ENSMUSG00000073096
Zyg11b	0.191717	0.0168761	ENSMUSG00000034636
Grk3	0.191511	0.0142356	ENSMUSG00000042249
Atxn1l	0.191102	0.00068067	ENSMUSG00000069895
Zfp281	0.19102	0.0423435	ENSMUSG00000041483
Bicd1	0.190912	0.0212078	ENSMUSG00000003452
Scyl3	0.190632	0.00486699	ENSMUSG00000026584
Megf10	0.190482	0.010531	ENSMUSG00000024593
Gls	0.190442	0.0399993	ENSMUSG00000026103
Tarsl2	0.190076	0.0143485	ENSMUSG00000030515
Arap2	0.189871	0.0120927	ENSMUSG00000037999
Mbnl1	0.189578	0.0154142	ENSMUSG00000027763
Cyb5d1	0.189575	0.0214025	ENSMUSG00000044795
Lrrc8b	0.189472	0.00507089	ENSMUSG00000070639
Sacm1l	0.189464	0.0369683	ENSMUSG00000025240
Fam126a	0.189296	0.0180243	ENSMUSG00000028995
1500004A13Rik	0.18927	0.000853072	ENSMUSG00000098912
Zbtb21	0.188774	0.0136098	ENSMUSG00000046962
Nwd1	0.188719	0.0304981	ENSMUSG00000048148
Cdc7	0.188379	0.0211093	ENSMUSG00000029283
Pigb	0.188054	0.0128454	ENSMUSG00000079469
Agps	0.187936	0.0234754	ENSMUSG00000042410
Rbm26	0.187857	0.0261081	ENSMUSG00000022119
Nfrkb	0.186934	0.0357915	ENSMUSG00000042185
Eid2b	0.186607	0.0181794	ENSMUSG00000070705
Lmo4	0.186258	0.000190216	ENSMUSG00000028266
Osgepl1	0.186137	0.0451551	ENSMUSG00000026096
Insr	0.186133	0.00685743	ENSMUSG00000005534
Aak1	0.18599	0.0102008	ENSMUSG00000057230
Nsd2	0.185354	0.0129062	ENSMUSG00000057406
Dclk1	0.185158	0.019537	ENSMUSG00000027797
Ofd1	0.185141	0.0397845	ENSMUSG00000040586
Akap9	0.184912	0.0169996	ENSMUSG00000040407
Rab3gap2	0.18478	0.00529139	ENSMUSG00000039318
Ppp1r12b	0.184236	0.0390285	ENSMUSG00000073557
Fer	0.184128	0.0218674	ENSMUSG00000000127
Lrba	0.184115	0.0258622	ENSMUSG00000028080
Tmem178b	0.18385	0.0183855	ENSMUSG00000057716
Pogk	0.183761	0.00965474	ENSMUSG00000040596
Snx30	0.183729	0.00491258	ENSMUSG00000028385
Plxdc2	0.183683	0.0278621	ENSMUSG00000026748
Adgrl3	0.183662	0.0202646	ENSMUSG00000037605
Dennd5b	0.183584	0.0269504	ENSMUSG00000030313
Phactr1	0.183312	0.0166413	ENSMUSG00000054728
Srgap3	0.182869	0.00500748	ENSMUSG00000030257
Zfp292	0.182849	0.042348	ENSMUSG00000039967
Mkln1	0.18228	0.00663394	ENSMUSG00000025609
Ap5m1	0.18179	0.0380725	ENSMUSG00000036291
Nup93	0.181593	0.0173028	ENSMUSG00000032939
Fam210a	0.181534	0.0137904	ENSMUSG00000038121
Igf2r	0.181105	0.0386161	ENSMUSG00000023830
Ppip5k2	0.181039	0.00305854	ENSMUSG00000040648
St6galnac5	0.181037	0.0125378	ENSMUSG00000039037
Ercc6l2	0.180967	0.0199356	ENSMUSG00000021470
Itsn2	0.180581	0.0401309	ENSMUSG00000020640
Ppargc1a	0.180276	0.0407329	ENSMUSG00000029167
Mlh3	0.180095	0.00145794	ENSMUSG00000021245
Kat6a	0.180038	0.0395094	ENSMUSG00000031540
Kcnq5	0.179971	0.0292888	ENSMUSG00000028033
Rad54l2	0.179763	0.0472857	ENSMUSG00000040661
Washc4	0.179625	0.0160726	ENSMUSG00000034560
Cnot1	0.179196	0.00888902	ENSMUSG00000036550
Wwc2	0.178961	0.00443814	ENSMUSG00000031563
Zfp62	0.178945	0.0360041	ENSMUSG00000046311
Adar	0.178563	0.00930066	ENSMUSG00000027951
Bach1	0.178519	0.0434191	ENSMUSG00000025612
Lgr4	0.17839	0.016221	ENSMUSG00000050199
Ahi1	0.178388	0.00237559	ENSMUSG00000019986
Arfgef2	0.17768	0.00438591	ENSMUSG00000074582
Vps33a	0.177611	0.000366582	ENSMUSG00000029434
Ikbkg	0.17755	0.0234364	ENSMUSG00000004221
Nrp2	0.177362	0.00443592	ENSMUSG00000025969
Dcdc2a	0.177175	0.0360733	ENSMUSG00000035910
Kdm5a	0.177165	0.0446134	ENSMUSG00000030180
Synj2	0.177137	0.0117005	ENSMUSG00000023805
Dopey1	0.177019	0.00844532	ENSMUSG00000034973
Astn2	0.176778	0.0412208	ENSMUSG00000028373
Wwp1	0.176434	0.0461778	ENSMUSG00000041058
Thtpa	0.176433	0.00497006	ENSMUSG00000045691
Atp9b	0.176067	0.00896115	ENSMUSG00000024566
Gtpbp8	0.176014	0.0130011	ENSMUSG00000022668
Zfp334	0.175802	0.00661884	ENSMUSG00000017667
Gm973	0.175748	0.0471062	ENSMUSG00000047361
Orc3	0.175649	0.00407109	ENSMUSG00000040044
Zfp799	0.175363	0.0320764	ENSMUSG00000095253
Asxl2	0.174821	0.0318505	ENSMUSG00000037486
Col4a3bp	0.174747	0.0304034	ENSMUSG00000021669
Dis3l2	0.174629	0.0189884	ENSMUSG00000053333
Ankfy1	0.174462	0.00901348	ENSMUSG00000020790
Elmsan1	0.174265	0.0182458	ENSMUSG00000042507
Slc36a4	0.174244	0.00984016	ENSMUSG00000043885
Lamc1	0.174142	0.0119962	ENSMUSG00000026478
Zfp507	0.173968	0.0380942	ENSMUSG00000044452
Kif21a	0.173792	0.000533954	ENSMUSG00000022629
Amer2	0.173602	0.022414	ENSMUSG00000021986
Pag1	0.173524	0.0108383	ENSMUSG00000027508
Tecpr2	0.173364	0.00478144	ENSMUSG00000021275
Jak1	0.173296	0.000866481	ENSMUSG00000028530
Srr	0.173225	0.00516339	ENSMUSG00000001323
Rims1	0.172648	0.0025991	ENSMUSG00000041670
Znrf3	0.172585	0.0319628	ENSMUSG00000041961
Rbfox2	0.172558	0.00170625	ENSMUSG00000033565
Clock	0.17177	0.0160381	ENSMUSG00000029238
Usp6nl	0.171642	0.0161207	ENSMUSG00000039046
Ids	0.171404	0.044943	ENSMUSG00000035847
Eif2s3x	0.171327	0.0474973	ENSMUSG00000035150
Kdm6a	0.17132	0.0232974	ENSMUSG00000037369
Cntln	0.171314	0.0236866	ENSMUSG00000038070
Setd5	0.171302	0.00705707	ENSMUSG00000034269
Prrc1	0.171274	0.0152432	ENSMUSG00000024594
Golga4	0.171104	0.028717	ENSMUSG00000038708
Poc5	0.17097	0.0217439	ENSMUSG00000021671
Cdk14	0.170679	0.00838164	ENSMUSG00000028926
Hectd1	0.170288	0.0135635	ENSMUSG00000035247
Pcmtd1	0.169843	0.0206368	ENSMUSG00000051285
Pds5b	0.169514	0.0277194	ENSMUSG00000034021
Asxl1	0.169415	0.0177475	ENSMUSG00000042548
Slc2a13	0.168871	0.0358453	ENSMUSG00000036298
Parp11	0.168801	0.0248022	ENSMUSG00000037997
Sntg1	0.168792	0.0364337	ENSMUSG00000025909
Mpp5	0.167978	0.0157885	ENSMUSG00000021112
Ino80	0.167863	0.0438038	ENSMUSG00000034154
Dip2a	0.167721	0.00934438	ENSMUSG00000020231
Zfp110	0.167617	0.0237431	ENSMUSG00000058638
Ccnt1	0.167576	0.0205517	ENSMUSG00000011960
Rlim	0.167465	0.0110487	ENSMUSG00000056537
Crebrf	0.167354	0.0466071	ENSMUSG00000048249
Lats2	0.167314	0.0302644	ENSMUSG00000021959
Lmtk2	0.167057	0.0494708	ENSMUSG00000038970
Wdr7	0.166627	0.00235665	ENSMUSG00000040560
Zdhhc17	0.166502	0.0234708	ENSMUSG00000035798
Lss	0.166279	0.0210971	ENSMUSG00000033105
Ubr3	0.166256	0.0207091	ENSMUSG00000044308
Nalcn	0.166061	0.012857	ENSMUSG00000000197
Fam91a1	0.165738	0.0360512	ENSMUSG00000037119
Ankhd1	0.165713	0.0226981	ENSMUSG00000024483
Dnajc13	0.165582	0.0317588	ENSMUSG00000032560
Gxylt1	0.16482	0.0404104	ENSMUSG00000036197
Spag9	0.164791	0.00917306	ENSMUSG00000020859
Ccdc50	0.164272	0.0115292	ENSMUSG00000038127
Galnt16	0.163717	0.00506151	ENSMUSG00000021130
4931406P16Rik	0.16356	0.0341091	ENSMUSG00000066571
Tnks	0.163337	0.0197674	ENSMUSG00000031529
Ate1	0.163149	0.0338299	ENSMUSG00000030850
Mccc1	0.162276	0.0445793	ENSMUSG00000027709
Exoc4	0.162241	0.000443227	ENSMUSG00000029763
Trip11	0.161995	0.00986767	ENSMUSG00000021188
Rbm45	0.161934	0.0298417	ENSMUSG00000042369
Camsap2	0.161641	0.0188962	ENSMUSG00000041570
Ncoa2	0.161553	0.0334056	ENSMUSG00000005886
Zfyve26	0.161382	0.0480875	ENSMUSG00000066440
Syt1	0.160917	0.00189083	ENSMUSG00000035864
Tle4	0.16077	0.0343307	ENSMUSG00000024642
Gnl3l	0.160749	0.0343458	ENSMUSG00000025266
Atg4c	0.160711	0.032237	ENSMUSG00000028550
Sorcs2	0.160067	0.0477163	ENSMUSG00000029093
Zfp629	0.159764	0.0130846	ENSMUSG00000045639
4632415L05Rik	0.159761	0.0450387	ENSMUSG00000048106
C530008M17Rik	0.159302	0.0356723	ENSMUSG00000036377
Gpalpp1	0.158505	0.0163029	ENSMUSG00000022008
Chd2	0.158284	0.0338668	ENSMUSG00000078671
Rufy2	0.157687	0.0335502	ENSMUSG00000020070
Cirbp	0.15744	0.0194014	ENSMUSG00000045193
Ophn1	0.15738	0.0143364	ENSMUSG00000031214
Kmt5b	0.157269	0.0349633	ENSMUSG00000045098
Ift140	0.156472	0.0187817	ENSMUSG00000024169
Atrn	0.156472	0.0169146	ENSMUSG00000027312
Tbc1d5	0.156471	0.0399485	ENSMUSG00000023923
Chm	0.156204	0.0407084	ENSMUSG00000025531
Ogfod1	0.155752	0.0180015	ENSMUSG00000033009
Rgp1	0.155454	0.00939346	ENSMUSG00000028468
Cr1l	0.154955	0.0221032	ENSMUSG00000016481
Usp35	0.154633	0.0492468	ENSMUSG00000035713
Hspa4l	0.154565	0.0383058	ENSMUSG00000025757
Ralgapb	0.154272	0.0442506	ENSMUSG00000027652
Rnmt	0.15416	0.0337304	ENSMUSG00000009535
Atf7ip	0.153893	0.0261276	ENSMUSG00000030213
Pofut1	0.153818	0.0166783	ENSMUSG00000046020
Zfp316	0.153745	0.019775	ENSMUSG00000046658
Cstf2	0.15339	0.00592885	ENSMUSG00000031256
Cpd	0.153095	0.0274663	ENSMUSG00000020841
Cers6	0.153062	0.0470587	ENSMUSG00000027035
Gpd1l	0.152663	0.00536454	ENSMUSG00000050627
Elac1	0.152462	0.033174	ENSMUSG00000036941
Zzz3	0.152126	0.00906786	ENSMUSG00000039068
Top2b	0.15174	0.0365971	ENSMUSG00000017485
Pde4b	0.151427	0.0123356	ENSMUSG00000028525
Enc1	0.151283	0.0130718	ENSMUSG00000041773
2610002M06Rik	0.151038	0.0189978	ENSMUSG00000031242
Dpy19l3	0.150888	0.0338975	ENSMUSG00000043671
Gas7	0.150708	0.0195941	ENSMUSG00000033066
Snx13	0.150581	0.0459249	ENSMUSG00000020590
Pten	0.150411	0.0395438	ENSMUSG00000013663
Nupl1	0.150146	0.027074	ENSMUSG00000063895
Sh3pxd2a	0.150105	0.045973	ENSMUSG00000053617
Atp8a1	0.150018	0.0400892	ENSMUSG00000037685
Fmnl2	0.150007	0.0259069	ENSMUSG00000036053
Cdc37l1	0.149344	0.0214489	ENSMUSG00000024780
Rfc1	0.14932	0.0227806	ENSMUSG00000029191
Zfp318	0.14898	0.0297652	ENSMUSG00000015597
Lpin2	0.148908	0.0244791	ENSMUSG00000024052
Lsamp	0.148867	0.011526	ENSMUSG00000061080
Bod1l	0.148809	0.0174443	ENSMUSG00000061755
Opa1	0.148705	0.0190405	ENSMUSG00000038084
Gprasp1	0.148603	0.029397	ENSMUSG00000043384
Elfn1	0.148058	0.0245325	ENSMUSG00000048988
Usp31	0.1475	0.0251486	ENSMUSG00000063317
Samd8	0.147277	0.0268547	ENSMUSG00000021770
Smcr8	0.146827	0.0298257	ENSMUSG00000049323
Rlf	0.145287	0.0289781	ENSMUSG00000049878
Fam217b	0.144999	0.0154872	ENSMUSG00000070476
0610010F05Rik	0.144838	0.0322017	ENSMUSG00000042208
Adam9	0.144429	0.00653208	ENSMUSG00000031555
Acsl1	0.144288	0.0250811	ENSMUSG00000018796
Ibtk	0.143982	0.0426484	ENSMUSG00000035941
Uri1	0.142285	0.0395393	ENSMUSG00000030421
Fam171b	0.141518	0.00478658	ENSMUSG00000048388
Dync1li2	0.140956	0.0361639	ENSMUSG00000035770
Vldlr	0.140554	0.0345918	ENSMUSG00000024924
Xrcc6	0.140481	0.0432262	ENSMUSG00000022471
Xpo5	0.140245	0.0357252	ENSMUSG00000067150
Ccdc93	0.140087	0.0458367	ENSMUSG00000026339
Kidins220	0.139642	0.0214685	ENSMUSG00000036333
Csnk1g1	0.139451	0.0441969	ENSMUSG00000032384
Rab3gap1	0.139197	0.0051078	ENSMUSG00000036104
Ikbkap	0.139115	0.0252715	ENSMUSG00000028431
Sdad1	0.139105	0.0409952	ENSMUSG00000029415
Golga3	0.138588	0.0194977	ENSMUSG00000029502
Dgke	0.138396	0.022905	ENSMUSG00000000276
4930402H24Rik	0.137676	0.0304811	ENSMUSG00000027309
Ldha	0.137671	0.0405246	ENSMUSG00000063229
Lrrn3	0.137539	0.0449858	ENSMUSG00000036295
Arntl	0.137246	0.0461426	ENSMUSG00000055116
Kif3a	0.136911	0.0197929	ENSMUSG00000018395
Myt1l	0.136601	0.0155856	ENSMUSG00000061911
Naa25	0.136222	0.0201157	ENSMUSG00000042719
Ccser2	0.136219	0.0202093	ENSMUSG00000058690
Zfp236	0.136029	0.046685	ENSMUSG00000041258
Thrap3	0.135619	0.00682656	ENSMUSG00000043962
Rb1cc1	0.135508	0.042506	ENSMUSG00000025907
Ppip5k1	0.135148	0.0374644	ENSMUSG00000033526
Adgrb3	0.13481	0.0346826	ENSMUSG00000033569
Astn1	0.134572	0.0379002	ENSMUSG00000026587
Exoc6b	0.134373	0.0318841	ENSMUSG00000033769
Pik3cb	0.134273	0.0167419	ENSMUSG00000032462
Slc6a17	0.134229	0.0260007	ENSMUSG00000027894
Eif2ak4	0.134126	0.0374606	ENSMUSG00000005102
Rabgap1	0.133989	0.0475098	ENSMUSG00000035437
Zfp317	0.133908	0.0220261	ENSMUSG00000057551
Kctd10	0.133737	0.0273986	ENSMUSG00000001098
Crkl	0.133513	0.0186042	ENSMUSG00000006134
Clcn3	0.133193	0.0425507	ENSMUSG00000004319
Bcl2l13	0.133008	0.035358	ENSMUSG00000009112
Rptor	0.132678	0.0346147	ENSMUSG00000025583
Nek9	0.132086	0.0155087	ENSMUSG00000034290
Ust	0.130962	0.0456793	ENSMUSG00000047712
Xpot	0.130627	0.0224612	ENSMUSG00000034667
Pik3r1	0.130176	0.0486798	ENSMUSG00000041417
Med23	0.129898	0.0168712	ENSMUSG00000019984
Mapk1ip1l	0.129371	0.0232383	ENSMUSG00000021840
Tbc1d24	0.129335	0.0469432	ENSMUSG00000036473
Trappc12	0.129249	0.0050161	ENSMUSG00000020628
Kpna1	0.129087	0.0254519	ENSMUSG00000022905
Rapgef4	0.128852	0.0189103	ENSMUSG00000049044
Zbtb43	0.128593	0.0469807	ENSMUSG00000026788
Nbas	0.128554	0.0306692	ENSMUSG00000020576
Bbs2	0.128426	0.0383847	ENSMUSG00000031755
Hipk1	0.127703	0.0303651	ENSMUSG00000008730
Tcaf1	0.126848	0.0126822	ENSMUSG00000036667
Ubr5	0.126528	0.0422187	ENSMUSG00000037487
Epc2	0.126269	0.048401	ENSMUSG00000069495
Cep120	0.126216	0.00736671	ENSMUSG00000048799
Usp15	0.125296	0.0326385	ENSMUSG00000020124
Traf6	0.124432	0.0460227	ENSMUSG00000027164
Gcc2	0.124213	0.0495196	ENSMUSG00000038039
Tro	0.123285	0.0456395	ENSMUSG00000025272
D5Ertd579e	0.122989	0.045196	ENSMUSG00000029190
Dnajc16	0.122611	0.00358471	ENSMUSG00000040697
Acox1	0.122301	0.0135246	ENSMUSG00000020777
Gnptab	0.122229	0.0254312	ENSMUSG00000035311
Snrnp200	0.121275	0.0390319	ENSMUSG00000003660
Wdr11	0.121182	0.0296396	ENSMUSG00000042055
Nceh1	0.120933	0.0356087	ENSMUSG00000027698
Gsk3b	0.120674	0.0259494	ENSMUSG00000022812
Appbp2	0.120339	0.0156423	ENSMUSG00000018481
Tef	0.120256	0.0134331	ENSMUSG00000022389
U2surp	0.119581	0.0382324	ENSMUSG00000032407
Fbxl20	0.119458	0.0401817	ENSMUSG00000020883
Aldh6a1	0.119164	0.0479203	ENSMUSG00000021238
Slc9a8	0.118851	0.0389283	ENSMUSG00000039463
Fbxo38	0.118707	0.0360981	ENSMUSG00000042211
Trim44	0.117768	0.0331997	ENSMUSG00000027189
Cdkn1b	0.117362	0.0346773	ENSMUSG00000003031
Ipo5	0.117129	0.0108767	ENSMUSG00000030662
Ppfia1	0.114446	0.0472143	ENSMUSG00000037519
Adcy5	0.112381	0.0281134	ENSMUSG00000022840
Cyb5b	0.112308	0.0282284	ENSMUSG00000031924
Specc1l	0.110275	0.049657	ENSMUSG00000033444
5730455P16Rik	0.108912	0.0381851	ENSMUSG00000057181
Magee1	0.107894	0.0176641	ENSMUSG00000031227
Vps8	0.107307	0.0438065	ENSMUSG00000033653
Gm42372	0.10727	0.012847	ENSMUSG00000108348
4933431E20Rik	0.107162	0.0158987	ENSMUSG00000086968
Dstyk	0.105893	0.0447268	ENSMUSG00000042046
Ckap5	0.105839	0.0387096	ENSMUSG00000040549
Ipo9	0.105143	0.0216928	ENSMUSG00000041879
Kif3c	0.101183	0.0297088	ENSMUSG00000020668
Slc35b4	0.095432	0.0334985	ENSMUSG00000018999
Tppp	0.0953208	0.0313968	ENSMUSG00000021573
Hp1bp3	0.0944678	0.0397255	ENSMUSG00000028759
Dcaf8	0.0915897	0.00503617	ENSMUSG00000026554
Tex2	0.0905502	0.0329254	ENSMUSG00000040548
Dusp3	0.0793683	0.0405927	ENSMUSG00000003518
Cdip1	-0.0782241	0.0349955	ENSMUSG00000004071
Eef1a1	-0.0804469	0.0218264	ENSMUSG00000037742
Ctbp1	-0.0826482	0.0291274	ENSMUSG00000037373
Ppp2ca	-0.086439	0.0270237	ENSMUSG00000020349
Retreg2	-0.0864589	0.0330483	ENSMUSG00000049339
Tpm1	-0.0908818	0.00466588	ENSMUSG00000032366
Rnf220	-0.0911547	0.0286506	ENSMUSG00000028677
Rnf10	-0.0911841	0.0435431	ENSMUSG00000041740
Dctn2	-0.0918895	0.027113	ENSMUSG00000025410
Psmd11	-0.0919933	0.0394509	ENSMUSG00000017428
Rab3a	-0.0957168	0.0412248	ENSMUSG00000031840
Rbx1	-0.0971055	0.0241574	ENSMUSG00000022400
H1f0	-0.0974395	0.0457201	ENSMUSG00000096210
Yipf5	-0.0976027	0.0482246	ENSMUSG00000024487
Tmem55b	-0.0978488	0.0303033	ENSMUSG00000035953
Cep19	-0.0991631	0.0431546	ENSMUSG00000035790
Mlc1	-0.100278	0.0450635	ENSMUSG00000035805
Zcchc17	-0.101695	0.0263252	ENSMUSG00000028772
Mtch2	-0.102011	0.0139597	ENSMUSG00000027282
Akt1s1	-0.102466	0.049063	ENSMUSG00000011096
Nsa2	-0.102703	0.045058	ENSMUSG00000060739
Ftl1	-0.103694	0.0254159	ENSMUSG00000050708
Mxd4	-0.104905	0.0341571	ENSMUSG00000037235
Mtch1	-0.105344	0.0135042	ENSMUSG00000024012
Acsl6	-0.105353	0.0267674	ENSMUSG00000020333
Ppp2r1a	-0.105401	0.000570344	ENSMUSG00000007564
Rps4x	-0.106041	0.0308917	ENSMUSG00000031320
Snx1	-0.106216	0.0223488	ENSMUSG00000032382
Cuedc2	-0.106224	0.0282192	ENSMUSG00000036748
Ddost	-0.106374	0.010438	ENSMUSG00000028757
Ubqln4	-0.106786	0.0282417	ENSMUSG00000008604
Elp5	-0.10761	0.0348172	ENSMUSG00000018565
Ppp2r2d	-0.108209	0.0428352	ENSMUSG00000041769
Ndrg3	-0.108226	0.0257719	ENSMUSG00000027634
Lamtor1	-0.10829	0.0330397	ENSMUSG00000030842
Lman2	-0.10891	0.0227759	ENSMUSG00000021484
Psmc2	-0.109356	0.03783	ENSMUSG00000028932
Gba2	-0.109414	0.0418911	ENSMUSG00000028467
Csf1r	-0.109466	0.0156148	ENSMUSG00000024621
Ccni	-0.109775	0.0327018	ENSMUSG00000063015
Eif4a3	-0.109862	0.0436605	ENSMUSG00000025580
Ppp1ca	-0.109888	0.0030935	ENSMUSG00000040385
Tmbim6	-0.109922	0.0125267	ENSMUSG00000023010
Psma7	-0.110227	0.0194935	ENSMUSG00000027566
Glo1	-0.110472	0.0376144	ENSMUSG00000024026
Eif5a	-0.111096	0.0354563	ENSMUSG00000078812
Rpl23	-0.111614	0.0222965	ENSMUSG00000071415
Ssu72	-0.111642	0.041101	ENSMUSG00000029038
Hdgf	-0.111741	0.0215427	ENSMUSG00000004897
Atp5g1	-0.111944	0.0364656	ENSMUSG00000006057
Eef1d	-0.112791	0.0436694	ENSMUSG00000055762
Pttg1ip	-0.113093	0.023565	ENSMUSG00000009291
Cyth3	-0.113133	0.0462538	ENSMUSG00000018001
Abhd6	-0.113227	0.0303707	ENSMUSG00000025277
Atp6v1f	-0.113446	0.0497075	ENSMUSG00000004285
Rps10	-0.114737	0.049166	ENSMUSG00000052146
Adprh	-0.114779	0.0481277	ENSMUSG00000002844
Mtfr1l	-0.115241	0.0195112	ENSMUSG00000046671
Psma1	-0.115416	0.0102167	ENSMUSG00000030751
Atxn10	-0.115762	0.0301541	ENSMUSG00000016541
Ranbp1	-0.116029	0.0276102	ENSMUSG00000005732
Psmc4	-0.116397	0.0192863	ENSMUSG00000030603
Tspan7	-0.117221	0.00976551	ENSMUSG00000058254
Mdh2	-0.117553	0.0149161	ENSMUSG00000019179
Dact3	-0.117756	0.0480851	ENSMUSG00000078794
Sdhb	-0.118524	0.00432854	ENSMUSG00000009863
Otub1	-0.118933	0.00941843	ENSMUSG00000024767
Pygo2	-0.119036	0.0174733	ENSMUSG00000047824
Snta1	-0.119279	0.0374968	ENSMUSG00000027488
Cyb5a	-0.119523	0.0471536	ENSMUSG00000024646
Abhd12	-0.119743	0.00523852	ENSMUSG00000032046
Prkaca	-0.120272	0.0426882	ENSMUSG00000005469
Ndufs3	-0.120365	0.0446906	ENSMUSG00000005510
Egln1	-0.120748	0.0227186	ENSMUSG00000031987
Rundc3a	-0.121256	0.0227853	ENSMUSG00000006575
Tagln3	-0.121312	0.0384389	ENSMUSG00000022658
Maf1	-0.12146	0.0470517	ENSMUSG00000022553
Prmt1	-0.122125	0.0309063	ENSMUSG00000109324
Ahsa1	-0.122177	0.0113128	ENSMUSG00000021037
Ndufb5	-0.122235	0.0434773	ENSMUSG00000027673
Lsm12	-0.122307	0.0376248	ENSMUSG00000020922
Psmc1	-0.122422	0.0357427	ENSMUSG00000021178
Uap1	-0.122502	0.0455363	ENSMUSG00000026670
Atp5h	-0.12265	0.0304531	ENSMUSG00000034566
Snx5	-0.122721	0.0110248	ENSMUSG00000027423
Phb2	-0.122742	0.0223192	ENSMUSG00000004264
Bex3	-0.123049	0.0231323	ENSMUSG00000046432
Cox5b	-0.123132	0.0223468	ENSMUSG00000061518
Rack1	-0.123496	0.0129021	ENSMUSG00000020372
Top1	-0.123563	0.00730527	ENSMUSG00000070544
Rpl14	-0.124365	0.0466755	ENSMUSG00000025794
Cpe	-0.124411	0.0204874	ENSMUSG00000037852
Atp5o	-0.1246	0.0310556	ENSMUSG00000022956
P4htm	-0.125224	0.0210131	ENSMUSG00000006675
Psmc3	-0.125264	0.00419913	ENSMUSG00000002102
Slc25a5	-0.125411	0.0450485	ENSMUSG00000016319
Nudc	-0.125554	0.0425669	ENSMUSG00000028851
Syngr3	-0.125601	0.0214807	ENSMUSG00000007021
Brinp1	-0.125723	0.0256104	ENSMUSG00000028351
Lysmd2	-0.125899	0.0410585	ENSMUSG00000032184
Ptov1	-0.126757	0.0119097	ENSMUSG00000038502
Tmem59l	-0.127173	0.0160648	ENSMUSG00000035964
Ppp2r5c	-0.127459	0.0082985	ENSMUSG00000017843
Rpl4	-0.128088	0.000287774	ENSMUSG00000032399
Nt5m	-0.128121	0.0201653	ENSMUSG00000032615
Cxxc1	-0.12851	0.0457715	ENSMUSG00000024560
Ctxn1	-0.128782	0.0357091	ENSMUSG00000048644
Tlnrd1	-0.128838	0.049169	ENSMUSG00000070462
Med19	-0.128883	0.0406596	ENSMUSG00000027080
Mlf2	-0.129216	0.00878563	ENSMUSG00000030120
Usf2	-0.129246	0.0105724	ENSMUSG00000058239
Naca	-0.12925	0.00824298	ENSMUSG00000061315
Brat1	-0.129483	0.0430311	ENSMUSG00000000148
Rnf19b	-0.129922	0.0489147	ENSMUSG00000028793
Fkbp8	-0.130952	0.0175363	ENSMUSG00000019428
Nudt16l1	-0.131055	0.0410884	ENSMUSG00000022516
Nrn1	-0.131571	0.0344481	ENSMUSG00000039114
Sgsm3	-0.132828	0.0182715	ENSMUSG00000042303
Psmb1	-0.132834	0.00537919	ENSMUSG00000014769
Spcs1	-0.133189	0.0243734	ENSMUSG00000021917
Surf1	-0.13374	0.0248338	ENSMUSG00000015790
Capzb	-0.133741	0.00733279	ENSMUSG00000028745
Pmm1	-0.133947	0.0364032	ENSMUSG00000022474
Deaf1	-0.134054	0.0237548	ENSMUSG00000058886
Krtcap2	-0.134319	0.0403945	ENSMUSG00000042747
Selenos	-0.134339	0.0431327	ENSMUSG00000075701
Olfm1	-0.134827	0.0324141	ENSMUSG00000026833
Ctsf	-0.134845	0.0147222	ENSMUSG00000083282
Rilpl1	-0.135058	0.0198252	ENSMUSG00000029392
Tbcb	-0.135377	0.0389148	ENSMUSG00000006095
Rpl29	-0.135387	0.0411168	ENSMUSG00000048758
Ube2s	-0.135401	0.039131	ENSMUSG00000060860
Eif5b	-0.135421	0.01203	ENSMUSG00000026083
Emc4	-0.135584	0.0214356	ENSMUSG00000027131
Cox7a2	-0.135759	0.028225	ENSMUSG00000032330
Slc6a8	-0.13623	0.014487	ENSMUSG00000019558
Psmd7	-0.136302	0.00330933	ENSMUSG00000039067
Wbp1l	-0.136598	0.0186514	ENSMUSG00000047731
Cnpy2	-0.136897	0.037539	ENSMUSG00000025381
Urm1	-0.136976	0.0288912	ENSMUSG00000069020
Cops4	-0.13702	0.00622837	ENSMUSG00000035297
Rps3	-0.137224	0.0242387	ENSMUSG00000030744
Mrps18a	-0.137597	0.0157449	ENSMUSG00000023967
Dhrs1	-0.137639	0.0222913	ENSMUSG00000002332
Urod	-0.137807	0.0219932	ENSMUSG00000028684
Ttc1	-0.137946	0.0261342	ENSMUSG00000041278
Sdhc	-0.138063	0.0165235	ENSMUSG00000058076
Psmc5	-0.138073	0.0192397	ENSMUSG00000020708
Ubac2	-0.138464	0.0306338	ENSMUSG00000041765
Edf1	-0.138707	0.0119938	ENSMUSG00000015092
Rps7	-0.1388	0.00440727	ENSMUSG00000061477
Tbca	-0.138889	0.0266738	ENSMUSG00000042043
Hagh	-0.138917	0.0141523	ENSMUSG00000024158
Rab35	-0.138961	0.0114611	ENSMUSG00000029518
Bag1	-0.139195	0.00207422	ENSMUSG00000028416
Park7	-0.139471	0.0217712	ENSMUSG00000028964
Cltb	-0.139523	0.0188828	ENSMUSG00000047547
Polr2c	-0.13955	0.0302402	ENSMUSG00000031783
Capn10	-0.139715	0.0405082	ENSMUSG00000026270
Crls1	-0.139751	0.0245274	ENSMUSG00000027357
Marcksl1	-0.140074	0.0186765	ENSMUSG00000047945
Arl2	-0.140141	0.0348792	ENSMUSG00000024944
2900011O08Rik	-0.140376	0.0294105	ENSMUSG00000044117
Tmem115	-0.140627	0.0469879	ENSMUSG00000010045
Ubl5	-0.140791	0.0185217	ENSMUSG00000084786
Bod1	-0.141254	0.0285192	ENSMUSG00000044502
Mrpl19	-0.141441	0.0140066	ENSMUSG00000030045
Rpl7a	-0.141459	0.00618966	ENSMUSG00000062647
Tango2	-0.141607	0.00713284	ENSMUSG00000013539
Mrpl43	-0.141797	0.0133892	ENSMUSG00000025208
Phc2	-0.141862	0.0334499	ENSMUSG00000028796
Rpl17	-0.14187	0.0388829	ENSMUSG00000062328
Cables2	-0.142051	0.0310102	ENSMUSG00000038990
Rcc2	-0.142398	0.0439568	ENSMUSG00000040945
Calm3	-0.142424	0.00992614	ENSMUSG00000019370
Tomm7	-0.142508	0.0452558	ENSMUSG00000028998
Nsmf	-0.142578	0.029635	ENSMUSG00000006476
Ndufa10	-0.14268	0.0211158	ENSMUSG00000026260
Fibp	-0.143188	0.0210991	ENSMUSG00000024911
St7	-0.143449	0.0282437	ENSMUSG00000029534
Rpl21	-0.14347	0.0103611	ENSMUSG00000041453
Zdhhc18	-0.143786	0.0311169	ENSMUSG00000037553
Stmn4	-0.14388	0.0248813	ENSMUSG00000022044
Mmd2	-0.144062	0.00613031	ENSMUSG00000039533
Pqlc1	-0.14423	0.0370074	ENSMUSG00000034006
Polr2g	-0.144394	0.0332821	ENSMUSG00000071662
Chmp4b	-0.144588	0.00215965	ENSMUSG00000038467
Phka1	-0.144629	0.0412049	ENSMUSG00000034055
Eif6	-0.144932	0.0247006	ENSMUSG00000027613
Rgs19	-0.145092	0.0250642	ENSMUSG00000002458
Cyth2	-0.145122	0.00953003	ENSMUSG00000003269
Srp14	-0.14594	0.00506151	ENSMUSG00000009549
Ppp1r11	-0.146267	0.00902599	ENSMUSG00000036398
Rnf181	-0.146569	0.0331888	ENSMUSG00000055850
Ndufv2	-0.146702	0.0122232	ENSMUSG00000024099
Cfl1	-0.146804	0.000776664	ENSMUSG00000056201
Tpst1	-0.147154	0.00711351	ENSMUSG00000034118
Parp6	-0.147214	0.00262532	ENSMUSG00000025237
Rpl19	-0.147367	0.00939279	ENSMUSG00000017404
Slc3a2	-0.147417	0.0310896	ENSMUSG00000010095
Ube2m	-0.147735	0.018597	ENSMUSG00000005575
Nop53	-0.147947	0.009099	ENSMUSG00000041560
Mrpl20	-0.148198	0.0287282	ENSMUSG00000029066
Ryk	-0.148323	0.0115889	ENSMUSG00000032547
Srprb	-0.148412	0.0170005	ENSMUSG00000032553
Gabarap	-0.148415	0.0154745	ENSMUSG00000018567
Ndufa6	-0.148415	0.0157782	ENSMUSG00000022450
Eif2b2	-0.148552	0.023431	ENSMUSG00000004788
Apoe	-0.148633	0.00524123	ENSMUSG00000002985
Polr2e	-0.148971	0.0246057	ENSMUSG00000004667
Basp1	-0.149641	0.0416268	ENSMUSG00000045763
Glrx3	-0.149657	0.0118358	ENSMUSG00000031068
Agap3	-0.14997	0.0228453	ENSMUSG00000023353
Cdipt	-0.150094	0.000633951	ENSMUSG00000030682
Fam50a	-0.150272	0.042856	ENSMUSG00000001962
Sipa1l2	-0.150439	0.0382458	ENSMUSG00000001995
Thy1	-0.150442	0.0305748	ENSMUSG00000032011
Ndufa3	-0.150697	0.0486107	ENSMUSG00000035674
Iscu	-0.150808	0.0258417	ENSMUSG00000025825
Rpl12	-0.150851	0.00215971	ENSMUSG00000038900
Ift46	-0.150918	0.0424588	ENSMUSG00000002031
Fkbp4	-0.151008	0.0277727	ENSMUSG00000030357
Supt4a	-0.151039	0.0365914	ENSMUSG00000020485
B4galt3	-0.151295	0.0379741	ENSMUSG00000052423
Htra1	-0.151869	0.0255741	ENSMUSG00000006205
Prdx6	-0.151885	0.0028449	ENSMUSG00000026701
Pfdn1	-0.15192	0.0426321	ENSMUSG00000024346
Prcc	-0.152029	0.0221851	ENSMUSG00000004895
Rpl32	-0.152064	0.0211673	ENSMUSG00000057841
Rabac1	-0.152084	0.0218047	ENSMUSG00000003380
Ppp4c	-0.15245	0.024955	ENSMUSG00000030697
Commd3	-0.152537	0.0387488	ENSMUSG00000051154
Banf1	-0.152723	0.0201837	ENSMUSG00000024844
Lypla2	-0.152738	0.0243017	ENSMUSG00000028670
Arl3	-0.152865	0.00132635	ENSMUSG00000025035
Rpl27a	-0.153035	0.000946339	ENSMUSG00000046364
Rtraf	-0.153435	0.00507854	ENSMUSG00000021807
Mknk2	-0.153718	0.0206137	ENSMUSG00000020190
Ndufb10	-0.153865	0.00952586	ENSMUSG00000040048
Rps6	-0.153985	0.00137135	ENSMUSG00000028495
Rps25	-0.153993	0.00218578	ENSMUSG00000009927
Mis12	-0.154015	0.0471591	ENSMUSG00000040599
Pla2g7	-0.154223	0.0121351	ENSMUSG00000023913
Ggt7	-0.15424	0.00991395	ENSMUSG00000027603
Bcar1	-0.154666	0.0390966	ENSMUSG00000031955
2019-03-04	-0.15468	0.0412851	ENSMUSG00000039372
Dtd1	-0.155067	0.00641223	ENSMUSG00000027430
Plpp7	-0.155146	0.04541	ENSMUSG00000051373
Rplp0	-0.155451	0.00128752	ENSMUSG00000067274
Ndufa8	-0.15565	0.00270855	ENSMUSG00000026895
Nudt3	-0.155781	0.00574304	ENSMUSG00000024213
Tmem147	-0.155971	0.0315232	ENSMUSG00000006315
Eef1a2	-0.155994	0.0229367	ENSMUSG00000016349
1700037H04Rik	-0.156021	0.0343398	ENSMUSG00000027327
Pla2g15	-0.156081	0.0335034	ENSMUSG00000031903
Rpl10a	-0.1564	0.00933715	ENSMUSG00000037805
Cdk16	-0.156611	0.00761204	ENSMUSG00000031065
Idh3g	-0.157207	0.0324016	ENSMUSG00000002010
Nudt18	-0.157488	0.0220686	ENSMUSG00000045211
Psmd9	-0.157869	0.0127969	ENSMUSG00000029440
Akt1	-0.15806	0.0133627	ENSMUSG00000001729
Wdr61	-0.158193	0.0376915	ENSMUSG00000061559
AI837181	-0.15826	0.0140678	ENSMUSG00000047423
Akt2	-0.158424	0.0290239	ENSMUSG00000004056
Abhd4	-0.15845	0.033381	ENSMUSG00000040997
Ino80b	-0.158497	0.0432051	ENSMUSG00000030034
Clpp	-0.158528	0.0190505	ENSMUSG00000002660
Sec61g	-0.158838	0.0214211	ENSMUSG00000078974
Ebp	-0.158931	0.0409592	ENSMUSG00000031168
Rpl18	-0.15913	0.0151943	ENSMUSG00000059070
Gpx4	-0.15927	0.0135489	ENSMUSG00000075706
Ndufs8	-0.159394	0.00534364	ENSMUSG00000059734
Rps16	-0.159597	0.0136147	ENSMUSG00000037563
Taldo1	-0.159609	0.0411716	ENSMUSG00000025503
Arrb2	-0.159688	0.0339986	ENSMUSG00000060216
Cyp46a1	-0.159698	0.0408517	ENSMUSG00000021259
Ldhb	-0.15974	0.0159798	ENSMUSG00000030246
Brix1	-0.159812	0.0188629	ENSMUSG00000022247
Ubac1	-0.160469	0.0159811	ENSMUSG00000036352
Slc46a1	-0.160522	0.0338283	ENSMUSG00000020829
Pgbd5	-0.160527	0.0303705	ENSMUSG00000050751
Tuba4a	-0.160576	0.000257258	ENSMUSG00000026202
Gde1	-0.161177	0.00700674	ENSMUSG00000033917
Snrnp27	-0.161185	0.016658	ENSMUSG00000001158
Atraid	-0.161705	0.00402496	ENSMUSG00000013622
Nt5c	-0.162033	0.00809464	ENSMUSG00000020736
Tfpt	-0.162213	0.0391405	ENSMUSG00000006335
Naxe	-0.162651	0.0287091	ENSMUSG00000028070
Hexa	-0.163177	0.0026002	ENSMUSG00000025232
Gpt2	-0.163318	0.0309341	ENSMUSG00000031700
F3	-0.163547	0.0337587	ENSMUSG00000028128
Rpl13	-0.163765	0.0216869	ENSMUSG00000000740
H2afx	-0.16392	0.0159361	ENSMUSG00000049932
Abcd2	-0.164161	0.0223787	ENSMUSG00000055782
Comt	-0.164331	0.0137026	ENSMUSG00000000326
Rwdd1	-0.164537	0.0121972	ENSMUSG00000019782
Pno1	-0.164679	0.0175934	ENSMUSG00000020116
Noa1	-0.165036	0.0339616	ENSMUSG00000036285
Arl6ip5	-0.165067	0.000262206	ENSMUSG00000035199
Adgrf5	-0.165256	0.0352056	ENSMUSG00000056492
B4galnt1	-0.165297	0.046499	ENSMUSG00000006731
Gm17018	-0.165387	0.0303487	ENSMUSG00000041035
Ppp2r5d	-0.165404	0.0432482	ENSMUSG00000059409
Jtb	-0.165816	0.0085122	ENSMUSG00000027937
Pkig	-0.165962	0.00866339	ENSMUSG00000035268
Ubc	-0.166024	0.0495593	ENSMUSG00000008348
H2afj	-0.166042	0.0381242	ENSMUSG00000060032
Frat1	-0.166224	0.0308821	ENSMUSG00000067199
Pdcd5	-0.166237	0.0305913	ENSMUSG00000030417
Atp5k	-0.166429	0.0177866	ENSMUSG00000050856
Mrps18c	-0.166899	0.0247773	ENSMUSG00000016833
Esrra	-0.167193	0.0170326	ENSMUSG00000024955
Prkcsh	-0.167245	0.0235394	ENSMUSG00000003402
Grn	-0.167264	0.0231379	ENSMUSG00000034708
Epas1	-0.167277	0.0332969	ENSMUSG00000024140
Babam2	-0.167775	0.00556395	ENSMUSG00000052139
Psmb3	-0.167804	0.0028645	ENSMUSG00000069744
Trir	-0.167924	0.00367019	ENSMUSG00000041203
Rps9	-0.168137	0.0304739	ENSMUSG00000006333
Por	-0.168195	0.0176212	ENSMUSG00000005514
Lgmn	-0.168224	0.0222119	ENSMUSG00000021190
Abhd17a	-0.168297	0.0110352	ENSMUSG00000003346
2019-03-02	-0.168518	0.00197242	ENSMUSG00000079557
Yeats4	-0.168657	0.0126633	ENSMUSG00000020171
Vps72	-0.168783	0.0197525	ENSMUSG00000008958
E2f4	-0.16901	0.0287632	ENSMUSG00000014859
Bud23	-0.169066	0.0233691	ENSMUSG00000005378
Dnajc15	-0.169542	0.0418319	ENSMUSG00000022013
Ifngr1	-0.169823	0.0213078	ENSMUSG00000020009
Prelid1	-0.169966	0.00487535	ENSMUSG00000021486
Nt5c3b	-0.170197	0.0372595	ENSMUSG00000017176
Mypop	-0.170733	0.0301436	ENSMUSG00000048481
Bhlhe41	-0.170748	0.0364138	ENSMUSG00000030256
Scg3	-0.170933	0.00125087	ENSMUSG00000032181
Fndc4	-0.17097	0.00409946	ENSMUSG00000038552
Plekha3	-0.171001	0.00220738	ENSMUSG00000002733
Serp2	-0.171026	0.0346788	ENSMUSG00000052584
Naa10	-0.171032	0.0298098	ENSMUSG00000031388
Inppl1	-0.171085	0.0374129	ENSMUSG00000032737
Pabpc1	-0.171226	0.0225028	ENSMUSG00000022283
Pdcl3	-0.171527	0.0436671	ENSMUSG00000026078
Glrx5	-0.171589	0.0139249	ENSMUSG00000021102
Rpl38	-0.171834	0.0486712	ENSMUSG00000057322
Timm8b	-0.171845	0.0335151	ENSMUSG00000039016
Itm2b	-0.171933	0.00271415	ENSMUSG00000022108
Cpne4	-0.171986	0.0495691	ENSMUSG00000032564
Rps27	-0.172406	0.00894206	ENSMUSG00000090733
Ap2s1	-0.172423	0.00218071	ENSMUSG00000008036
Fam19a5	-0.172465	0.0238887	ENSMUSG00000054863
Rpl23a	-0.172621	0.000675525	ENSMUSG00000058546
Gsto1	-0.172623	0.0225903	ENSMUSG00000025068
Rplp2	-0.172648	0.0352114	ENSMUSG00000025508
Txndc12	-0.172655	0.0173761	ENSMUSG00000028567
Trappc1	-0.173272	0.0125293	ENSMUSG00000049299
Hexim1	-0.173308	0.00984546	ENSMUSG00000048878
Mrpl13	-0.173649	0.0171058	ENSMUSG00000022370
Usmg5	-0.174014	7.61e-05	ENSMUSG00000071528
Scn1b	-0.174035	0.00225907	ENSMUSG00000019194
Eif2b3	-0.174093	0.0193845	ENSMUSG00000028683
Cd81	-0.174306	0.0189582	ENSMUSG00000037706
Ctdnep1	-0.174325	0.0150139	ENSMUSG00000018559
Rab4a	-0.174369	0.0176854	ENSMUSG00000019478
Csnk1e	-0.174396	0.0134848	ENSMUSG00000022433
Gpr137	-0.174472	0.0186376	ENSMUSG00000024958
Mphosph10	-0.174732	0.013704	ENSMUSG00000030521
Hn1	-0.175125	0.0197318	ENSMUSG00000020737
Zswim4	-0.175166	0.0436172	ENSMUSG00000035671
Eif3f	-0.175441	0.00528244	ENSMUSG00000031029
Timm10b	-0.175585	0.0157077	ENSMUSG00000089847
Cops7b	-0.175715	0.0423918	ENSMUSG00000026240
Pdzd11	-0.176356	0.0236329	ENSMUSG00000015668
P4ha1	-0.176394	0.0023822	ENSMUSG00000019916
Acot13	-0.176609	0.0147649	ENSMUSG00000006717
Ndufs6	-0.176871	0.0174173	ENSMUSG00000021606
Med21	-0.17712	0.0194897	ENSMUSG00000030291
Rps17	-0.177182	0.00355551	ENSMUSG00000061787
Mageh1	-0.177193	0.0174132	ENSMUSG00000047238
Suox	-0.177469	0.0482125	ENSMUSG00000049858
Mrps12	-0.177812	0.00537579	ENSMUSG00000045948
Zfp444	-0.177851	0.00576574	ENSMUSG00000044876
Lamtor5	-0.177968	0.00550059	ENSMUSG00000087260
Atf5	-0.178036	0.0230107	ENSMUSG00000038539
Pdgfa	-0.178185	0.00496463	ENSMUSG00000025856
Nedd8	-0.178238	0.00211996	ENSMUSG00000010376
Ndufb8	-0.178599	0.00276251	ENSMUSG00000025204
Clta	-0.178637	0.000306357	ENSMUSG00000028478
Utp11	-0.178657	0.0434354	ENSMUSG00000028907
B4galt4	-0.179244	0.0155035	ENSMUSG00000022793
Usp2	-0.179268	0.0310377	ENSMUSG00000032010
Efna3	-0.179348	0.00506032	ENSMUSG00000028039
Cyp2j9	-0.179438	0.0420263	ENSMUSG00000015224
Tmem28	-0.179644	0.020204	ENSMUSG00000071719
Rps8	-0.179774	0.00351032	ENSMUSG00000047675
Phf23	-0.179904	0.0131721	ENSMUSG00000018572
Rpl36	-0.179933	0.00355872	ENSMUSG00000057863
Nkain4	-0.179974	0.0206555	ENSMUSG00000027574
Aldh1l1	-0.180203	0.0354157	ENSMUSG00000030088
Ybx1	-0.180288	0.00123571	ENSMUSG00000028639
Gsdme	-0.18048	0.0139735	ENSMUSG00000029821
Srm	-0.180547	0.0094191	ENSMUSG00000006442
Rplp1	-0.180912	0.00296147	ENSMUSG00000007892
Ptms	-0.181024	0.00244048	ENSMUSG00000030122
Shisa4	-0.181326	0.013466	ENSMUSG00000041889
Ints9	-0.181596	0.0381256	ENSMUSG00000021975
Rpl30	-0.181609	0.0197991	ENSMUSG00000058600
Chmp2a	-0.181648	0.00522934	ENSMUSG00000033916
Anapc13	-0.181897	0.0182795	ENSMUSG00000035048
Psenen	-0.181925	0.0157913	ENSMUSG00000036835
Smim17	-0.182261	0.0133176	ENSMUSG00000093536
Cacnb3	-0.182404	0.013497	ENSMUSG00000003352
Ostc	-0.182673	0.00555597	ENSMUSG00000041084
Cst3	-0.18268	0.00246047	ENSMUSG00000027447
Arsa	-0.182723	0.0292864	ENSMUSG00000022620
Fgf13	-0.182978	0.0028943	ENSMUSG00000031137
Fmnl1	-0.183116	0.0411084	ENSMUSG00000055805
Fut8	-0.183291	0.00518727	ENSMUSG00000021065
Tbc1d10a	-0.183966	0.00464592	ENSMUSG00000034412
Pxmp4	-0.184235	0.0491263	ENSMUSG00000000876
Ptpmt1	-0.184244	0.015341	ENSMUSG00000063235
Ndufa5	-0.184245	0.0205306	ENSMUSG00000023089
Fuom	-0.184352	0.0195695	ENSMUSG00000025466
Zbtb2	-0.184909	0.0263843	ENSMUSG00000075327
Serf2	-0.184955	0.00883915	ENSMUSG00000074884
Ly6e	-0.185614	0.0014687	ENSMUSG00000022587
Ncdn	-0.186312	0.0374982	ENSMUSG00000028833
Dbi	-0.186349	0.0162369	ENSMUSG00000026385
Pfdn5	-0.186365	0.00392288	ENSMUSG00000001289
Cd38	-0.186414	0.0444559	ENSMUSG00000029084
Bdnf	-0.186584	0.0433631	ENSMUSG00000048482
Coa3	-0.18667	0.00812697	ENSMUSG00000017188
Cdk5r2	-0.186771	0.0434787	ENSMUSG00000090071
C2cd2	-0.186983	0.0393294	ENSMUSG00000045975
Ppdpf	-0.18756	0.00166739	ENSMUSG00000016344
Eif3i	-0.187756	0.00211855	ENSMUSG00000028798
Xbp1	-0.188017	0.00924528	ENSMUSG00000020484
Rnf166	-0.188071	0.0305545	ENSMUSG00000014470
Dbx2	-0.188115	0.0279192	ENSMUSG00000045608
Serpine2	-0.188284	0.0288525	ENSMUSG00000026249
Hapln1	-0.188306	0.0292326	ENSMUSG00000021613
Eif1b	-0.188316	3.03e-05	ENSMUSG00000006941
Taf12	-0.188444	0.0249409	ENSMUSG00000028899
Cdk5	-0.1885	0.00454774	ENSMUSG00000028969
Plcd4	-0.18883	0.0359306	ENSMUSG00000026173
Cox8a	-0.189054	0.00182274	ENSMUSG00000035885
Rps15	-0.189496	0.00350582	ENSMUSG00000063457
Fcf1	-0.189597	0.0167093	ENSMUSG00000021243
Nudt19	-0.18977	0.000491026	ENSMUSG00000034875
Pigyl	-0.189772	0.0364848	ENSMUSG00000010607
Hras	-0.189814	0.00102384	ENSMUSG00000025499
Mgat4b	-0.190645	0.00660669	ENSMUSG00000036620
Slc25a1	-0.190784	0.0165473	ENSMUSG00000003528
Rps14	-0.191	0.0293319	ENSMUSG00000024608
Uqcc2	-0.191174	0.00654163	ENSMUSG00000024208
Uqcrq	-0.191443	0.00327515	ENSMUSG00000044894
Ctnnd1	-0.191447	0.0362274	ENSMUSG00000034101
Dad1	-0.191448	0.00109829	ENSMUSG00000022174
Dolpp1	-0.191747	0.0210718	ENSMUSG00000026856
Fads1	-0.191919	0.0210706	ENSMUSG00000010663
Praf2	-0.191961	0.0360356	ENSMUSG00000031149
Rita1	-0.192184	0.0186452	ENSMUSG00000029600
Uqcr11	-0.1922	0.00429279	ENSMUSG00000020163
Sh3gl1	-0.192494	0.01664	ENSMUSG00000003200
Nenf	-0.192523	0.0138183	ENSMUSG00000037499
Pcgf6	-0.192758	0.0212255	ENSMUSG00000025050
Chga	-0.192771	0.033349	ENSMUSG00000021194
Gstm1	-0.192865	0.00906424	ENSMUSG00000058135
Npdc1	-0.192928	0.0135335	ENSMUSG00000015094
2310033P09Rik	-0.193132	0.0363327	ENSMUSG00000020441
Cacng7	-0.19358	0.0215332	ENSMUSG00000069806
Bcap31	-0.193893	0.00900316	ENSMUSG00000002015
Cox7b	-0.193906	0.0149126	ENSMUSG00000031231
Crmp1	-0.194355	0.00248745	ENSMUSG00000029121
Mpc2	-0.194427	0.00307715	ENSMUSG00000026568
Ndufa4	-0.194521	0.00232253	ENSMUSG00000029632
Taf10	-0.194545	0.0102902	ENSMUSG00000043866
Acot7	-0.194545	0.00165061	ENSMUSG00000028937
Timm13	-0.194611	0.0412322	ENSMUSG00000020219
Tomm5	-0.194646	0.0239056	ENSMUSG00000078713
Slco2b1	-0.194689	0.00832353	ENSMUSG00000030737
Pelo	-0.195278	0.0248755	ENSMUSG00000042275
Lsm4	-0.195397	0.0135214	ENSMUSG00000031848
Fis1	-0.195701	0.000516598	ENSMUSG00000019054
Dcakd	-0.195749	0.0398837	ENSMUSG00000020935
Cyb5r1	-0.195762	0.00735328	ENSMUSG00000026456
Hsd17b10	-0.195976	0.00868524	ENSMUSG00000025260
Apln	-0.196144	0.0361294	ENSMUSG00000037010
Cmtm5	-0.196181	0.0363839	ENSMUSG00000040759
Zfp771	-0.196407	0.0207771	ENSMUSG00000054716
Prr7	-0.196648	0.0247189	ENSMUSG00000034686
Uqcrh	-0.196745	0.000886793	ENSMUSG00000063882
Rpl11	-0.197044	0.000460039	ENSMUSG00000059291
Clu	-0.197137	0.0121555	ENSMUSG00000022037
Ndufv3	-0.197538	0.0232841	ENSMUSG00000024038
Smim26	-0.197732	0.037432	ENSMUSG00000074754
Ndufb4	-0.198036	0.0121379	ENSMUSG00000022820
Dhrs7	-0.198245	0.0214857	ENSMUSG00000021094
Ino80e	-0.198302	0.026903	ENSMUSG00000030689
H2afv	-0.198642	0.00247385	ENSMUSG00000041126
Ckb	-0.198759	0.00602185	ENSMUSG00000001270
Kti12	-0.198778	0.0470826	ENSMUSG00000073775
Syt7	-0.198794	0.0266341	ENSMUSG00000024743
Ube2r2	-0.198816	0.000172276	ENSMUSG00000036241
Bola3	-0.199312	0.0381155	ENSMUSG00000045160
Caly	-0.199349	0.0106699	ENSMUSG00000025468
Slc2a6	-0.200081	0.0392893	ENSMUSG00000036067
Ssbp4	-0.200188	0.0340789	ENSMUSG00000070003
Podxl2	-0.200224	0.0242056	ENSMUSG00000033152
Grina	-0.200314	0.0347579	ENSMUSG00000022564
Minos1	-0.200403	0.000183764	ENSMUSG00000050608
Arpc2	-0.200532	0.0249976	ENSMUSG00000006304
Dnajb11	-0.200756	6e-05	ENSMUSG00000004460
Napa	-0.200765	0.00271101	ENSMUSG00000006024
Ndufc2	-0.200923	0.00015258	ENSMUSG00000030647
B230217O12Rik	-0.201693	0.0239353	ENSMUSG00000097785
Rtl8b	-0.201773	0.00728759	ENSMUSG00000067924
Ctsd	-0.201855	0.0411892	ENSMUSG00000007891
Bri3	-0.201855	0.00562633	ENSMUSG00000047843
Dda1	-0.202018	0.00366575	ENSMUSG00000074247
Tmem218	-0.202131	0.0335969	ENSMUSG00000032121
Kcnk1	-0.202211	3.82e-06	ENSMUSG00000033998
Rps6kl1	-0.202247	0.0178681	ENSMUSG00000019235
Aurkaip1	-0.202299	0.00835522	ENSMUSG00000065990
D8Ertd738e	-0.202411	0.000588578	ENSMUSG00000019362
Arhgap12	-0.202442	0.0175205	ENSMUSG00000041225
Lrfn2	-0.202678	0.000808418	ENSMUSG00000040490
Snrnp35	-0.203231	0.0397609	ENSMUSG00000029402
Rps24	-0.203287	0.00107235	ENSMUSG00000025290
B3gat3	-0.203426	0.000347768	ENSMUSG00000071649
Mrps21	-0.204174	0.00167089	ENSMUSG00000054312
Sf3b5	-0.204241	0.00755699	ENSMUSG00000078348
Smdt1	-0.204247	0.000329079	ENSMUSG00000022452
Mrpl12	-0.204279	0.00168755	ENSMUSG00000039640
Cldn10	-0.204342	0.00248797	ENSMUSG00000022132
Nde1	-0.204378	0.0274713	ENSMUSG00000022678
Naa38	-0.204475	0.0384852	ENSMUSG00000059278
Anxa6	-0.204665	0.000155764	ENSMUSG00000018340
Dynll1	-0.204907	3.55e-05	ENSMUSG00000009013
Pcgf1	-0.20491	0.025401	ENSMUSG00000069678
Mrpl41	-0.205319	0.00131012	ENSMUSG00000036850
Tbkbp1	-0.205331	0.0180522	ENSMUSG00000038517
Fam107a	-0.205486	0.00316489	ENSMUSG00000021750
Galns	-0.205493	0.027973	ENSMUSG00000015027
Frg1	-0.206484	0.00419009	ENSMUSG00000031590
AI846148	-0.20661	0.00187883	ENSMUSG00000024970
Nptx2	-0.206662	0.0340828	ENSMUSG00000059991
Slc30a3	-0.206726	0.0247229	ENSMUSG00000029151
Ndufs7	-0.207034	0.00603693	ENSMUSG00000020153
Commd2	-0.207098	0.012142	ENSMUSG00000036513
Cnpy4	-0.207384	0.0393687	ENSMUSG00000036968
Mpeg1	-0.207555	0.0029226	ENSMUSG00000046805
Nrsn1	-0.207651	0.000391077	ENSMUSG00000048978
Cck	-0.207673	0.00582365	ENSMUSG00000032532
Nol12	-0.207993	0.00271124	ENSMUSG00000033099
Rpl24	-0.208334	0.0212436	ENSMUSG00000098274
Mzt2	-0.208352	0.00798419	ENSMUSG00000022671
1500009C09Rik	-0.208458	0.0131924	ENSMUSG00000068099
Ubald2	-0.208638	0.0239617	ENSMUSG00000050628
Itgb1bp1	-0.208709	0.00829529	ENSMUSG00000062352
Abhd17c	-0.209319	0.0133975	ENSMUSG00000038459
Psmd8	-0.209549	0.00245216	ENSMUSG00000030591
Tbc1d25	-0.209774	0.0262769	ENSMUSG00000039201
Lrrn2	-0.210009	0.020242	ENSMUSG00000026443
Ypel3	-0.210228	0.00203198	ENSMUSG00000042675
Prdx5	-0.210376	0.00486769	ENSMUSG00000024953
Ndufb11	-0.210403	0.00319412	ENSMUSG00000031059
Snrnp25	-0.210569	0.0332965	ENSMUSG00000040767
AI413582	-0.210782	0.0303682	ENSMUSG00000062753
Drap1	-0.211051	0.000484284	ENSMUSG00000024914
Cdpf1	-0.211541	0.0379516	ENSMUSG00000064284
Ddit3	-0.212386	0.00571765	ENSMUSG00000025408
Sat1	-0.212612	0.00659076	ENSMUSG00000025283
Uqcrb	-0.213049	0.000483153	ENSMUSG00000021520
Polr2h	-0.213215	0.0203355	ENSMUSG00000021018
Rpl37a	-0.213311	0.00608838	ENSMUSG00000046330
Tmem129	-0.213376	0.0064548	ENSMUSG00000019295
Cox6b1	-0.213381	0.00206811	ENSMUSG00000036751
Rit1	-0.213461	0.00185846	ENSMUSG00000028057
Rgs4	-0.213696	0.0452694	ENSMUSG00000038530
Tst	-0.213715	0.0058125	ENSMUSG00000044986
As3mt	-0.214075	0.0376982	ENSMUSG00000003559
Slc25a42	-0.215461	0.0468094	ENSMUSG00000002346
Dok7	-0.215502	0.0323844	ENSMUSG00000044716
Mettl22	-0.21566	0.00882831	ENSMUSG00000039345
Rps12	-0.215761	3.13e-05	ENSMUSG00000061983
Snx3	-0.21595	0.00191595	ENSMUSG00000019804
Tfeb	-0.217954	0.0379739	ENSMUSG00000023990
Actr3b	-0.218644	0.0093839	ENSMUSG00000056367
Rpl37	-0.218708	0.000503279	ENSMUSG00000041841
Cisd3	-0.21894	0.0130806	ENSMUSG00000078695
Ctsh	-0.218993	0.0345474	ENSMUSG00000032359
Map1lc3a	-0.21943	0.00216864	ENSMUSG00000027602
Ndufa11	-0.219575	0.030522	ENSMUSG00000002379
Wdr83os	-0.219941	0.00499185	ENSMUSG00000059355
Cox7c	-0.219977	2.7e-05	ENSMUSG00000017778
Polr2f	-0.220259	0.00220492	ENSMUSG00000033020
Cox6a1	-0.220456	0.000430296	ENSMUSG00000041697
Fau	-0.220878	0.000945281	ENSMUSG00000038274
Rnf208	-0.221309	0.0111575	ENSMUSG00000044628
Gfer	-0.221446	0.0176139	ENSMUSG00000040888
Zfp580	-0.221522	0.0474768	ENSMUSG00000055633
Camk2n1	-0.222045	0.00509061	ENSMUSG00000046447
Rps5	-0.222312	7.56e-06	ENSMUSG00000012848
Selplg	-0.222589	0.0291758	ENSMUSG00000048163
Fam96b	-0.222618	0.0353793	ENSMUSG00000031879
Uqcr10	-0.22278	0.000123517	ENSMUSG00000059534
Clmp	-0.223055	0.0101913	ENSMUSG00000032024
Pcyox1l	-0.223094	0.0159747	ENSMUSG00000024579
Tmem11	-0.223289	0.00450977	ENSMUSG00000043284
Mpnd	-0.223893	0.00026258	ENSMUSG00000003199
Pde6d	-0.224016	0.00578376	ENSMUSG00000026239
Tmem121	-0.224157	0.00564988	ENSMUSG00000049036
Ndufa1	-0.224298	0.00250354	ENSMUSG00000016427
Foxred2	-0.224521	0.0367765	ENSMUSG00000016552
Clec2l	-0.224973	0.00135568	ENSMUSG00000079598
Coq10b	-0.225142	0.0141041	ENSMUSG00000025981
Zfp467	-0.225321	0.0386516	ENSMUSG00000068551
Trappc2l	-0.225446	0.000589073	ENSMUSG00000015013
Pdia4	-0.22554	0.0258564	ENSMUSG00000025823
Dpysl5	-0.225808	0.0477663	ENSMUSG00000029168
2010107E04Rik	-0.225977	3.08e-06	ENSMUSG00000021290
Dynlrb1	-0.226042	0.0100736	ENSMUSG00000047459
Mrpl34	-0.226115	0.00568003	ENSMUSG00000034880
Rps29	-0.22659	0.000316195	ENSMUSG00000034892
Mrpl42	-0.226613	0.0473697	ENSMUSG00000062981
Psd	-0.226841	0.0212273	ENSMUSG00000037126
Tcirg1	-0.227013	0.0261624	ENSMUSG00000001750
Rap1gap	-0.227361	0.03341	ENSMUSG00000041351
Rhno1	-0.227652	0.0190019	ENSMUSG00000048668
Tifa	-0.228166	0.0255509	ENSMUSG00000046688
Slc35b2	-0.228306	0.00751397	ENSMUSG00000037089
Romo1	-0.228307	0.00143147	ENSMUSG00000067847
Elof1	-0.228945	0.0037625	ENSMUSG00000013822
Trp53i11	-0.229113	0.00367735	ENSMUSG00000068735
Rps20	-0.229433	3.77e-06	ENSMUSG00000028234
Tmem189	-0.229469	0.0171858	ENSMUSG00000090213
Ctsz	-0.229997	0.00115824	ENSMUSG00000016256
Mrps24	-0.230011	0.0174248	ENSMUSG00000020477
Trappc6a	-0.230018	0.0347979	ENSMUSG00000002043
Cacng2	-0.230199	0.00461212	ENSMUSG00000019146
Emc6	-0.230902	0.00119515	ENSMUSG00000047260
Rpp25l	-0.231576	0.0144402	ENSMUSG00000036114
Gm2a	-0.231796	0.0429328	ENSMUSG00000000594
Eif3k	-0.231823	8.31e-05	ENSMUSG00000053565
Lsm2	-0.232153	0.0158288	ENSMUSG00000007050
Cdc34	-0.232416	0.00304495	ENSMUSG00000020307
Smarcd2	-0.23301	0.00320461	ENSMUSG00000078619
Higd2a	-0.233105	0.014898	ENSMUSG00000025868
Pak4	-0.233661	0.0355871	ENSMUSG00000030602
Adra2c	-0.233808	0.0354972	ENSMUSG00000045318
Dio2	-0.234489	0.00854534	ENSMUSG00000007682
Abhd11	-0.234611	0.00720968	ENSMUSG00000040532
Rogdi	-0.234903	0.00522813	ENSMUSG00000022540
Mrpl54	-0.235161	0.0282489	ENSMUSG00000034932
Dgka	-0.235523	0.0331467	ENSMUSG00000025357
Itpk1	-0.236427	0.00537785	ENSMUSG00000057963
Prmt8	-0.236888	0.00016259	ENSMUSG00000030350
C1ql2	-0.236961	0.0473105	ENSMUSG00000036907
Hpca	-0.236993	0.0385823	ENSMUSG00000028785
Car11	-0.237166	0.00955705	ENSMUSG00000003273
Adgre5	-0.237224	0.0348525	ENSMUSG00000002885
Ndufa7	-0.237496	0.00241816	ENSMUSG00000041881
Ndp	-0.237778	0.0286488	ENSMUSG00000040138
Atp5j2	-0.238141	1.07e-05	ENSMUSG00000038690
Kmt5a	-0.23817	0.00275571	ENSMUSG00000049327
Mien1	-0.238265	4e-05	ENSMUSG00000002580
H1fx	-0.238851	0.0227321	ENSMUSG00000044927
Mpst	-0.238906	0.00825226	ENSMUSG00000071711
Vim	-0.238921	0.040952	ENSMUSG00000026728
Rpl28	-0.238943	0.012346	ENSMUSG00000030432
Tsc22d4	-0.239293	0.000648474	ENSMUSG00000029723
Mb21d2	-0.239739	0.0162369	ENSMUSG00000051065
Mcm6	-0.239859	0.0298492	ENSMUSG00000026355
Slc25a33	-0.240019	0.000882494	ENSMUSG00000028982
Scnn1a	-0.240097	0.0496646	ENSMUSG00000030340
Timp4	-0.240223	0.000670692	ENSMUSG00000030317
Wbp1	-0.240379	0.0308337	ENSMUSG00000030035
Nrip2	-0.240708	0.0268201	ENSMUSG00000001520
Gsta4	-0.240991	0.00907718	ENSMUSG00000032348
Ndufb7	-0.241272	0.000332869	ENSMUSG00000033938
Il11ra1	-0.242025	0.00158223	ENSMUSG00000073889
Cotl1	-0.242596	0.0192332	ENSMUSG00000031827
Scand1	-0.242608	0.0349892	ENSMUSG00000046229
G6pdx	-0.242662	0.0347461	ENSMUSG00000031400
C1ql1	-0.242696	0.0194434	ENSMUSG00000045532
Ncf1	-0.242913	0.0423091	ENSMUSG00000015950
Git1	-0.243108	0.00110537	ENSMUSG00000011877
Ackr1	-0.243407	0.00258627	ENSMUSG00000037872
Gadd45g	-0.243509	0.00394542	ENSMUSG00000021453
Fkbp1b	-0.243845	0.0138148	ENSMUSG00000020635
1700123O20Rik	-0.244322	0.00229171	ENSMUSG00000040822
Adgrg1	-0.244883	0.0367287	ENSMUSG00000031785
Nagpa	-0.245379	0.00597997	ENSMUSG00000023143
Chchd10	-0.245697	0.0317476	ENSMUSG00000049422
Rpl34	-0.246113	0.000888924	ENSMUSG00000062006
Ccdc34	-0.246147	0.000419548	ENSMUSG00000027160
Slc39a12	-0.246469	0.0186061	ENSMUSG00000036949
Dagla	-0.247177	0.0341888	ENSMUSG00000035735
Mrpl52	-0.248093	0.00984544	ENSMUSG00000010406
Rpl18a	-0.248587	0.000385412	ENSMUSG00000045128
mt-Ta	-0.248738	0.00871047	ENSMUSG00000064347
Hist1h1c	-0.248749	0.0166734	ENSMUSG00000036181
Ufsp1	-0.249197	0.0324238	ENSMUSG00000051502
Csnk2b	-0.249217	0.018497	ENSMUSG00000024387
Anxa3	-0.24924	0.0434894	ENSMUSG00000029484
Sult1a1	-0.24954	0.00542943	ENSMUSG00000030711
Mcrip2	-0.249662	0.0174717	ENSMUSG00000025732
Fam57b	-0.249892	0.0141199	ENSMUSG00000058966
Trem2	-0.250121	0.0196432	ENSMUSG00000023992
Jam2	-0.250222	0.0253301	ENSMUSG00000053062
Lin37	-0.250558	0.0361973	ENSMUSG00000036845
Rpl35	-0.25087	0.000403944	ENSMUSG00000062997
CAAA01118383.1	-0.250916	0.025197	ENSMUSG00000063897
Dgat2	-0.251052	0.0052379	ENSMUSG00000030747
Ntsr2	-0.251988	0.00103378	ENSMUSG00000020591
Pfn1	-0.252036	0.00448879	ENSMUSG00000018293
S100a13	-0.252144	0.0129079	ENSMUSG00000042312
Mgat5b	-0.252186	0.0417575	ENSMUSG00000043857
Gpr37l1	-0.252582	3.55e-07	ENSMUSG00000026424
Aes	-0.252899	0.00263337	ENSMUSG00000054452
Lin7b	-0.253193	0.0244177	ENSMUSG00000003872
Tmem204	-0.254061	0.0282387	ENSMUSG00000024168
Rtn4r	-0.254124	0.00130061	ENSMUSG00000043811
Slc2a1	-0.255484	0.00120864	ENSMUSG00000028645
Mospd3	-0.255485	0.0324834	ENSMUSG00000037221
3300002P13Rik	-0.255628	0.0350965	ENSMUSG00000107585
Neurod2	-0.256342	0.0205686	ENSMUSG00000038255
Slc1a6	-0.256974	0.0101089	ENSMUSG00000005357
Lpcat4	-0.257058	0.000725918	ENSMUSG00000027134
AW047730	-0.257076	0.00342884	ENSMUSG00000097428
St3gal4	-0.257134	0.00540244	ENSMUSG00000032038
Atox1	-0.257688	0.0263382	ENSMUSG00000018585
Rac3	-0.257723	0.02196	ENSMUSG00000018012
Hmg20b	-0.257765	0.0384064	ENSMUSG00000020232
Elob	-0.258217	0.00375284	ENSMUSG00000055839
Cyba	-0.258231	0.0435338	ENSMUSG00000006519
Tpd52l1	-0.258247	0.0119771	ENSMUSG00000000296
Med29	-0.2586	0.00671956	ENSMUSG00000003444
Mgst3	-0.258652	0.00951647	ENSMUSG00000026688
Mylk	-0.258925	0.0120947	ENSMUSG00000022836
Cntfr	-0.259485	0.03393	ENSMUSG00000028444
Asna1	-0.259587	0.00164207	ENSMUSG00000052456
Ssna1	-0.260543	0.000585994	ENSMUSG00000026966
Stard10	-0.261093	0.0203725	ENSMUSG00000030688
Rpl26	-0.26136	0.000510283	ENSMUSG00000060938
Cib1	-0.261405	0.0476672	ENSMUSG00000030538
Rras	-0.261633	0.0158183	ENSMUSG00000038387
Myl9	-0.262154	0.0256419	ENSMUSG00000067818
Cmtm3	-0.262876	0.0201753	ENSMUSG00000031875
Bad	-0.264053	0.0264624	ENSMUSG00000024959
Pou2f2	-0.264833	0.0345034	ENSMUSG00000008496
Rps28	-0.264873	0.0046225	ENSMUSG00000067288
Reep2	-0.265927	0.00648695	ENSMUSG00000038555
Prr5	-0.266138	0.0132012	ENSMUSG00000036106
Zfpm1	-0.266909	0.0411618	ENSMUSG00000049577
Rps26	-0.268046	0.00935418	ENSMUSG00000025362
Tmub1	-0.268279	0.0316094	ENSMUSG00000028958
Sh3bgrl3	-0.268497	0.0159128	ENSMUSG00000028843
Nudt12	-0.268864	0.0297834	ENSMUSG00000024228
Tchh	-0.269373	0.0399921	ENSMUSG00000052415
Fam162a	-0.270398	8.61e-06	ENSMUSG00000003955
Bola2	-0.270673	0.000821637	ENSMUSG00000047721
Pcsk1n	-0.270948	0.0159182	ENSMUSG00000039278
Tpm4	-0.271195	0.000421005	ENSMUSG00000031799
Trnp1	-0.271263	0.00213863	ENSMUSG00000056596
Ifitm10	-0.27179	0.00380472	ENSMUSG00000045777
Wnt9a	-0.273887	0.0281186	ENSMUSG00000000126
S100a1	-0.274212	3.86e-05	ENSMUSG00000044080
Cebpb	-0.274407	0.0242888	ENSMUSG00000056501
Dexi	-0.274664	0.000288513	ENSMUSG00000038055
Pnpla7	-0.274885	0.00607758	ENSMUSG00000036833
Ccnjl	-0.275297	0.0388427	ENSMUSG00000044707
Robo4	-0.27545	0.0292044	ENSMUSG00000032125
Selenow	-0.275776	7.96e-05	ENSMUSG00000041571
Dusp14	-0.276357	0.00168652	ENSMUSG00000018648
Rpa2	-0.276385	0.00282903	ENSMUSG00000028884
Meis3	-0.276822	0.00511759	ENSMUSG00000041420
Manf	-0.277226	0.0100022	ENSMUSG00000032575
Gpr108	-0.277646	0.0215463	ENSMUSG00000005823
Herpud1	-0.277918	0.0237248	ENSMUSG00000031770
Itgb2	-0.278279	0.0307153	ENSMUSG00000000290
Tyrobp	-0.278715	0.0207475	ENSMUSG00000030579
Ethe1	-0.279092	0.0162929	ENSMUSG00000064254
Vamp1	-0.27924	0.0238303	ENSMUSG00000030337
Trib2	-0.279265	3.66e-05	ENSMUSG00000020601
Hbegf	-0.27956	0.0164598	ENSMUSG00000024486
Rpl41	-0.281023	0.00198887	ENSMUSG00000093674
Rps27l	-0.281833	0.00467793	ENSMUSG00000036781
Gjb6	-0.282701	3.14e-05	ENSMUSG00000040055
Rex1bd	-0.283231	0.000319304	ENSMUSG00000058833
Ift27	-0.283348	0.00571047	ENSMUSG00000016637
Ndrg2	-0.283366	3.93e-06	ENSMUSG00000004558
Dcxr	-0.283406	0.0181254	ENSMUSG00000039450
Nrarp	-0.283659	0.0230461	ENSMUSG00000078202
Hist1h2bc	-0.283724	0.00166322	ENSMUSG00000018102
Inpp5j	-0.284161	0.00452016	ENSMUSG00000034570
Rgs10	-0.285269	0.00384946	ENSMUSG00000030844
Irgm1	-0.28714	0.0165089	ENSMUSG00000046879
Fcrls	-0.287372	0.000793512	ENSMUSG00000015852
Mt3	-0.287414	4.06e-05	ENSMUSG00000031760
Rpp25	-0.287657	0.0211584	ENSMUSG00000062309
Cachd1	-0.287716	0.0182767	ENSMUSG00000028532
Aldoc	-0.289495	6.09e-07	ENSMUSG00000017390
Cyp4f14	-0.289554	0.00840992	ENSMUSG00000024292
Ablim3	-0.289868	0.020064	ENSMUSG00000032735
Rem2	-0.289877	0.0184763	ENSMUSG00000022176
Lrrc3b	-0.290016	0.0274443	ENSMUSG00000045201
Kcnc3	-0.290045	0.0214987	ENSMUSG00000062785
Pcdhb3	-0.290089	0.00958829	ENSMUSG00000045498
Pvalb	-0.29014	0.0148508	ENSMUSG00000005716
Cnih2	-0.290143	0.0106447	ENSMUSG00000024873
Mif	-0.290569	0.00395338	ENSMUSG00000033307
Hpgd	-0.290616	0.0276011	ENSMUSG00000031613
Gon7	-0.290658	0.0420541	ENSMUSG00000091931
Lct	-0.29093	0.0424192	ENSMUSG00000026354
Spata13	-0.293008	0.0392142	ENSMUSG00000021990
Nrgn	-0.293755	0.0039305	ENSMUSG00000053310
Tmem176a	-0.294548	0.0175823	ENSMUSG00000023367
Olfr287	-0.295881	0.0473183	ENSMUSG00000090129
Avpi1	-0.297633	0.003637	ENSMUSG00000018821
Msrb1	-0.297755	0.000520101	ENSMUSG00000075705
Rgs14	-0.298187	0.0320969	ENSMUSG00000052087
Zfp385a	-0.300431	0.0364385	ENSMUSG00000000552
Idnk	-0.300759	0.00314272	ENSMUSG00000050002
mt-Nd2	-0.301183	0.0377578	ENSMUSG00000064345
C1qc	-0.301325	0.00107141	ENSMUSG00000036896
Zbtb7b	-0.30133	0.0281823	ENSMUSG00000028042
Znrd1	-0.303187	0.00790006	ENSMUSG00000036315
C1qb	-0.305788	0.00158202	ENSMUSG00000036905
Samd10	-0.305943	0.00503581	ENSMUSG00000038605
Lyn	-0.306049	0.00868658	ENSMUSG00000042228
Enho	-0.306087	8.04e-05	ENSMUSG00000028445
Iglon5	-0.306521	0.011081	ENSMUSG00000013367
mt-Cytb	-0.306642	0.0275216	ENSMUSG00000064370
Pttg1	-0.307917	0.000146334	ENSMUSG00000020415
H2-T23	-0.308247	0.0336494	ENSMUSG00000067212
Prom1	-0.308561	0.00753237	ENSMUSG00000029086
Lrrc2	-0.308937	0.0422965	ENSMUSG00000032495
Eng	-0.309052	0.0227086	ENSMUSG00000026814
Pantr1	-0.310028	0.0210378	ENSMUSG00000060424
Rtl8a	-0.310822	0.00195787	ENSMUSG00000067925
Hrh2	-0.312047	0.0422837	ENSMUSG00000034987
Sac3d1	-0.312792	0.005966	ENSMUSG00000024790
Cops9	-0.313658	0.000423881	ENSMUSG00000073616
Cavin3	-0.314876	0.00043725	ENSMUSG00000037060
C1qa	-0.315865	0.00109167	ENSMUSG00000036887
Abracl	-0.316416	0.00690875	ENSMUSG00000078453
Tnfrsf1b	-0.317701	0.0363456	ENSMUSG00000028599
Pafah1b3	-0.318547	0.014393	ENSMUSG00000005447
Rnf39	-0.320148	0.0385517	ENSMUSG00000036492
Mt1	-0.321138	5.27e-05	ENSMUSG00000031765
Emx1	-0.321166	0.0127293	ENSMUSG00000033726
Dbp	-0.321996	0.0135038	ENSMUSG00000059824
Lrrc55	-0.322126	0.0202159	ENSMUSG00000075224
Smtn	-0.323804	0.0106981	ENSMUSG00000020439
Fam163a	-0.324589	0.0121086	ENSMUSG00000015484
Serpina3n	-0.324927	0.0257416	ENSMUSG00000021091
Crlf1	-0.326236	0.032399	ENSMUSG00000007888
Tgfb1	-0.32659	0.0137932	ENSMUSG00000002603
Creld2	-0.327231	0.000377378	ENSMUSG00000023272
Rhoc	-0.327382	0.0054656	ENSMUSG00000002233
S100b	-0.328105	2.58e-05	ENSMUSG00000033208
Ly6c1	-0.329005	3.36e-06	ENSMUSG00000079018
Hcn2	-0.329166	0.00733689	ENSMUSG00000020331
Rai2	-0.329246	0.0397858	ENSMUSG00000043518
Maml2	-0.331312	0.00149963	ENSMUSG00000031925
Lrrc10b	-0.331512	0.033034	ENSMUSG00000090291
Ctss	-0.331533	2.14e-06	ENSMUSG00000038642
Catsperz	-0.332549	0.0311243	ENSMUSG00000050623
Hba-a1	-0.334952	0.0309081	ENSMUSG00000069919
Nfkbie	-0.335096	0.0478577	ENSMUSG00000023947
Wfs1	-0.335437	0.00403467	ENSMUSG00000039474
Fam163b	-0.337684	0.00835621	ENSMUSG00000009216
[truncated: 296 more rows]

## Sheet: Mecp2+- Vehicle
Genes disrupted in Mecp2+/- vehicle-treated mice.
Gene.name	log2FoldChange	pvalue	ID
Prdm12	2.29124	0.0289993	ENSMUSG00000079466
Dlk1	2.19717	8.79e-05	ENSMUSG00000040856
Cpa6	1.75651	0.00204169	ENSMUSG00000042501
Dio3	1.57779	0.0349793	ENSMUSG00000075707
Capn11	1.56627	0.00104227	ENSMUSG00000058626
Trhr	1.51966	0.000521359	ENSMUSG00000038760
Scn5a	1.40502	0.000292702	ENSMUSG00000032511
Arhgap6	1.34805	8.2e-05	ENSMUSG00000031355
Cbln3	1.34286	0.0190324	ENSMUSG00000040380
Avp	1.33875	0.0010321	ENSMUSG00000037727
Btc	1.2904	0.00302444	ENSMUSG00000082361
Glp1r	1.28121	0.000764209	ENSMUSG00000024027
Slc26a7	1.27866	0.00562064	ENSMUSG00000040569
Sec14l3	1.25801	0.0298541	ENSMUSG00000054986
Gpr88	1.23893	0.0200253	ENSMUSG00000068696
Papln	1.22666	0.000162896	ENSMUSG00000021223
Bmp3	1.19666	1.12e-05	ENSMUSG00000029335
Col6a5	1.15934	0.000283116	ENSMUSG00000091345
Col6a2	1.15487	3.69e-06	ENSMUSG00000020241
Gm37176	1.09622	0.0187847	ENSMUSG00000103378
Gpr101	1.08719	1.79e-11	ENSMUSG00000036357
Col23a1	1.07677	0.0128269	ENSMUSG00000063564
Gm28578	1.0742	0.000630573	ENSMUSG00000100417
Pde11a	1.06572	5.51e-08	ENSMUSG00000075270
Prss23os	1.06466	0.00358989	ENSMUSG00000030623
Krt5	1.05006	0.0165393	ENSMUSG00000061527
Mir1188	1.04765	0.00931729	ENSMUSG00000080406
Col6a1	1.04274	2.53e-09	ENSMUSG00000001119
Cftr	1.0273	0.037055	ENSMUSG00000041301
Gm4969	1.01362	0.00412977	ENSMUSG00000085601
Gm20274	0.996844	0.0280717	ENSMUSG00000108551
Fermt1	0.994336	0.0296816	ENSMUSG00000027356
Asb4	0.986228	0.0146703	ENSMUSG00000042607
Acp7	0.972943	0.00467531	ENSMUSG00000037469
Col6a3	0.970324	0.0198942	ENSMUSG00000048126
Gm28119	0.968266	0.00406767	ENSMUSG00000100158
Hs3st2	0.967731	1.31e-09	ENSMUSG00000046321
Pcsk2os2	0.954145	0.0230866	ENSMUSG00000087115
Dchs2	0.953555	2.08e-05	ENSMUSG00000102692
Gm16702	0.947573	0.0069223	ENSMUSG00000097796
Crocc2	0.931544	0.00989538	ENSMUSG00000084989
Peg10	0.91735	3.26e-05	ENSMUSG00000092035
Gm4724	0.908191	0.006212	ENSMUSG00000078897
D430018E03Rik	0.901966	0.00659791	ENSMUSG00000097559
Il12rb2	0.898936	0.0138856	ENSMUSG00000018341
Gm10564	0.894384	0.018464	ENSMUSG00000073686
Fam205c	0.891952	6.42e-06	ENSMUSG00000050141
Gm44846	0.888053	0.0113525	ENSMUSG00000108993
Ano2	0.88645	0.00714275	ENSMUSG00000038115
Scin	0.877421	0.00092058	ENSMUSG00000002565
Gm20405	0.87194	0.049425	ENSMUSG00000092495
Gm15893	0.870166	0.0423658	ENSMUSG00000085246
Gm24966	0.867302	0.00384037	ENSMUSG00000064377
Vegfd	0.865683	0.0155826	ENSMUSG00000031380
Gm27028	0.86353	0.0328196	ENSMUSG00000097970
Eya2	0.862262	0.0067036	ENSMUSG00000017897
2600014E21Rik	0.8538	0.00228601	ENSMUSG00000100303
Gm9755	0.852642	0.034646	ENSMUSG00000030735
Ccdc180	0.851015	0.00940644	ENSMUSG00000035539
Piezo2	0.846212	0.00171842	ENSMUSG00000041482
Gm44832	0.843742	0.012524	ENSMUSG00000108832
Dtl	0.840414	0.000894984	ENSMUSG00000037474
Top2a	0.839927	0.0060332	ENSMUSG00000020914
Rspo2	0.839918	0.000140857	ENSMUSG00000051920
Gm17733	0.836611	0.0452269	ENSMUSG00000097486
Insm2	0.834341	0.0433767	ENSMUSG00000045440
Gm37792	0.829072	0.0235141	ENSMUSG00000102321
Gm9754	0.828547	0.0295808	ENSMUSG00000029360
Mir212	0.827809	0.0086364	ENSMUSG00000065590
Gm30382	0.823006	0.0252517	ENSMUSG00000106515
Sp8	0.822794	0.028286	ENSMUSG00000048562
Gm38372	0.821596	0.0137087	ENSMUSG00000103509
Ghrl	0.818842	0.0351357	ENSMUSG00000064177
Gm26734	0.818139	0.0398356	ENSMUSG00000097460
Gm33533	0.817414	0.00759811	ENSMUSG00000104237
Dnah10	0.816076	0.00249458	ENSMUSG00000038011
1700003D09Rik	0.814011	0.0200834	ENSMUSG00000085944
Gm43517	0.812703	0.000374002	ENSMUSG00000089922
Gm45718	0.806712	0.00157604	ENSMUSG00000109390
5830487J09Rik	0.806059	0.0465894	ENSMUSG00000104830
Gm29156	0.801944	0.0269746	ENSMUSG00000100480
Plcxd3	0.79888	0.00102823	ENSMUSG00000049148
Mir186	0.793881	0.0279673	ENSMUSG00000065431
Sytl5	0.787397	0.000702257	ENSMUSG00000054453
Sytl1	0.786704	0.0238666	ENSMUSG00000028860
Fam166b	0.784094	0.0362304	ENSMUSG00000042788
Fzd3	0.7828	3.71e-05	ENSMUSG00000007989
Gm26604	0.774889	0.034417	ENSMUSG00000097079
4932442E05Rik	0.774157	0.0439	ENSMUSG00000104443
6030443J06Rik	0.768898	0.0240977	ENSMUSG00000097207
Gm20517	0.761824	0.0271458	ENSMUSG00000023984
Kcng3	0.761507	0.00349269	ENSMUSG00000045053
Gm45881	0.758551	0.0466399	ENSMUSG00000110408
Ak9	0.751562	0.0423924	ENSMUSG00000091415
Gm45188	0.750529	0.00636196	ENSMUSG00000109282
Gm7435	0.74994	0.0264474	ENSMUSG00000111662
Cyp2r1	0.744945	0.0398918	ENSMUSG00000030670
Gm44667	0.744203	0.045081	ENSMUSG00000109539
Aff2	0.738346	1.3e-05	ENSMUSG00000031189
Sema3a	0.736222	0.00010646	ENSMUSG00000028883
Gm9801	0.733518	0.00177913	ENSMUSG00000045813
Gm26711	0.724152	0.0283306	ENSMUSG00000097904
Twist1	0.722368	0.00681517	ENSMUSG00000035799
Gm42463	0.717807	0.0328938	ENSMUSG00000106032
Hgf	0.714168	0.00267771	ENSMUSG00000028864
Mybpc1	0.713024	0.0113155	ENSMUSG00000020061
Nek10	0.710834	0.00182419	ENSMUSG00000042567
Cdh4	0.707002	8.89e-10	ENSMUSG00000000305
Pld5	0.705605	0.0439506	ENSMUSG00000055214
Rxrg	0.703091	0.0255401	ENSMUSG00000015843
Gm47962	0.699265	0.017696	ENSMUSG00000111583
Lrrc74b	0.698055	0.028016	ENSMUSG00000022759
Gm19744	0.697821	0.00888059	ENSMUSG00000100706
Klf12	0.694511	0.00190839	ENSMUSG00000072294
Crybg3	0.694376	0.0427899	ENSMUSG00000091562
Gm16364	0.692974	0.0499003	ENSMUSG00000087014
Gm14584	0.69221	0.0378368	ENSMUSG00000083798
Atp2b4	0.691772	0.022383	ENSMUSG00000026463
Ptger3	0.690148	0.00845517	ENSMUSG00000040016
Cavin4	0.681951	0.0384995	ENSMUSG00000028348
Oacyl	0.681785	0.0298898	ENSMUSG00000046610
Egf	0.680272	0.00591124	ENSMUSG00000028017
Fndc9	0.676195	0.0223263	ENSMUSG00000048721
Adra1a	0.674311	6.22e-05	ENSMUSG00000045875
Esr1	0.673382	0.00386507	ENSMUSG00000019768
Gm43622	0.673291	0.0315946	ENSMUSG00000104988
A730036I17Rik	0.671073	0.0286306	ENSMUSG00000056738
Tcerg1l	0.669286	0.00058169	ENSMUSG00000091002
6430584L05Rik	0.669075	0.00440167	ENSMUSG00000108228
Srrm4os	0.666489	0.0127918	ENSMUSG00000086219
Gm38387	0.662702	0.00562181	ENSMUSG00000102374
2700033N17Rik	0.662497	0.0309374	ENSMUSG00000086328
Gm45793	0.660995	0.0442528	ENSMUSG00000109150
Slit2	0.660372	3.76e-07	ENSMUSG00000031558
Lcor	0.658754	0.000240124	ENSMUSG00000025019
Efna5	0.658077	0.0108714	ENSMUSG00000048915
Gm44164	0.644418	0.00672317	ENSMUSG00000107756
Greb1l	0.642917	6.32e-11	ENSMUSG00000042942
Nkain3	0.642664	0.000277318	ENSMUSG00000055761
Gm38077	0.642439	0.000320643	ENSMUSG00000104344
Gm17024	0.642053	0.0150678	ENSMUSG00000090582
Gm15777	0.641685	0.00982146	ENSMUSG00000085269
Gm11766	0.640424	0.00451492	ENSMUSG00000086924
Gm26833	0.638972	0.0072024	ENSMUSG00000097406
Gm14164	0.638069	0.0192731	ENSMUSG00000068062
Klhl35	0.635766	0.0303405	ENSMUSG00000035298
Gm28800	0.633493	0.0339266	ENSMUSG00000099760
Gm36989	0.633256	0.0155125	ENSMUSG00000102496
Pbx3	0.631179	1.37e-05	ENSMUSG00000038718
Gm43031	0.628011	0.00324299	ENSMUSG00000106535
A930004J17Rik	0.62725	0.000758877	ENSMUSG00000102602
Gm15535	0.619423	0.0055607	ENSMUSG00000085527
Slc8a1	0.617853	2.42e-05	ENSMUSG00000054640
6430511E19Rik	0.616543	0.000498829	ENSMUSG00000102555
Kctd8	0.616239	3.68e-05	ENSMUSG00000037653
Sgcd	0.615394	0.0176439	ENSMUSG00000020354
Sdk1	0.614417	7.07e-05	ENSMUSG00000039683
Clrn1	0.611843	0.031385	ENSMUSG00000043850
C230034O21Rik	0.606717	0.0106593	ENSMUSG00000086181
Gm45884	0.606231	0.000638972	ENSMUSG00000109836
Sox1ot	0.605534	9.01e-06	ENSMUSG00000047935
Gm38104	0.603935	0.0109899	ENSMUSG00000104154
Cdyl2	0.601489	0.000475984	ENSMUSG00000031758
Btbd8	0.597638	0.0247743	ENSMUSG00000111375
Trabd2b	0.597429	0.00313786	ENSMUSG00000070867
Bche	0.59585	0.00193171	ENSMUSG00000027792
Barx2	0.59398	0.029815	ENSMUSG00000032033
Tenm3	0.593914	2.1e-05	ENSMUSG00000031561
Ptar1	0.589066	0.00758174	ENSMUSG00000074925
Gm26852	0.588689	0.0326285	ENSMUSG00000097231
Gm10010	0.585082	0.00936064	ENSMUSG00000056771
Gm38155	0.584273	0.0253729	ENSMUSG00000104245
Pde1c	0.58276	1.03e-07	ENSMUSG00000004347
Zkscan16	0.58123	1.04e-06	ENSMUSG00000038630
Efnb2	0.580938	0.000745425	ENSMUSG00000001300
Gm42549	0.580155	0.0167968	ENSMUSG00000107320
Lnpep	0.577979	0.000693607	ENSMUSG00000023845
Cntnap3	0.577394	0.0371266	ENSMUSG00000033063
Gm38393	0.576029	0.00663953	ENSMUSG00000000948
Gm43808	0.56817	0.0216888	ENSMUSG00000107086
Adamtsl1	0.567056	7.84e-07	ENSMUSG00000066113
Gm26871	0.565801	0.0118135	ENSMUSG00000097311
Lmbrd2	0.564566	3.4e-05	ENSMUSG00000039704
Gpr25	0.564381	0.00946065	ENSMUSG00000052759
Sorcs1	0.563832	1.7e-05	ENSMUSG00000043531
Gm6277	0.563655	0.00681144	ENSMUSG00000097440
Gm26935	0.563436	0.0255449	ENSMUSG00000098146
C130074G19Rik	0.561135	0.0129973	ENSMUSG00000039349
Zfp618	0.560919	0.00283159	ENSMUSG00000028358
Gm37928	0.559997	2.84e-05	ENSMUSG00000104362
Pcdha1	0.5584	0.044383	ENSMUSG00000103442
Acvr2b	0.558209	0.000703051	ENSMUSG00000061393
Gm43445	0.557839	0.00974238	ENSMUSG00000104969
Gdap10	0.554357	0.034848	ENSMUSG00000096954
Anxa1	0.554029	0.0365972	ENSMUSG00000024659
Atp8a2	0.552963	0.000177042	ENSMUSG00000021983
Htr2a	0.552178	9.33e-06	ENSMUSG00000034997
Met	0.550703	0.0016621	ENSMUSG00000009376
Gm37694	0.547055	0.0447228	ENSMUSG00000102562
Npffr1	0.546179	0.0148266	ENSMUSG00000020090
Gm42725	0.546076	0.0426248	ENSMUSG00000105601
Hs6st3	0.543793	0.00124019	ENSMUSG00000053465
A830073O21Rik	0.542352	0.00260942	ENSMUSG00000091890
Krt20	0.542314	0.0207581	ENSMUSG00000035775
Lrp1b	0.54135	8.02e-05	ENSMUSG00000049252
Dlx1as	0.541235	0.0003254	ENSMUSG00000084946
Cep72	0.540618	0.0140438	ENSMUSG00000021572
Skap1	0.537492	0.0301883	ENSMUSG00000057058
Esyt3	0.537181	0.00484368	ENSMUSG00000037681
Gda	0.536994	1.34e-05	ENSMUSG00000058624
Gucy1a2	0.535911	0.00161515	ENSMUSG00000041624
Gm26944	0.53495	0.0101274	ENSMUSG00000098066
Tpbg	0.533354	0.0274321	ENSMUSG00000035274
Zdbf2	0.531758	0.0010839	ENSMUSG00000027520
Nmbr	0.531669	0.0234592	ENSMUSG00000019865
Rbm20	0.531615	0.0210946	ENSMUSG00000043639
Prss23	0.52946	1.35e-09	ENSMUSG00000039405
Mir421	0.528242	0.0137983	ENSMUSG00000065509
Asxl3	0.525073	0.000151926	ENSMUSG00000045215
Nhs	0.523911	0.00874713	ENSMUSG00000059493
Ptpn14	0.523679	0.0133813	ENSMUSG00000026604
E030013I19Rik	0.52343	0.0133343	ENSMUSG00000086843
Gfra1	0.521308	3.48e-09	ENSMUSG00000025089
Itga4	0.520834	7.41e-05	ENSMUSG00000027009
Cdkl4	0.515289	6.39e-05	ENSMUSG00000033966
Srcap	0.513424	0.00351127	ENSMUSG00000053877
Tenm1	0.513156	0.000760333	ENSMUSG00000016150
Cdh6	0.511716	4.23e-05	ENSMUSG00000039385
Slain1os	0.511559	0.0447545	ENSMUSG00000089707
Fbn1	0.504873	0.000169433	ENSMUSG00000027204
Hipk2	0.50442	0.00207437	ENSMUSG00000061436
Mirt1	0.504409	0.0269915	ENSMUSG00000097636
Zfp458	0.504294	0.000612891	ENSMUSG00000055480
Dlx6	0.502276	0.0201969	ENSMUSG00000029754
Dlx2	0.500748	0.00700275	ENSMUSG00000023391
Gm11767	0.499744	0.0146409	ENSMUSG00000085207
Kifc1	0.494166	0.0408953	ENSMUSG00000079553
D430036J16Rik	0.494116	0.037493	ENSMUSG00000097466
Ntn5	0.493251	0.0358402	ENSMUSG00000070564
Ankub1	0.49314	0.0308266	ENSMUSG00000074591
Stxbp5l	0.492594	0.00160139	ENSMUSG00000022829
Ptprt	0.491695	5.66e-05	ENSMUSG00000053141
6430573P05Rik	0.491583	0.00712192	ENSMUSG00000102545
Dyrk2	0.491084	0.000246602	ENSMUSG00000028630
Gm37824	0.488426	0.00152988	ENSMUSG00000104459
Myh7	0.487697	0.0321633	ENSMUSG00000053093
Etv1	0.48764	2.3e-09	ENSMUSG00000004151
Sec1	0.485895	0.0330402	ENSMUSG00000040364
Gm13110	0.483648	0.0238869	ENSMUSG00000086810
Dcc	0.482185	0.00330492	ENSMUSG00000060534
Dnah5	0.481824	0.00403236	ENSMUSG00000022262
Tox	0.481713	0.00779511	ENSMUSG00000041272
Irak1	0.48121	1.86e-05	ENSMUSG00000031392
Gm38394	0.479716	0.0108419	ENSMUSG00000094410
Gm9987	0.477256	0.0234336	ENSMUSG00000055958
Col19a1	0.477007	0.0167416	ENSMUSG00000026141
Kcnk9	0.4738	0.00512302	ENSMUSG00000036760
Nnat	0.472218	0.00336327	ENSMUSG00000067786
Col25a1	0.471755	7.24e-06	ENSMUSG00000058897
Frmd6	0.471486	8.11e-06	ENSMUSG00000048285
Meis2	0.471094	0.041954	ENSMUSG00000027210
C230004F18Rik	0.470764	0.00228882	ENSMUSG00000071753
Caln1	0.470709	5.19e-05	ENSMUSG00000060371
Kctd16	0.47055	0.00346802	ENSMUSG00000051401
Gcnt2	0.468766	1.17e-08	ENSMUSG00000021360
6430573F11Rik	0.468146	2.89e-06	ENSMUSG00000039620
Nov	0.467938	0.00684141	ENSMUSG00000037362
Samd12	0.467258	0.0208281	ENSMUSG00000058656
Pcdh7	0.466582	0.000491861	ENSMUSG00000029108
Hcn1	0.465984	0.000124854	ENSMUSG00000021730
D130040H23Rik	0.46301	0.00244044	ENSMUSG00000079038
Tcte1	0.462615	0.0231991	ENSMUSG00000023949
Cdc14b	0.457773	0.000260406	ENSMUSG00000033102
Kcnma1	0.457694	0.00163949	ENSMUSG00000063142
Zbtb37	0.457377	0.00450814	ENSMUSG00000043467
Arhgap10	0.456866	0.00163781	ENSMUSG00000037148
A830036E02Rik	0.456423	5.73e-07	ENSMUSG00000084890
A230006K03Rik	0.452177	0.0260796	ENSMUSG00000068151
C030018K13Rik	0.452057	0.0437975	ENSMUSG00000105352
Adgrl2	0.448772	4.34e-05	ENSMUSG00000028184
Gm9833	0.448014	0.00876127	ENSMUSG00000049230
Zic5	0.447435	0.0497812	ENSMUSG00000041703
Kif27	0.447372	0.00927087	ENSMUSG00000060176
Bmp2	0.444795	0.0359177	ENSMUSG00000027358
Neto1	0.444685	1.35e-05	ENSMUSG00000050321
Moap1	0.444655	0.022772	ENSMUSG00000096458
Asb18	0.44303	0.00264202	ENSMUSG00000067081
Sox5	0.442409	0.000199311	ENSMUSG00000041540
Tenm4	0.440468	0.000320049	ENSMUSG00000048078
Gm37309	0.440363	0.0311966	ENSMUSG00000103046
Grm8	0.438834	0.0141376	ENSMUSG00000024211
Flrt3	0.437716	6.23e-05	ENSMUSG00000051379
Thsd7b	0.437192	0.00172175	ENSMUSG00000042581
4932422M17Rik	0.436122	0.00229971	ENSMUSG00000105881
Aldh1l2	0.435962	0.00917605	ENSMUSG00000020256
Prdm16	0.43577	0.00747805	ENSMUSG00000039410
Snhg14	0.435051	0.000489734	ENSMUSG00000100826
A230001M10Rik	0.434562	0.0294854	ENSMUSG00000105891
Rgs9	0.434323	0.000122338	ENSMUSG00000020599
Alcam	0.433954	1.98e-05	ENSMUSG00000022636
Kif13b	0.433764	0.000167449	ENSMUSG00000060012
Ncam2	0.433569	7.18e-05	ENSMUSG00000022762
Fam135b	0.433232	0.0240838	ENSMUSG00000036800
Gm3365	0.432881	0.0130982	ENSMUSG00000111594
Sycp2	0.431475	0.0399781	ENSMUSG00000060445
Palm2	0.431123	0.00915341	ENSMUSG00000090053
Abca5	0.430951	0.000142787	ENSMUSG00000018800
Filip1	0.430949	6.91e-05	ENSMUSG00000034898
Gm21092	0.430941	0.00535562	ENSMUSG00000095403
Gm43039	0.430788	0.0419476	ENSMUSG00000107200
Vps13a	0.430157	0.000254324	ENSMUSG00000046230
Aff1	0.429494	1.74e-06	ENSMUSG00000029313
Kit	0.428722	0.00146518	ENSMUSG00000005672
Gprin3	0.427185	0.00140515	ENSMUSG00000045441
Psd3	0.427077	0.000175844	ENSMUSG00000030465
Oprd1	0.426317	0.00610214	ENSMUSG00000050511
Akap13	0.424659	9.53e-06	ENSMUSG00000066406
Unc5d	0.424656	0.0211805	ENSMUSG00000063626
4930480K23Rik	0.424639	0.0346793	ENSMUSG00000097284
Zfp941	0.424216	0.00113019	ENSMUSG00000060314
Gm5441	0.422565	0.0460658	ENSMUSG00000101930
Wnk3	0.422473	3.58e-05	ENSMUSG00000041245
Frem2	0.422325	0.0276044	ENSMUSG00000037016
Creb5	0.421771	0.0189394	ENSMUSG00000053007
Thsd4	0.421695	2.54e-05	ENSMUSG00000032289
Syt10	0.421198	0.0198738	ENSMUSG00000063260
B230206H07Rik	0.42113	0.034174	ENSMUSG00000086844
4932441J04Rik	0.420937	0.0299148	ENSMUSG00000097216
Gpc6	0.416887	0.00923269	ENSMUSG00000058571
Parm1	0.416312	1e-05	ENSMUSG00000034981
Xkr4	0.416278	0.00551055	ENSMUSG00000051951
Dgkh	0.416096	0.047362	ENSMUSG00000034731
Galnt2	0.415146	0.0118234	ENSMUSG00000089704
Map3k21	0.414912	0.036104	ENSMUSG00000031853
Hmcn1	0.414295	0.0237664	ENSMUSG00000066842
Arid5b	0.414248	0.00169215	ENSMUSG00000019947
Higd1b	0.412568	0.0450908	ENSMUSG00000020928
Gm32444	0.410706	0.0040292	ENSMUSG00000102729
BC065397	0.41037	0.0363794	ENSMUSG00000087368
1700001L05Rik	0.41009	0.0265056	ENSMUSG00000075511
Pde1a	0.408798	0.00102335	ENSMUSG00000059173
Dok6	0.408728	0.0300305	ENSMUSG00000073514
Rps6ka5	0.406711	7.91e-05	ENSMUSG00000021180
Dync2h1	0.406376	0.00103047	ENSMUSG00000047193
Gpr26	0.405858	0.000236145	ENSMUSG00000040125
Ankrd33b	0.405721	0.00212684	ENSMUSG00000022237
Ldb2	0.404611	0.000521814	ENSMUSG00000039706
Zfp871	0.402409	0.00118034	ENSMUSG00000024298
Ston2	0.402092	0.0136126	ENSMUSG00000020961
Nr2c2	0.401328	0.000127134	ENSMUSG00000005893
Dach1	0.400865	0.00547918	ENSMUSG00000055639
Fam198b	0.400355	0.0131066	ENSMUSG00000027955
Erbb4	0.400106	0.00342927	ENSMUSG00000062209
Zim1	0.399102	0.00388886	ENSMUSG00000002266
Ahr	0.397897	5.65e-05	ENSMUSG00000019256
Atr	0.397125	0.00034486	ENSMUSG00000032409
C130083M11Rik	0.395772	0.0206142	ENSMUSG00000106464
Kcnh5	0.395459	0.023429	ENSMUSG00000034402
Tnr	0.394587	0.00029592	ENSMUSG00000015829
Fan1	0.394291	0.000173953	ENSMUSG00000033458
Akap5	0.393133	0.000260485	ENSMUSG00000021057
Dst	0.392957	0.00174041	ENSMUSG00000026131
Sp9	0.390937	0.032512	ENSMUSG00000068859
Gm10649	0.390003	0.00739759	ENSMUSG00000074235
Itgb3	0.389235	0.0327863	ENSMUSG00000020689
Col4a2	0.388868	0.000434696	ENSMUSG00000031503
2019-03-03	0.388517	0.0457582	ENSMUSG00000032656
2610005L07Rik	0.386574	0.000171084	ENSMUSG00000071793
Col4a1	0.386101	0.000164857	ENSMUSG00000031502
Elavl4	0.385985	0.00521533	ENSMUSG00000028546
Tfcp2l1	0.384648	0.0287011	ENSMUSG00000026380
Stk33	0.383566	0.0494487	ENSMUSG00000031027
Ror1	0.383472	0.00350407	ENSMUSG00000035305
Gabrb2	0.382927	8.44e-05	ENSMUSG00000007653
Atp7a	0.382542	0.0362079	ENSMUSG00000033792
Usp9x	0.382379	0.000398678	ENSMUSG00000031010
Tmem2	0.382044	0.00020988	ENSMUSG00000024754
Slc9a4	0.38099	0.0109586	ENSMUSG00000026065
Gm26781	0.380771	0.0237613	ENSMUSG00000097433
Dlx6os1	0.380733	0.00190827	ENSMUSG00000090063
Tmppe	0.3799	0.00826099	ENSMUSG00000079260
Map2k6	0.379261	0.0023244	ENSMUSG00000020623
Tmem132d	0.378669	0.000186664	ENSMUSG00000034310
Zfp516	0.37829	0.000769685	ENSMUSG00000058881
Gm16185	0.37811	0.0134104	ENSMUSG00000084911
Pggt1b	0.377194	0.0116381	ENSMUSG00000024477
Zfp551	0.376733	0.0211891	ENSMUSG00000034071
Lyst	0.376357	0.00110911	ENSMUSG00000019726
Grip1	0.375621	3.22e-07	ENSMUSG00000034813
Glis3	0.374349	0.00225242	ENSMUSG00000052942
Eya4	0.373728	0.00359165	ENSMUSG00000010461
Itga11	0.371792	0.0161626	ENSMUSG00000032243
Satb1	0.371306	0.016674	ENSMUSG00000023927
Zmynd10	0.370164	0.036149	ENSMUSG00000010044
Gm26873	0.369795	0.0493735	ENSMUSG00000097379
Ndst3	0.369662	0.00120768	ENSMUSG00000027977
Tmem74	0.368718	0.0163859	ENSMUSG00000054409
Cep85l	0.368326	0.00967404	ENSMUSG00000038594
Gm47483	0.367791	0.031916	ENSMUSG00000111496
Cdh18	0.367621	0.0255702	ENSMUSG00000040420
Tmem245	0.367437	0.00273667	ENSMUSG00000055296
Lnx2	0.367319	0.00279212	ENSMUSG00000016520
Ccdc171	0.366926	0.0020375	ENSMUSG00000052407
Cdh22	0.366657	0.0015753	ENSMUSG00000053166
Intu	0.366066	0.000106799	ENSMUSG00000060798
Fat1	0.365954	0.0129745	ENSMUSG00000070047
Dgkg	0.365826	5.26e-06	ENSMUSG00000022861
Rreb1	0.365127	0.0088759	ENSMUSG00000039087
Synm	0.364921	6.35e-08	ENSMUSG00000030554
9530026P05Rik	0.363687	0.0386902	ENSMUSG00000097462
Helb	0.363367	0.0037766	ENSMUSG00000020228
Mga	0.363079	0.000679222	ENSMUSG00000033943
Igf2bp3	0.362462	0.00741622	ENSMUSG00000029814
Lzts1	0.36225	0.0100532	ENSMUSG00000036306
Tspan9	0.361544	0.0102021	ENSMUSG00000030352
Nos1ap	0.361001	5.39e-05	ENSMUSG00000038473
2310015A10Rik	0.360923	0.001867	ENSMUSG00000097729
Dock5	0.360829	0.0263258	ENSMUSG00000044447
Ranbp2	0.359766	0.00113487	ENSMUSG00000003226
Slc9a2	0.359271	0.000714382	ENSMUSG00000026062
Dgki	0.35907	0.0129364	ENSMUSG00000038665
Mtcp1	0.358648	0.0172574	ENSMUSG00000031200
Fat4	0.358627	0.0119457	ENSMUSG00000046743
Hap1	0.357315	2.45e-06	ENSMUSG00000006930
Man1a	0.35709	0.0029474	ENSMUSG00000003746
Negr1	0.356812	0.000295501	ENSMUSG00000040037
1700109H08Rik	0.356471	0.0278189	ENSMUSG00000008307
Usp34	0.3558	0.000568882	ENSMUSG00000056342
Adamts2	0.355661	0.0207284	ENSMUSG00000036545
Gabrb1	0.355572	3.07e-05	ENSMUSG00000029212
Gm43682	0.354998	0.0128052	ENSMUSG00000107019
Klhl11	0.354971	0.00951824	ENSMUSG00000048732
Cep135	0.35461	0.000253745	ENSMUSG00000036403
Xylt1	0.354358	3.59e-05	ENSMUSG00000030657
Mef2c	0.354242	0.0283549	ENSMUSG00000005583
Dcx	0.352678	0.00159709	ENSMUSG00000031285
Faxc	0.352652	0.0018673	ENSMUSG00000028246
Xist	0.352518	0.0231123	ENSMUSG00000086503
Plxnc1	0.35222	0.00403853	ENSMUSG00000074785
Gramd2	0.351653	0.0220174	ENSMUSG00000074259
Cage1	0.350806	0.0312824	ENSMUSG00000044566
A330015K06Rik	0.350699	0.0317437	ENSMUSG00000104093
Syne2	0.34956	0.00512223	ENSMUSG00000063450
Kcnf1	0.349425	0.0157987	ENSMUSG00000051726
Gm43481	0.348429	0.0437673	ENSMUSG00000107000
Arhgap11a	0.348347	0.0292789	ENSMUSG00000041219
Ryr2	0.347271	0.0304781	ENSMUSG00000021313
Dpy19l1	0.346293	8.93e-05	ENSMUSG00000043067
Sstr4	0.346035	0.0165935	ENSMUSG00000037014
Pm20d2	0.344569	0.0222105	ENSMUSG00000054659
Slc24a4	0.341651	0.000469087	ENSMUSG00000041771
Mmp16	0.341334	0.0013377	ENSMUSG00000028226
6820431F20Rik	0.341007	0.00285828	ENSMUSG00000071796
Cadm1	0.340786	0.00155351	ENSMUSG00000032076
Oxr1	0.340079	0.000968363	ENSMUSG00000022307
4930413G21Rik	0.3399	0.0217251	ENSMUSG00000108452
Crhbp	0.339767	0.00504531	ENSMUSG00000021680
Slc5a3	0.339209	0.00559163	ENSMUSG00000089774
Slc9a7	0.339181	0.0192949	ENSMUSG00000037341
Cdh13	0.339022	0.00261392	ENSMUSG00000031841
Nbeal1	0.338813	0.0105615	ENSMUSG00000073664
Baz2b	0.337491	1.26e-05	ENSMUSG00000026987
Slc4a10	0.337248	0.00153512	ENSMUSG00000026904
Brwd3	0.335915	0.00404185	ENSMUSG00000063663
Myo16	0.334522	0.00049491	ENSMUSG00000039057
Ppp1r9a	0.334492	0.000328148	ENSMUSG00000032827
Wars2	0.33374	0.00551742	ENSMUSG00000004233
Xpo4	0.333635	0.00299467	ENSMUSG00000021952
Galnt13	0.333463	0.0160033	ENSMUSG00000060988
Btbd7	0.332279	0.000748383	ENSMUSG00000041702
Actn2	0.331864	0.0018502	ENSMUSG00000052374
Cacnb4	0.331819	0.00461484	ENSMUSG00000017412
Fam81a	0.331484	0.00199667	ENSMUSG00000032224
Nav3	0.331368	0.00185192	ENSMUSG00000020181
Atm	0.331336	0.0315979	ENSMUSG00000034218
Gm16008	0.330761	0.039414	ENSMUSG00000087381
D11Wsu47e	0.330394	0.00180597	ENSMUSG00000041623
Cmtm4	0.329746	0.00545166	ENSMUSG00000096188
Gk5	0.329692	0.0435872	ENSMUSG00000041440
Nktr	0.328044	0.00879765	ENSMUSG00000032525
Slit3	0.327302	0.00906207	ENSMUSG00000056427
Cdk6	0.32679	0.0123711	ENSMUSG00000040274
Grem2	0.32658	0.0096777	ENSMUSG00000050069
Mdn1	0.326161	0.0305588	ENSMUSG00000058006
Pcdhga9	0.325826	0.00449257	ENSMUSG00000102440
Rprm	0.325685	0.00888683	ENSMUSG00000075334
4732471J01Rik	0.324351	0.0190828	ENSMUSG00000053714
Cacna1e	0.324009	0.0136913	ENSMUSG00000004110
Fezf2	0.32389	0.00175364	ENSMUSG00000021743
Lyrm9	0.323651	3.34e-07	ENSMUSG00000072640
Rps6ka6	0.32353	0.0460974	ENSMUSG00000025665
Cep83os	0.322955	1.2e-05	ENSMUSG00000097164
Kcnj6	0.322585	0.0255687	ENSMUSG00000043301
Gm13111	0.322516	0.00209921	ENSMUSG00000085069
Uggt2	0.322235	0.00327855	ENSMUSG00000042104
Gsg1l	0.321965	0.0411816	ENSMUSG00000046182
Pcdhga7	0.321757	0.0173658	ENSMUSG00000103472
Adcy9	0.321359	0.00406071	ENSMUSG00000005580
Rsph10b	0.321235	0.0343653	ENSMUSG00000075569
Peak1	0.321214	0.00471132	ENSMUSG00000074305
2900097C17Rik	0.321154	0.00946008	ENSMUSG00000102869
Sec14l5	0.320472	0.0275181	ENSMUSG00000091712
Pgap1	0.320021	0.0200239	ENSMUSG00000073678
Ptprg	0.319622	8.19e-05	ENSMUSG00000021745
Mpdz	0.319146	3.86e-06	ENSMUSG00000028402
Cd46	0.31867	0.0228784	ENSMUSG00000016493
Arhgap26	0.318612	0.00302513	ENSMUSG00000036452
Acot3	0.318217	0.0444985	ENSMUSG00000021228
Celsr1	0.317231	0.0167983	ENSMUSG00000016028
Nabp1	0.317217	0.00190652	ENSMUSG00000026107
Cdh12	0.316805	0.0260487	ENSMUSG00000040452
Sik2	0.316406	0.0159634	ENSMUSG00000037112
Birc6	0.31606	0.00434285	ENSMUSG00000024073
Tbc1d32	0.315932	1.39e-05	ENSMUSG00000038122
Klhl3	0.315006	0.0241406	ENSMUSG00000014164
D430041D05Rik	0.312623	0.00142275	ENSMUSG00000068373
Deaf1	0.31256	0.000450759	ENSMUSG00000075470
Gm26703	0.312411	0.0414523	ENSMUSG00000097877
Grin2b	0.311923	0.0215083	ENSMUSG00000030209
Rapgef5	0.311822	0.000399145	ENSMUSG00000041992
Mrs2	0.310691	0.00194907	ENSMUSG00000021339
Pdk1	0.310334	0.00300717	ENSMUSG00000006494
Vps13c	0.310131	0.0287405	ENSMUSG00000035284
Pacrg	0.309943	0.00139662	ENSMUSG00000037196
Mast4	0.309848	0.00389273	ENSMUSG00000034751
Prkaa2	0.309804	0.00425902	ENSMUSG00000028518
Lekr1	0.309753	0.0285336	ENSMUSG00000074579
Epb41l4b	0.309345	0.0130422	ENSMUSG00000028434
Plag1	0.308817	0.0487764	ENSMUSG00000003282
Tulp4	0.306646	0.000128126	ENSMUSG00000034377
Ripor2	0.305588	0.00084917	ENSMUSG00000036006
Rps6ka2	0.305535	0.00173522	ENSMUSG00000023809
Pnck	0.304972	0.000401106	ENSMUSG00000002012
Pcdh17	0.304882	0.000508659	ENSMUSG00000035566
Gm16432	0.304362	0.0489991	ENSMUSG00000091476
Dlgap2	0.304207	0.00512959	ENSMUSG00000047495
Pcnt	0.30345	0.0165498	ENSMUSG00000001151
Rnf217	0.302586	0.00981867	ENSMUSG00000063760
Prokr2	0.301756	0.0415666	ENSMUSG00000050558
Ttc39b	0.30164	0.000282472	ENSMUSG00000038172
Sv2b	0.301394	0.00209391	ENSMUSG00000053025
Polr3a	0.300951	3.54e-06	ENSMUSG00000025280
2019-03-01	0.300629	0.00403347	ENSMUSG00000036469
Csmd1	0.30013	0.0181553	ENSMUSG00000060924
Cnr1	0.299853	0.0083508	ENSMUSG00000044288
Kcnv1	0.299835	0.00624766	ENSMUSG00000022342
Arl4a	0.29983	0.00659382	ENSMUSG00000047446
Cep70	0.299033	2.03e-05	ENSMUSG00000056267
Cntrl	0.298623	0.0199498	ENSMUSG00000057110
Utrn	0.298478	0.0259432	ENSMUSG00000019820
Lcorl	0.298358	0.014817	ENSMUSG00000015882
Zgrf1	0.297973	0.048057	ENSMUSG00000051278
Thrb	0.297807	0.0047995	ENSMUSG00000021779
Tmed8	0.297205	0.00329127	ENSMUSG00000034111
Prkg1	0.2971	0.0322627	ENSMUSG00000052920
Arhgap5	0.296107	0.000530883	ENSMUSG00000035133
Slc16a7	0.295596	0.00348851	ENSMUSG00000020102
Ntn1	0.295252	0.00320733	ENSMUSG00000020902
5330434G04Rik	0.295061	0.0135441	ENSMUSG00000087620
Rev3l	0.295053	0.0024784	ENSMUSG00000019841
Pcsk5	0.294972	0.000248414	ENSMUSG00000024713
Itpr1	0.294475	0.0112591	ENSMUSG00000030102
Irs1	0.29392	0.0148152	ENSMUSG00000055980
Dlg1	0.293834	0.000422537	ENSMUSG00000022770
Herc1	0.293776	0.0106175	ENSMUSG00000038664
Rasal2	0.293771	0.000202325	ENSMUSG00000070565
Wdfy2	0.293664	0.0410529	ENSMUSG00000014547
Epha6	0.293483	0.022061	ENSMUSG00000055540
Smg1	0.293139	0.026775	ENSMUSG00000030655
Zkscan2	0.292744	0.0133334	ENSMUSG00000030757
Akap6	0.29255	0.00106164	ENSMUSG00000061603
Pdzrn4	0.292494	0.0181832	ENSMUSG00000036218
Ints7	0.292147	3.18e-06	ENSMUSG00000037461
Arhgef28	0.291958	4.93e-05	ENSMUSG00000021662
Zfp759	0.291423	0.0157424	ENSMUSG00000057396
Rapgef6	0.290804	0.000522118	ENSMUSG00000037533
Rad9b	0.290086	0.0301486	ENSMUSG00000038569
Pcdh9	0.289799	0.000795266	ENSMUSG00000055421
Usf3	0.289289	0.00131651	ENSMUSG00000068284
Dock4	0.288034	0.00204947	ENSMUSG00000035954
E130102H24Rik	0.287707	0.013927	ENSMUSG00000086782
Phip	0.28736	0.0136473	ENSMUSG00000032253
Nhlrc2	0.287228	0.00284977	ENSMUSG00000025078
Rassf8	0.286977	0.00128891	ENSMUSG00000030259
Slc39a10	0.28693	0.00120437	ENSMUSG00000025986
Gm9954	0.285945	0.0397387	ENSMUSG00000104868
Fam173b	0.285844	0.00731981	ENSMUSG00000039065
Dgkb	0.285743	0.00839974	ENSMUSG00000036095
Npr3	0.285578	0.0246632	ENSMUSG00000022206
Gm37459	0.284799	0.036264	ENSMUSG00000104283
Cul4b	0.284705	0.0277018	ENSMUSG00000031095
Zfp738	0.284329	0.00273026	ENSMUSG00000048280
Robo1	0.28358	0.00905268	ENSMUSG00000022883
Aaed1	0.283477	0.0311034	ENSMUSG00000021482
Gm14325	0.283077	0.0243089	ENSMUSG00000095362
Fam135a	0.282838	0.00297794	ENSMUSG00000026153
Prkacb	0.28248	0.00248826	ENSMUSG00000005034
Rsbn1	0.28225	0.0118119	ENSMUSG00000044098
Csmd3	0.282016	0.0243476	ENSMUSG00000022311
Aff3	0.281842	0.000144778	ENSMUSG00000037138
4932438A13Rik	0.281061	0.00771595	ENSMUSG00000037270
Lrrcc1	0.280292	0.000166927	ENSMUSG00000027550
Aph1c	0.279986	0.00463617	ENSMUSG00000053040
Setx	0.279526	0.00244675	ENSMUSG00000043535
1110018N20Rik	0.27934	0.0466728	ENSMUSG00000085151
Kantr	0.278942	0.0292743	ENSMUSG00000087403
Trpc4	0.278098	0.000611847	ENSMUSG00000027748
A330102I10Rik	0.278005	0.0499762	ENSMUSG00000086363
Il4	0.277773	0.0432764	ENSMUSG00000000869
Med12l	0.27722	0.00688427	ENSMUSG00000056476
Kcna1	0.277076	0.00475862	ENSMUSG00000047976
Flrt2	0.276848	0.00415234	ENSMUSG00000047414
Taok1	0.276696	0.00387736	ENSMUSG00000017291
Csrnp3	0.276364	0.000955625	ENSMUSG00000044647
Vps13b	0.274896	0.00728246	ENSMUSG00000037646
Map3k20	0.274576	0.0094926	ENSMUSG00000004085
Soga1	0.274449	0.0451877	ENSMUSG00000055485
Cntnap5b	0.274444	0.0182632	ENSMUSG00000067028
Rftn1	0.274383	0.00654855	ENSMUSG00000039316
Tcp11l1	0.2743	0.0101078	ENSMUSG00000027175
Cep350	0.273903	0.0084817	ENSMUSG00000033671
Lrrk2	0.273475	0.0109059	ENSMUSG00000036273
Pde4d	0.273325	0.00939418	ENSMUSG00000021699
Sertad2	0.273262	3.49e-05	ENSMUSG00000049800
Ldlr	0.273014	0.0157109	ENSMUSG00000032193
Ago3	0.271219	0.00345056	ENSMUSG00000028842
Fmn1	0.271192	0.0276699	ENSMUSG00000044042
Nphp3	0.271097	0.00682562	ENSMUSG00000032558
Syne1	0.270691	0.00569728	ENSMUSG00000096054
St6galnac3	0.270495	0.00791508	ENSMUSG00000052544
Cacna1c	0.270234	0.00920409	ENSMUSG00000051331
Zkscan8	0.270229	0.00132509	ENSMUSG00000063894
Me3	0.270106	3.99e-05	ENSMUSG00000030621
Stard9	0.270066	0.0416243	ENSMUSG00000033705
Prag1	0.269838	0.000209597	ENSMUSG00000050271
Pgr	0.26982	0.0478798	ENSMUSG00000031870
Kremen1	0.26967	3.72e-05	ENSMUSG00000020393
B3galt2	0.26966	0.020594	ENSMUSG00000033849
Wdfy3	0.269521	0.0109515	ENSMUSG00000043940
Hook3	0.268937	0.000783008	ENSMUSG00000037234
Cadps2	0.268926	0.0469499	ENSMUSG00000017978
Rab3c	0.268166	0.00757514	ENSMUSG00000021700
Pcdhb16	0.26736	0.0441949	ENSMUSG00000047910
Arnt2	0.267277	1.15e-05	ENSMUSG00000015709
Bag3	0.267015	0.0159745	ENSMUSG00000030847
Prepl	0.266827	5.28e-05	ENSMUSG00000024127
Gm14326	0.266783	0.02648	ENSMUSG00000078862
Foxn3	0.266571	0.0155908	ENSMUSG00000033713
Zfp974	0.26553	0.0195547	ENSMUSG00000070709
Cxadr	0.2655	0.0279483	ENSMUSG00000022865
Grm5	0.264855	0.0183528	ENSMUSG00000049583
Syt17	0.264273	0.0319582	ENSMUSG00000058420
Mre11a	0.263951	0.00190577	ENSMUSG00000031928
Lpgat1	0.263614	0.00435124	ENSMUSG00000026623
Nyap2	0.263568	0.0450398	ENSMUSG00000054976
Gm37494	0.263477	0.000925941	ENSMUSG00000108621
Garem1	0.263167	0.0162534	ENSMUSG00000042680
4833445I07Rik	0.262804	0.0385626	ENSMUSG00000103103
Ankrd34b	0.262726	0.0210207	ENSMUSG00000045034
Arhgap32	0.261747	0.017458	ENSMUSG00000041444
Foxp1	0.261048	0.000127025	ENSMUSG00000030067
Bsn	0.260588	0.0376068	ENSMUSG00000032589
Lnpk	0.260519	0.02475	ENSMUSG00000009207
Chic1	0.260276	0.00606326	ENSMUSG00000031327
Fam120c	0.259399	0.00752421	ENSMUSG00000025262
Nhlrc3	0.258886	0.000879137	ENSMUSG00000042997
Zfp407	0.25888	0.000441244	ENSMUSG00000048410
Scai	0.258294	0.043525	ENSMUSG00000035236
Wdr6	0.258182	0.0201384	ENSMUSG00000066357
Uvssa	0.258171	0.0362549	ENSMUSG00000037355
Pign	0.258007	0.00285012	ENSMUSG00000056536
Zfp704	0.257703	0.0338616	ENSMUSG00000040209
Cbl	0.257268	0.0132409	ENSMUSG00000034342
Grin2a	0.257095	0.0320174	ENSMUSG00000059003
Fam184b	0.256602	0.0289396	ENSMUSG00000015879
Sp4	0.255832	0.0077813	ENSMUSG00000025323
Rab27b	0.255297	0.0044048	ENSMUSG00000024511
Rictor	0.255029	0.00423574	ENSMUSG00000050310
Rps6ka3	0.254675	0.00497077	ENSMUSG00000031309
Fgd4	0.254661	0.00762602	ENSMUSG00000022788
Dlx1	0.254372	0.0404868	ENSMUSG00000041911
Nipa1	0.254243	0.0233019	ENSMUSG00000047037
Wdr78	0.253538	0.0454725	ENSMUSG00000035126
Crtac1	0.253206	0.0240854	ENSMUSG00000042401
Usp3	0.253119	0.000375701	ENSMUSG00000032376
Sorbs1	0.253031	0.0116089	ENSMUSG00000025006
4930447M23Rik	0.252949	0.034935	ENSMUSG00000087674
Huwe1	0.252909	0.017409	ENSMUSG00000025261
Zfp26	0.252612	0.00880617	ENSMUSG00000063108
3110035E14Rik	0.252286	0.0374495	ENSMUSG00000067879
Myo9a	0.252056	0.00524366	ENSMUSG00000039585
Synj1	0.252025	0.000253881	ENSMUSG00000022973
Impact	0.25202	0.00350136	ENSMUSG00000024423
Prrc2c	0.251945	0.00609278	ENSMUSG00000040225
1700025G04Rik	0.251822	0.00266577	ENSMUSG00000032666
Gm14305	0.25173	0.0378532	ENSMUSG00000078878
Cpne3	0.251673	0.00339247	ENSMUSG00000028228
Msi2	0.251502	0.00143293	ENSMUSG00000069769
Trpc5	0.251348	0.0248321	ENSMUSG00000041710
Cacna1i	0.251323	0.00796215	ENSMUSG00000022416
Ankrd28	0.251217	0.00186574	ENSMUSG00000014496
Slc35f1	0.251182	0.00355089	ENSMUSG00000038602
Chl1	0.250905	0.00528737	ENSMUSG00000030077
Bbx	0.250779	0.000408804	ENSMUSG00000022641
Pclo	0.250707	0.0420587	ENSMUSG00000061601
Zfp729a	0.250596	0.00576448	ENSMUSG00000021510
Osbpl8	0.250534	0.0179505	ENSMUSG00000020189
Serac1	0.250304	0.0075281	ENSMUSG00000015659
Fam13b	0.249657	0.00396771	ENSMUSG00000036501
Ptprk	0.24944	0.00524135	ENSMUSG00000019889
Bves	0.249295	0.0447382	ENSMUSG00000071317
Dusp5	0.249167	0.0124755	ENSMUSG00000034765
Xrn1	0.248846	0.00888182	ENSMUSG00000032410
Tbc1d8b	0.24841	0.00839056	ENSMUSG00000042473
Sp1	0.24834	0.000472341	ENSMUSG00000001280
Slc24a2	0.248173	0.000833457	ENSMUSG00000037996
Atl3	0.2479	0.00117037	ENSMUSG00000024759
Sntb2	0.247888	0.0140941	ENSMUSG00000041308
Efcab2	0.247497	0.0248927	ENSMUSG00000026495
Dmd	0.247413	0.00936728	ENSMUSG00000045103
Mtr	0.24703	0.0430409	ENSMUSG00000021311
Pak3	0.246973	0.00536491	ENSMUSG00000031284
Abca8b	0.246484	0.00760041	ENSMUSG00000020620
Jrk	0.245864	0.0207786	ENSMUSG00000046380
Golgb1	0.245858	0.0128358	ENSMUSG00000034243
Pdpr	0.245852	0.0193222	ENSMUSG00000033624
Pcdh10	0.245828	0.00220584	ENSMUSG00000049100
Dnah1	0.245748	0.0149582	ENSMUSG00000019027
C1galt1	0.245604	0.0265878	ENSMUSG00000042460
Pcdhga11	0.245132	0.00749881	ENSMUSG00000102742
Tmtc2	0.244228	0.00274912	ENSMUSG00000036019
Sox6	0.244142	0.0254531	ENSMUSG00000051910
Smyd3	0.243974	0.0025406	ENSMUSG00000055067
Lrrc4c	0.243766	0.000931176	ENSMUSG00000050587
Nfat5	0.243613	0.0249123	ENSMUSG00000003847
Mycbp2	0.243404	0.0225641	ENSMUSG00000033004
Pikfyve	0.243278	0.0292937	ENSMUSG00000025949
Uhmk1	0.243001	0.00569096	ENSMUSG00000026667
Ccdc186	0.242782	0.000365459	ENSMUSG00000035173
Myef2	0.242763	0.00662841	ENSMUSG00000027201
Prkca	0.242571	0.00338485	ENSMUSG00000050965
Syt14	0.242502	0.0086821	ENSMUSG00000016200
Acvr2a	0.241578	0.0361914	ENSMUSG00000052155
Cntn3	0.24114	0.0280329	ENSMUSG00000030075
BC005561	0.241012	0.0401403	ENSMUSG00000079065
Mcm9	0.240822	0.0452659	ENSMUSG00000058298
Thada	0.240805	0.00807291	ENSMUSG00000024251
Tet2	0.240397	0.0348705	ENSMUSG00000040943
Zfpm2	0.239877	0.0020645	ENSMUSG00000022306
Ldlrad4	0.239581	0.00369366	ENSMUSG00000024544
Scn2a	0.23909	0.0166243	ENSMUSG00000075318
Exoc2	0.238971	0.000654617	ENSMUSG00000021357
Erich3	0.238804	0.0102343	ENSMUSG00000078161
Focad	0.238454	0.000163099	ENSMUSG00000038368
9330182L06Rik	0.237308	0.021938	ENSMUSG00000056004
Camk1d	0.236949	0.00340005	ENSMUSG00000039145
2810029C07Rik	0.236827	0.0482355	ENSMUSG00000096995
Yae1d1	0.23655	0.0180049	ENSMUSG00000075054
Nufip2	0.236487	0.000603584	ENSMUSG00000037857
Rnf150	0.235461	0.00544455	ENSMUSG00000047747
Ash1l	0.235252	0.0192897	ENSMUSG00000028053
Dubr	0.235102	0.0321298	ENSMUSG00000022639
Afdn	0.234892	0.00555908	ENSMUSG00000068036
Pcm1	0.234551	0.0022006	ENSMUSG00000031592
Tmem260	0.234431	0.00357305	ENSMUSG00000036339
Zdhhc21	0.234326	0.0224162	ENSMUSG00000028403
Ralgapa2	0.233929	0.0291138	ENSMUSG00000037110
Esyt2	0.233697	0.00715555	ENSMUSG00000021171
Nova1	0.233392	0.0433365	ENSMUSG00000021047
Zmym6	0.233298	0.000488371	ENSMUSG00000042408
Tmem132b	0.232996	0.00452406	ENSMUSG00000070498
Kif1b	0.232887	0.000302957	ENSMUSG00000063077
Casp8ap2	0.232818	0.00856379	ENSMUSG00000028282
Apc	0.232209	0.0064213	ENSMUSG00000005871
Etnk1	0.23195	0.00455232	ENSMUSG00000030275
Atp11b	0.231885	0.00850267	ENSMUSG00000037400
Klhl28	0.231547	0.0295815	ENSMUSG00000020948
Uevld	0.231343	0.00780059	ENSMUSG00000043262
Nlgn1	0.231103	0.000920351	ENSMUSG00000063887
Cdk5rap2	0.230953	0.0121723	ENSMUSG00000039298
Khnyn	0.230311	0.0358598	ENSMUSG00000047153
Htr4	0.23006	0.0175326	ENSMUSG00000026322
Chrna7	0.229856	0.0410365	ENSMUSG00000030525
Slit1	0.229686	0.0290243	ENSMUSG00000025020
Magi3	0.229448	0.00392218	ENSMUSG00000052539
Stam2	0.229342	0.00122323	ENSMUSG00000055371
Dock9	0.229212	0.00736998	ENSMUSG00000025558
Gm37305	0.229016	0.0188952	ENSMUSG00000103041
Thnsl1	0.229004	0.00375695	ENSMUSG00000048550
Dlg2	0.228776	0.001468	ENSMUSG00000052572
Ints2	0.228684	0.00304726	ENSMUSG00000018068
Cds1	0.228227	0.0337631	ENSMUSG00000029330
Reps2	0.227455	0.0402543	ENSMUSG00000040855
Rab11fip2	0.227382	0.00684688	ENSMUSG00000040022
Armcx4	0.227229	0.0465999	ENSMUSG00000049804
Slc20a2	0.226768	0.00853743	ENSMUSG00000037656
Tmtc3	0.22575	0.0427652	ENSMUSG00000036676
Cmtr1	0.225724	0.00336581	ENSMUSG00000024019
B3galt1	0.225687	0.0046188	ENSMUSG00000034780
Herc4	0.225594	0.00678771	ENSMUSG00000020064
Tnik	0.225524	0.000849155	ENSMUSG00000027692
2810459M11Rik	0.225507	0.0154935	ENSMUSG00000026227
Esco1	0.225191	0.0039911	ENSMUSG00000024293
Msh3	0.22508	0.00313213	ENSMUSG00000014850
Dpyd	0.224538	0.0495057	ENSMUSG00000033308
Zfp638	0.224435	0.00202317	ENSMUSG00000030016
Rapgef2	0.224306	0.00132525	ENSMUSG00000062232
Pex5l	0.224281	0.00363055	ENSMUSG00000027674
Phf24	0.224209	0.0021441	ENSMUSG00000036062
Usp46	0.22408	0.00509185	ENSMUSG00000054814
Senp5	0.223875	0.0272887	ENSMUSG00000022772
Plcb1	0.222953	0.0113202	ENSMUSG00000051177
Tia1	0.222913	0.00621955	ENSMUSG00000071337
Zfp983	0.222296	0.0476342	ENSMUSG00000035868
Mdm4	0.222232	0.0136103	ENSMUSG00000054387
Fgf14	0.222209	0.00783817	ENSMUSG00000025551
Slk	0.221689	0.0014053	ENSMUSG00000025060
Atxn3	0.221655	0.00369783	ENSMUSG00000021189
Cyp4v3	0.221319	0.0460258	ENSMUSG00000079057
Odf2l	0.221289	0.0120933	ENSMUSG00000028256
Pde10a	0.221251	0.00955864	ENSMUSG00000023868
Macf1	0.221013	0.0495725	ENSMUSG00000028649
Ssbp2	0.220979	0.00633128	ENSMUSG00000003992
Arx	0.220973	0.0482239	ENSMUSG00000035277
Rgs12	0.220248	0.00640207	ENSMUSG00000029101
Nos1	0.219539	0.0262192	ENSMUSG00000029361
Cep290	0.219427	0.0379153	ENSMUSG00000019971
Atp2b3	0.219426	0.0215426	ENSMUSG00000031376
Ube3a	0.219412	0.0328713	ENSMUSG00000025326
Mtmr9	0.21938	0.00287185	ENSMUSG00000035078
Ppp4r1l-ps	0.219356	0.00856336	ENSMUSG00000055897
Prkcb	0.219183	0.0085693	ENSMUSG00000052889
Erbin	0.218572	0.0408063	ENSMUSG00000021709
Senp7	0.218048	0.044315	ENSMUSG00000052917
Cep250	0.217391	0.0106863	ENSMUSG00000038241
Cpeb2	0.217234	0.022577	ENSMUSG00000039782
Ift81	0.216827	0.00295504	ENSMUSG00000029469
Zfc3h1	0.216727	0.0257088	ENSMUSG00000034163
Ttc14	0.216677	0.00702493	ENSMUSG00000027677
Shtn1	0.216434	0.00357029	ENSMUSG00000041362
Pacsin2	0.216315	0.00325996	ENSMUSG00000016664
Fryl	0.216215	0.0140134	ENSMUSG00000070733
Tsc1	0.216192	0.00366501	ENSMUSG00000026812
Aff4	0.216111	0.0157099	ENSMUSG00000049470
Kif5a	0.215936	0.0133375	ENSMUSG00000074657
Fn1	0.215781	0.0010981	ENSMUSG00000026193
Dusp16	0.215284	0.0273539	ENSMUSG00000030203
Ddx3x	0.215237	0.00344069	ENSMUSG00000000787
Cacna2d1	0.214667	0.0385993	ENSMUSG00000040118
Tenm2	0.214561	0.0324381	ENSMUSG00000049336
Taf1	0.214495	0.0014779	ENSMUSG00000031314
Trio	0.21392	0.00631352	ENSMUSG00000022263
Rock2	0.213271	0.0117665	ENSMUSG00000020580
Xndc1	0.213103	0.0464663	ENSMUSG00000099481
Efr3a	0.212927	0.019149	ENSMUSG00000015002
Mdga2	0.212836	0.00834688	ENSMUSG00000034912
Elovl2	0.212423	0.00878841	ENSMUSG00000021364
Unc80	0.212415	0.0234952	ENSMUSG00000055567
Akap11	0.212309	0.0104925	ENSMUSG00000022016
Opcml	0.212234	0.000425719	ENSMUSG00000062257
Atp13a5	0.211419	0.0229941	ENSMUSG00000048939
Epg5	0.211345	0.0219475	ENSMUSG00000039840
Map2	0.211131	0.0289468	ENSMUSG00000015222
Dpy19l4	0.211126	0.0486699	ENSMUSG00000045205
Tmod2	0.211074	0.00643796	ENSMUSG00000032186
Arhgef12	0.210944	0.00842888	ENSMUSG00000059495
Cntnap5a	0.210936	0.0410344	ENSMUSG00000070695
Atrx	0.210745	0.0339924	ENSMUSG00000031229
Ttc3	0.210731	0.00816163	ENSMUSG00000040785
Phc3	0.210711	0.0122074	ENSMUSG00000037652
Pcnx	0.210703	0.0226619	ENSMUSG00000021140
A830018L16Rik	0.210639	0.0343807	ENSMUSG00000057715
Tnrc6b	0.21023	0.0408702	ENSMUSG00000047888
Dicer1	0.210208	0.0311897	ENSMUSG00000041415
Eml6	0.210048	0.00750024	ENSMUSG00000044072
Cpsf6	0.210022	0.0231888	ENSMUSG00000055531
Adcy6	0.209622	0.0294037	ENSMUSG00000022994
Ppm1l	0.209347	0.0148974	ENSMUSG00000027784
Sptb	0.209331	0.0335613	ENSMUSG00000021061
Scn3a	0.209172	0.0425859	ENSMUSG00000057182
Sacs	0.209088	0.0259311	ENSMUSG00000048279
Gan	0.208877	0.0390121	ENSMUSG00000052557
Sesn3	0.208586	0.0493826	ENSMUSG00000032009
Inpp5f	0.208389	3.8e-06	ENSMUSG00000042105
Spg11	0.20837	0.0452672	ENSMUSG00000033396
Mars2	0.20803	0.0436085	ENSMUSG00000046994
Zcchc6	0.207947	0.00469408	ENSMUSG00000035248
Zfp385b	0.207924	0.000654851	ENSMUSG00000027016
Qser1	0.207846	0.0117158	ENSMUSG00000074994
Kcnh1	0.207764	0.00559928	ENSMUSG00000058248
Nup160	0.207757	0.0384103	ENSMUSG00000051329
Bmpr1b	0.207749	0.0141047	ENSMUSG00000052430
Mbd5	0.20737	0.0104653	ENSMUSG00000036792
Adam22	0.207292	0.000231653	ENSMUSG00000040537
Dph1	0.207235	0.0233436	ENSMUSG00000078789
Pbx1	0.207194	0.0109907	ENSMUSG00000052534
Svil	0.206873	0.0389906	ENSMUSG00000024236
Magi1	0.206813	0.0130761	ENSMUSG00000045095
Iqcc	0.206513	0.00937289	ENSMUSG00000040795
Rnf144a	0.206396	0.00254211	ENSMUSG00000020642
Ylpm1	0.206319	0.0139132	ENSMUSG00000021244
Klhl24	0.206122	0.0139059	ENSMUSG00000062901
Pank3	0.205792	0.0162499	ENSMUSG00000018846
Kctd18	0.205425	0.0445198	ENSMUSG00000054770
Acaca	0.205375	0.0126682	ENSMUSG00000020532
Myo5a	0.20511	0.0165749	ENSMUSG00000034593
Dpp8	0.204543	0.00504694	ENSMUSG00000032393
Dzip3	0.204521	0.00887435	ENSMUSG00000064061
Cntnap2	0.204321	0.00169713	ENSMUSG00000039419
Zfp46	0.203974	0.00165126	ENSMUSG00000051351
Usp24	0.203815	0.0270222	ENSMUSG00000028514
Ubr1	0.203706	0.00452935	ENSMUSG00000027272
Phf13	0.203506	0.021937	ENSMUSG00000047777
Frs2	0.202938	0.00658085	ENSMUSG00000020170
Gmcl1	0.202776	0.0143036	ENSMUSG00000001157
Kri1	0.202745	0.0167595	ENSMUSG00000035047
Hmbox1	0.202628	0.0402377	ENSMUSG00000021972
Pcdhga6	0.202331	0.0107884	ENSMUSG00000103793
Ddx6	0.20224	0.0145001	ENSMUSG00000032097
Epm2aip1	0.202081	0.0117772	ENSMUSG00000046785
Rxra	0.201161	0.0320836	ENSMUSG00000015846
Etv5	0.201042	0.0184416	ENSMUSG00000013089
Chpf2	0.200807	0.0102301	ENSMUSG00000038181
Lifr	0.200707	0.00555809	ENSMUSG00000054263
Miga1	0.200686	0.0338227	ENSMUSG00000054942
Cacna1d	0.200537	0.0468117	ENSMUSG00000015968
Cpeb3	0.200433	0.00595805	ENSMUSG00000039652
Fhl1	0.200181	3.4e-06	ENSMUSG00000023092
Myo10	0.200123	0.0442262	ENSMUSG00000022272
Cdk12	0.200061	0.0350948	ENSMUSG00000003119
Zc3h6	0.199725	0.0137973	ENSMUSG00000042851
Btbd10	0.199582	0.0135287	ENSMUSG00000038187
Carf	0.199546	0.0304323	ENSMUSG00000026017
4632404H12Rik	0.199183	0.00574701	ENSMUSG00000042579
Rbm33	0.199043	0.0281777	ENSMUSG00000048271
Aasdh	0.199027	0.0363994	ENSMUSG00000055923
Ptprd	0.198959	0.000653337	ENSMUSG00000028399
Ank3	0.198713	0.0355137	ENSMUSG00000069601
Glce	0.1983	0.0178689	ENSMUSG00000032252
Ptprn2	0.198277	0.0133796	ENSMUSG00000056553
N4bp2l2	0.19794	0.0369683	ENSMUSG00000029655
Cdc73	0.19753	0.0417327	ENSMUSG00000026361
Syt4	0.197435	0.015245	ENSMUSG00000024261
Abca1	0.197308	0.00429169	ENSMUSG00000015243
Tnpo1	0.19716	0.0241076	ENSMUSG00000009470
Nrip1	0.197009	0.0117409	ENSMUSG00000048490
9930104L06Rik	0.196119	0.0280608	ENSMUSG00000044730
Shprh	0.195951	0.0272734	ENSMUSG00000090112
Rpgrip1l	0.195752	0.00907002	ENSMUSG00000033282
Prdm10	0.195643	0.0200814	ENSMUSG00000042496
Braf	0.195627	0.00955317	ENSMUSG00000002413
Prrc2b	0.195287	0.0496284	ENSMUSG00000039262
Thap2	0.194987	0.0338066	ENSMUSG00000020137
Cep170	0.194795	0.00294443	ENSMUSG00000057335
Ap3m2	0.19472	0.000916423	ENSMUSG00000031539
Dido1	0.194652	0.00917619	ENSMUSG00000038914
Mysm1	0.194554	0.018416	ENSMUSG00000062627
Otud1	0.19444	0.0164829	ENSMUSG00000043415
Zfp445	0.194265	0.0385007	ENSMUSG00000047036
Dmxl2	0.194144	0.0328427	ENSMUSG00000041268
Ttbk2	0.194037	0.0419524	ENSMUSG00000090100
Slitrk1	0.19395	0.00117682	ENSMUSG00000075478
Gon4l	0.19385	0.0329692	ENSMUSG00000054199
Bclaf1	0.193425	8.46e-05	ENSMUSG00000037608
Kif16b	0.193258	0.033618	ENSMUSG00000038844
Tnrc6c	0.193213	0.0414044	ENSMUSG00000025571
Chd6	0.192946	0.0363184	ENSMUSG00000057133
AI314180	0.192802	0.00291941	ENSMUSG00000050812
Dennd4a	0.192262	0.0299744	ENSMUSG00000053641
Zfp286	0.192247	0.00886867	ENSMUSG00000047342
Son	0.192214	0.0122697	ENSMUSG00000022961
Pcdhac2	0.192158	0.0219649	ENSMUSG00000102697
Ints6l	0.192125	0.012628	ENSMUSG00000035967
Lrrc61	0.192087	0.0363118	ENSMUSG00000073096
Zyg11b	0.191717	0.0168761	ENSMUSG00000034636
Grk3	0.191511	0.0142356	ENSMUSG00000042249
Atxn1l	0.191102	0.00068067	ENSMUSG00000069895
Zfp281	0.19102	0.0423435	ENSMUSG00000041483
Bicd1	0.190912	0.0212078	ENSMUSG00000003452
Scyl3	0.190632	0.00486699	ENSMUSG00000026584
Megf10	0.190482	0.010531	ENSMUSG00000024593
Gls	0.190442	0.0399993	ENSMUSG00000026103
Tarsl2	0.190076	0.0143485	ENSMUSG00000030515
Arap2	0.189871	0.0120927	ENSMUSG00000037999
Mbnl1	0.189578	0.0154142	ENSMUSG00000027763
Cyb5d1	0.189575	0.0214025	ENSMUSG00000044795
Lrrc8b	0.189472	0.00507089	ENSMUSG00000070639
Sacm1l	0.189464	0.0369683	ENSMUSG00000025240
Fam126a	0.189296	0.0180243	ENSMUSG00000028995
1500004A13Rik	0.18927	0.000853072	ENSMUSG00000098912
Zbtb21	0.188774	0.0136098	ENSMUSG00000046962
Nwd1	0.188719	0.0304981	ENSMUSG00000048148
Cdc7	0.188379	0.0211093	ENSMUSG00000029283
Pigb	0.188054	0.0128454	ENSMUSG00000079469
Agps	0.187936	0.0234754	ENSMUSG00000042410
Rbm26	0.187857	0.0261081	ENSMUSG00000022119
Nfrkb	0.186934	0.0357915	ENSMUSG00000042185
A730017C20Rik	0.186646	0.0183691	ENSMUSG00000050875
Eid2b	0.186607	0.0181794	ENSMUSG00000070705
Lmo4	0.186258	0.000190216	ENSMUSG00000028266
Osgepl1	0.186137	0.0451551	ENSMUSG00000026096
Insr	0.186133	0.00685743	ENSMUSG00000005534
Aak1	0.18599	0.0102008	ENSMUSG00000057230
Nsd2	0.185354	0.0129062	ENSMUSG00000057406
Dclk1	0.185158	0.019537	ENSMUSG00000027797
Ofd1	0.185141	0.0397845	ENSMUSG00000040586
Akap9	0.184912	0.0169996	ENSMUSG00000040407
Rab3gap2	0.18478	0.00529139	ENSMUSG00000039318
Ppp1r12b	0.184236	0.0390285	ENSMUSG00000073557
Fer	0.184128	0.0218674	ENSMUSG00000000127
Lrba	0.184115	0.0258622	ENSMUSG00000028080
Tmem178b	0.18385	0.0183855	ENSMUSG00000057716
Pogk	0.183761	0.00965474	ENSMUSG00000040596
Snx30	0.183729	0.00491258	ENSMUSG00000028385
Plxdc2	0.183683	0.0278621	ENSMUSG00000026748
Adgrl3	0.183662	0.0202646	ENSMUSG00000037605
Dennd5b	0.183584	0.0269504	ENSMUSG00000030313
Phactr1	0.183312	0.0166413	ENSMUSG00000054728
Srgap3	0.182869	0.00500748	ENSMUSG00000030257
Zfp292	0.182849	0.042348	ENSMUSG00000039967
Mkln1	0.18228	0.00663394	ENSMUSG00000025609
Ptgs2	0.181926	0.0416429	ENSMUSG00000032487
Ap5m1	0.18179	0.0380725	ENSMUSG00000036291
Nup93	0.181593	0.0173028	ENSMUSG00000032939
Fam210a	0.181534	0.0137904	ENSMUSG00000038121
Igf2r	0.181105	0.0386161	ENSMUSG00000023830
Ppip5k2	0.181039	0.00305854	ENSMUSG00000040648
St6galnac5	0.181037	0.0125378	ENSMUSG00000039037
Ercc6l2	0.180967	0.0199356	ENSMUSG00000021470
Itsn2	0.180581	0.0401309	ENSMUSG00000020640
Zfp260	0.18047	0.00556082	ENSMUSG00000049421
Ppargc1a	0.180276	0.0407329	ENSMUSG00000029167
Mlh3	0.180095	0.00145794	ENSMUSG00000021245
Kat6a	0.180038	0.0395094	ENSMUSG00000031540
Kcnq5	0.179971	0.0292888	ENSMUSG00000028033
Rad54l2	0.179763	0.0472857	ENSMUSG00000040661
Washc4	0.179625	0.0160726	ENSMUSG00000034560
Cnot1	0.179196	0.00888902	ENSMUSG00000036550
Wwc2	0.178961	0.00443814	ENSMUSG00000031563
Zfp62	0.178945	0.0360041	ENSMUSG00000046311
Adar	0.178563	0.00930066	ENSMUSG00000027951
Bach1	0.178519	0.0434191	ENSMUSG00000025612
Lgr4	0.17839	0.016221	ENSMUSG00000050199
Ahi1	0.178388	0.00237559	ENSMUSG00000019986
Arfgef2	0.17768	0.00438591	ENSMUSG00000074582
Vps33a	0.177611	0.000366582	ENSMUSG00000029434
Ikbkg	0.17755	0.0234364	ENSMUSG00000004221
Nrp2	0.177362	0.00443592	ENSMUSG00000025969
Dcdc2a	0.177175	0.0360733	ENSMUSG00000035910
Kdm5a	0.177165	0.0446134	ENSMUSG00000030180
Synj2	0.177137	0.0117005	ENSMUSG00000023805
Dopey1	0.177019	0.00844532	ENSMUSG00000034973
Astn2	0.176778	0.0412208	ENSMUSG00000028373
Wwp1	0.176434	0.0461778	ENSMUSG00000041058
Thtpa	0.176433	0.00497006	ENSMUSG00000045691
Atp9b	0.176067	0.00896115	ENSMUSG00000024566
Gtpbp8	0.176014	0.0130011	ENSMUSG00000022668
Zfp334	0.175802	0.00661884	ENSMUSG00000017667
Gm973	0.175748	0.0471062	ENSMUSG00000047361
Orc3	0.175649	0.00407109	ENSMUSG00000040044
Zfp799	0.175363	0.0320764	ENSMUSG00000095253
Asxl2	0.174821	0.0318505	ENSMUSG00000037486
Col4a3bp	0.174747	0.0304034	ENSMUSG00000021669
Dis3l2	0.174629	0.0189884	ENSMUSG00000053333
Ankfy1	0.174462	0.00901348	ENSMUSG00000020790
Elmsan1	0.174265	0.0182458	ENSMUSG00000042507
Slc36a4	0.174244	0.00984016	ENSMUSG00000043885
Lamc1	0.174142	0.0119962	ENSMUSG00000026478
Zfp507	0.173968	0.0380942	ENSMUSG00000044452
Kif21a	0.173792	0.000533954	ENSMUSG00000022629
Amer2	0.173602	0.022414	ENSMUSG00000021986
Pag1	0.173524	0.0108383	ENSMUSG00000027508
Tecpr2	0.173364	0.00478144	ENSMUSG00000021275
Jak1	0.173296	0.000866481	ENSMUSG00000028530
Srr	0.173225	0.00516339	ENSMUSG00000001323
Rims1	0.172648	0.0025991	ENSMUSG00000041670
Znrf3	0.172585	0.0319628	ENSMUSG00000041961
Rbfox2	0.172558	0.00170625	ENSMUSG00000033565
Clock	0.17177	0.0160381	ENSMUSG00000029238
Usp6nl	0.171642	0.0161207	ENSMUSG00000039046
Ids	0.171404	0.044943	ENSMUSG00000035847
Eif2s3x	0.171327	0.0474973	ENSMUSG00000035150
Kdm6a	0.17132	0.0232974	ENSMUSG00000037369
Cntln	0.171314	0.0236866	ENSMUSG00000038070
Setd5	0.171302	0.00705707	ENSMUSG00000034269
Prrc1	0.171274	0.0152432	ENSMUSG00000024594
Golga4	0.171104	0.028717	ENSMUSG00000038708
Poc5	0.17097	0.0217439	ENSMUSG00000021671
Dyrk3	0.170749	0.0324125	ENSMUSG00000016526
Cdk14	0.170679	0.00838164	ENSMUSG00000028926
Hectd1	0.170288	0.0135635	ENSMUSG00000035247
Pcmtd1	0.169843	0.0206368	ENSMUSG00000051285
Pds5b	0.169514	0.0277194	ENSMUSG00000034021
Asxl1	0.169415	0.0177475	ENSMUSG00000042548
Slc2a13	0.168871	0.0358453	ENSMUSG00000036298
Parp11	0.168801	0.0248022	ENSMUSG00000037997
Sntg1	0.168792	0.0364337	ENSMUSG00000025909
Mpp5	0.167978	0.0157885	ENSMUSG00000021112
Ino80	0.167863	0.0438038	ENSMUSG00000034154
Dip2a	0.167721	0.00934438	ENSMUSG00000020231
Zfp110	0.167617	0.0237431	ENSMUSG00000058638
Ccnt1	0.167576	0.0205517	ENSMUSG00000011960
Rlim	0.167465	0.0110487	ENSMUSG00000056537
Lclat1	0.167366	0.0104035	ENSMUSG00000054469
Crebrf	0.167354	0.0466071	ENSMUSG00000048249
Lats2	0.167314	0.0302644	ENSMUSG00000021959
Lmtk2	0.167057	0.0494708	ENSMUSG00000038970
Wdr7	0.166627	0.00235665	ENSMUSG00000040560
Zdhhc17	0.166502	0.0234708	ENSMUSG00000035798
Lss	0.166279	0.0210971	ENSMUSG00000033105
Ubr3	0.166256	0.0207091	ENSMUSG00000044308
Nalcn	0.166061	0.012857	ENSMUSG00000000197
Zkscan1	0.165978	0.00286069	ENSMUSG00000029729
Sorcs3	0.16593	0.00953845	ENSMUSG00000063434
Fam91a1	0.165738	0.0360512	ENSMUSG00000037119
Ankhd1	0.165713	0.0226981	ENSMUSG00000024483
Dnajc13	0.165582	0.0317588	ENSMUSG00000032560
Gxylt1	0.16482	0.0404104	ENSMUSG00000036197
Spag9	0.164791	0.00917306	ENSMUSG00000020859
Id2	0.164504	0.023357	ENSMUSG00000020644
Ccdc50	0.164272	0.0115292	ENSMUSG00000038127
Galnt16	0.163717	0.00506151	ENSMUSG00000021130
4931406P16Rik	0.16356	0.0341091	ENSMUSG00000066571
Tnks	0.163337	0.0197674	ENSMUSG00000031529
Ate1	0.163149	0.0338299	ENSMUSG00000030850
Mccc1	0.162276	0.0445793	ENSMUSG00000027709
Exoc4	0.162241	0.000443227	ENSMUSG00000029763
Trip11	0.161995	0.00986767	ENSMUSG00000021188
Rbm45	0.161934	0.0298417	ENSMUSG00000042369
Camsap2	0.161641	0.0188962	ENSMUSG00000041570
Ncoa2	0.161553	0.0334056	ENSMUSG00000005886
Zfyve26	0.161382	0.0480875	ENSMUSG00000066440
Syt1	0.160917	0.00189083	ENSMUSG00000035864
Tle4	0.16077	0.0343307	ENSMUSG00000024642
Gnl3l	0.160749	0.0343458	ENSMUSG00000025266
Atg4c	0.160711	0.032237	ENSMUSG00000028550
Fubp1	0.16033	0.0100916	ENSMUSG00000028034
Sorcs2	0.160067	0.0477163	ENSMUSG00000029093
Zfp629	0.159764	0.0130846	ENSMUSG00000045639
4632415L05Rik	0.159761	0.0450387	ENSMUSG00000048106
C530008M17Rik	0.159302	0.0356723	ENSMUSG00000036377
Gpalpp1	0.158505	0.0163029	ENSMUSG00000022008
Chd2	0.158284	0.0338668	ENSMUSG00000078671
Rufy2	0.157687	0.0335502	ENSMUSG00000020070
Cirbp	0.15744	0.0194014	ENSMUSG00000045193
Ophn1	0.15738	0.0143364	ENSMUSG00000031214
Kmt5b	0.157269	0.0349633	ENSMUSG00000045098
Ift140	0.156472	0.0187817	ENSMUSG00000024169
Atrn	0.156472	0.0169146	ENSMUSG00000027312
Tbc1d5	0.156471	0.0399485	ENSMUSG00000023923
Chm	0.156204	0.0407084	ENSMUSG00000025531
Ogfod1	0.155752	0.0180015	ENSMUSG00000033009
Rgp1	0.155454	0.00939346	ENSMUSG00000028468
Cr1l	0.154955	0.0221032	ENSMUSG00000016481
Usp35	0.154633	0.0492468	ENSMUSG00000035713
Hspa4l	0.154565	0.0383058	ENSMUSG00000025757
Ralgapb	0.154272	0.0442506	ENSMUSG00000027652
Rnmt	0.15416	0.0337304	ENSMUSG00000009535
Atf7ip	0.153893	0.0261276	ENSMUSG00000030213
Pofut1	0.153818	0.0166783	ENSMUSG00000046020
Zfp316	0.153745	0.019775	ENSMUSG00000046658
Tle3	0.153699	0.00865385	ENSMUSG00000032280
Cstf2	0.15339	0.00592885	ENSMUSG00000031256
Cpd	0.153095	0.0274663	ENSMUSG00000020841
Cers6	0.153062	0.0470587	ENSMUSG00000027035
Gpd1l	0.152663	0.00536454	ENSMUSG00000050627
Elac1	0.152462	0.033174	ENSMUSG00000036941
Zzz3	0.152126	0.00906786	ENSMUSG00000039068
Top2b	0.15174	0.0365971	ENSMUSG00000017485
Pde4b	0.151427	0.0123356	ENSMUSG00000028525
Enc1	0.151283	0.0130718	ENSMUSG00000041773
2610002M06Rik	0.151038	0.0189978	ENSMUSG00000031242
Dpy19l3	0.150888	0.0338975	ENSMUSG00000043671
Tmem175	0.150823	0.0269134	ENSMUSG00000013495
Gas7	0.150708	0.0195941	ENSMUSG00000033066
Snx13	0.150581	0.0459249	ENSMUSG00000020590
Pten	0.150411	0.0395438	ENSMUSG00000013663
Nupl1	0.150146	0.027074	ENSMUSG00000063895
Sh3pxd2a	0.150105	0.045973	ENSMUSG00000053617
Atp8a1	0.150018	0.0400892	ENSMUSG00000037685
Fmnl2	0.150007	0.0259069	ENSMUSG00000036053
Cdc37l1	0.149344	0.0214489	ENSMUSG00000024780
Rfc1	0.14932	0.0227806	ENSMUSG00000029191
Zfp318	0.14898	0.0297652	ENSMUSG00000015597
Lpin2	0.148908	0.0244791	ENSMUSG00000024052
Lsamp	0.148867	0.011526	ENSMUSG00000061080
Bod1l	0.148809	0.0174443	ENSMUSG00000061755
Opa1	0.148705	0.0190405	ENSMUSG00000038084
Gprasp1	0.148603	0.029397	ENSMUSG00000043384
Elfn1	0.148058	0.0245325	ENSMUSG00000048988
Usp31	0.1475	0.0251486	ENSMUSG00000063317
Samd8	0.147277	0.0268547	ENSMUSG00000021770
Smcr8	0.146827	0.0298257	ENSMUSG00000049323
Rlf	0.145287	0.0289781	ENSMUSG00000049878
Fam217b	0.144999	0.0154872	ENSMUSG00000070476
0610010F05Rik	0.144838	0.0322017	ENSMUSG00000042208
Adam9	0.144429	0.00653208	ENSMUSG00000031555
Acsl1	0.144288	0.0250811	ENSMUSG00000018796
Ibtk	0.143982	0.0426484	ENSMUSG00000035941
Uri1	0.142285	0.0395393	ENSMUSG00000030421
Fam171b	0.141518	0.00478658	ENSMUSG00000048388
Dync1li2	0.140956	0.0361639	ENSMUSG00000035770
Vldlr	0.140554	0.0345918	ENSMUSG00000024924
Xrcc6	0.140481	0.0432262	ENSMUSG00000022471
Xpo5	0.140245	0.0357252	ENSMUSG00000067150
Ccdc93	0.140087	0.0458367	ENSMUSG00000026339
Kidins220	0.139642	0.0214685	ENSMUSG00000036333
2019-09-09	0.139507	0.0277795	ENSMUSG00000059248
Csnk1g1	0.139451	0.0441969	ENSMUSG00000032384
Rab3gap1	0.139197	0.0051078	ENSMUSG00000036104
Ikbkap	0.139115	0.0252715	ENSMUSG00000028431
Sdad1	0.139105	0.0409952	ENSMUSG00000029415
Golga3	0.138588	0.0194977	ENSMUSG00000029502
Dgke	0.138396	0.022905	ENSMUSG00000000276
4930402H24Rik	0.137676	0.0304811	ENSMUSG00000027309
Ldha	0.137671	0.0405246	ENSMUSG00000063229
Lrrn3	0.137539	0.0449858	ENSMUSG00000036295
Arntl	0.137246	0.0461426	ENSMUSG00000055116
Kif3a	0.136911	0.0197929	ENSMUSG00000018395
Myt1l	0.136601	0.0155856	ENSMUSG00000061911
Naa25	0.136222	0.0201157	ENSMUSG00000042719
Ccser2	0.136219	0.0202093	ENSMUSG00000058690
Zfp236	0.136029	0.046685	ENSMUSG00000041258
Thrap3	0.135619	0.00682656	ENSMUSG00000043962
Rb1cc1	0.135508	0.042506	ENSMUSG00000025907
Ppip5k1	0.135148	0.0374644	ENSMUSG00000033526
Adgrb3	0.13481	0.0346826	ENSMUSG00000033569
Astn1	0.134572	0.0379002	ENSMUSG00000026587
Exoc6b	0.134373	0.0318841	ENSMUSG00000033769
Pik3cb	0.134273	0.0167419	ENSMUSG00000032462
Slc6a17	0.134229	0.0260007	ENSMUSG00000027894
Eif2ak4	0.134126	0.0374606	ENSMUSG00000005102
Rabgap1	0.133989	0.0475098	ENSMUSG00000035437
Zfp317	0.133908	0.0220261	ENSMUSG00000057551
Kctd10	0.133737	0.0273986	ENSMUSG00000001098
Crkl	0.133513	0.0186042	ENSMUSG00000006134
Clcn3	0.133193	0.0425507	ENSMUSG00000004319
Bcl2l13	0.133008	0.035358	ENSMUSG00000009112
Tspyl2	0.132817	0.0479317	ENSMUSG00000041096
Rptor	0.132678	0.0346147	ENSMUSG00000025583
Nek9	0.132086	0.0155087	ENSMUSG00000034290
Ust	0.130962	0.0456793	ENSMUSG00000047712
Xpot	0.130627	0.0224612	ENSMUSG00000034667
Pik3r1	0.130176	0.0486798	ENSMUSG00000041417
Med23	0.129898	0.0168712	ENSMUSG00000019984
Mapk1ip1l	0.129371	0.0232383	ENSMUSG00000021840
Tbc1d24	0.129335	0.0469432	ENSMUSG00000036473
Trappc12	0.129249	0.0050161	ENSMUSG00000020628
Kpna1	0.129087	0.0254519	ENSMUSG00000022905
Rapgef4	0.128852	0.0189103	ENSMUSG00000049044
Zbtb43	0.128593	0.0469807	ENSMUSG00000026788
Nbas	0.128554	0.0306692	ENSMUSG00000020576
Bbs2	0.128426	0.0383847	ENSMUSG00000031755
Hipk1	0.127703	0.0303651	ENSMUSG00000008730
Tcaf1	0.126848	0.0126822	ENSMUSG00000036667
Ubr5	0.126528	0.0422187	ENSMUSG00000037487
Epc2	0.126269	0.048401	ENSMUSG00000069495
Cep120	0.126216	0.00736671	ENSMUSG00000048799
Usp15	0.125296	0.0326385	ENSMUSG00000020124
Traf6	0.124432	0.0460227	ENSMUSG00000027164
Gcc2	0.124213	0.0495196	ENSMUSG00000038039
Tro	0.123285	0.0456395	ENSMUSG00000025272
D5Ertd579e	0.122989	0.045196	ENSMUSG00000029190
Dnajc16	0.122611	0.00358471	ENSMUSG00000040697
Acox1	0.122301	0.0135246	ENSMUSG00000020777
Gnptab	0.122229	0.0254312	ENSMUSG00000035311
Snrnp200	0.121275	0.0390319	ENSMUSG00000003660
Wdr11	0.121182	0.0296396	ENSMUSG00000042055
Nceh1	0.120933	0.0356087	ENSMUSG00000027698
Usp11	0.120789	0.00224042	ENSMUSG00000031066
Gsk3b	0.120674	0.0259494	ENSMUSG00000022812
Appbp2	0.120339	0.0156423	ENSMUSG00000018481
Tef	0.120256	0.0134331	ENSMUSG00000022389
U2surp	0.119581	0.0382324	ENSMUSG00000032407
Fbxl20	0.119458	0.0401817	ENSMUSG00000020883
Aldh6a1	0.119164	0.0479203	ENSMUSG00000021238
Cap2	0.118911	0.040574	ENSMUSG00000021373
Slc9a8	0.118851	0.0389283	ENSMUSG00000039463
Fbxo38	0.118707	0.0360981	ENSMUSG00000042211
Trim44	0.117768	0.0331997	ENSMUSG00000027189
Cdkn1b	0.117362	0.0346773	ENSMUSG00000003031
Ipo5	0.117129	0.0108767	ENSMUSG00000030662
Ppfia1	0.114446	0.0472143	ENSMUSG00000037519
Dmtf1	0.113164	0.0379694	ENSMUSG00000042508
Adcy5	0.112381	0.0281134	ENSMUSG00000022840
Cyb5b	0.112308	0.0282284	ENSMUSG00000031924
Specc1l	0.110275	0.049657	ENSMUSG00000033444
Stt3b	0.109905	0.011007	ENSMUSG00000032437
5730455P16Rik	0.108912	0.0381851	ENSMUSG00000057181
Magee1	0.107894	0.0176641	ENSMUSG00000031227
Vps8	0.107307	0.0438065	ENSMUSG00000033653
Gm42372	0.10727	0.012847	ENSMUSG00000108348
4933431E20Rik	0.107162	0.0158987	ENSMUSG00000086968
Dstyk	0.105893	0.0447268	ENSMUSG00000042046
Ckap5	0.105839	0.0387096	ENSMUSG00000040549
Ipo9	0.105143	0.0216928	ENSMUSG00000041879
Kif3c	0.101183	0.0297088	ENSMUSG00000020668
Micu1	0.100021	0.032041	ENSMUSG00000020111
Slc35b4	0.095432	0.0334985	ENSMUSG00000018999
Tppp	0.0953208	0.0313968	ENSMUSG00000021573
Hp1bp3	0.0944678	0.0397255	ENSMUSG00000028759
Dcaf8	0.0915897	0.00503617	ENSMUSG00000026554
Tex2	0.0905502	0.0329254	ENSMUSG00000040548
Dusp3	0.0793683	0.0405927	ENSMUSG00000003518
Cdip1	-0.0782241	0.0349955	ENSMUSG00000004071
Eef1a1	-0.0804469	0.0218264	ENSMUSG00000037742
Ctbp1	-0.0826482	0.0291274	ENSMUSG00000037373
Ppp2ca	-0.086439	0.0270237	ENSMUSG00000020349
Retreg2	-0.0864589	0.0330483	ENSMUSG00000049339
Tpm1	-0.0908818	0.00466588	ENSMUSG00000032366
Rnf220	-0.0911547	0.0286506	ENSMUSG00000028677
Rnf10	-0.0911841	0.0435431	ENSMUSG00000041740
Dctn2	-0.0918895	0.027113	ENSMUSG00000025410
Psmd11	-0.0919933	0.0394509	ENSMUSG00000017428
Rab3a	-0.0957168	0.0412248	ENSMUSG00000031840
Rbx1	-0.0971055	0.0241574	ENSMUSG00000022400
H1f0	-0.0974395	0.0457201	ENSMUSG00000096210
Yipf5	-0.0976027	0.0482246	ENSMUSG00000024487
Tmem55b	-0.0978488	0.0303033	ENSMUSG00000035953
Cep19	-0.0991631	0.0431546	ENSMUSG00000035790
Mlc1	-0.100278	0.0450635	ENSMUSG00000035805
Ric8a	-0.101228	0.0467744	ENSMUSG00000025485
Zcchc17	-0.101695	0.0263252	ENSMUSG00000028772
Mtch2	-0.102011	0.0139597	ENSMUSG00000027282
Akt1s1	-0.102466	0.049063	ENSMUSG00000011096
Nsa2	-0.102703	0.045058	ENSMUSG00000060739
Ftl1	-0.103694	0.0254159	ENSMUSG00000050708
Mxd4	-0.104905	0.0341571	ENSMUSG00000037235
Mtch1	-0.105344	0.0135042	ENSMUSG00000024012
Acsl6	-0.105353	0.0267674	ENSMUSG00000020333
Ppp2r1a	-0.105401	0.000570344	ENSMUSG00000007564
Rps4x	-0.106041	0.0308917	ENSMUSG00000031320
Snx1	-0.106216	0.0223488	ENSMUSG00000032382
Cuedc2	-0.106224	0.0282192	ENSMUSG00000036748
Ddost	-0.106374	0.010438	ENSMUSG00000028757
Ubqln4	-0.106786	0.0282417	ENSMUSG00000008604
Elp5	-0.10761	0.0348172	ENSMUSG00000018565
Ppp2r2d	-0.108209	0.0428352	ENSMUSG00000041769
Ndrg3	-0.108226	0.0257719	ENSMUSG00000027634
Lamtor1	-0.10829	0.0330397	ENSMUSG00000030842
Lman2	-0.10891	0.0227759	ENSMUSG00000021484
Psmc2	-0.109356	0.03783	ENSMUSG00000028932
Gba2	-0.109414	0.0418911	ENSMUSG00000028467
Csf1r	-0.109466	0.0156148	ENSMUSG00000024621
Ccni	-0.109775	0.0327018	ENSMUSG00000063015
Eif4a3	-0.109862	0.0436605	ENSMUSG00000025580
Ppp1ca	-0.109888	0.0030935	ENSMUSG00000040385
Tmbim6	-0.109922	0.0125267	ENSMUSG00000023010
Psma7	-0.110227	0.0194935	ENSMUSG00000027566
Glo1	-0.110472	0.0376144	ENSMUSG00000024026
Eif5a	-0.111096	0.0354563	ENSMUSG00000078812
Rpl23	-0.111614	0.0222965	ENSMUSG00000071415
Ssu72	-0.111642	0.041101	ENSMUSG00000029038
Hdgf	-0.111741	0.0215427	ENSMUSG00000004897
Atp5g1	-0.111944	0.0364656	ENSMUSG00000006057
Eef1d	-0.112791	0.0436694	ENSMUSG00000055762
Pttg1ip	-0.113093	0.023565	ENSMUSG00000009291
Cyth3	-0.113133	0.0462538	ENSMUSG00000018001
Abhd6	-0.113227	0.0303707	ENSMUSG00000025277
Atp6v1f	-0.113446	0.0497075	ENSMUSG00000004285
Rps10	-0.114737	0.049166	ENSMUSG00000052146
Adprh	-0.114779	0.0481277	ENSMUSG00000002844
Mtfr1l	-0.115241	0.0195112	ENSMUSG00000046671
Psma1	-0.115416	0.0102167	ENSMUSG00000030751
Atxn10	-0.115762	0.0301541	ENSMUSG00000016541
Ranbp1	-0.116029	0.0276102	ENSMUSG00000005732
Psmc4	-0.116397	0.0192863	ENSMUSG00000030603
Slc39a6	-0.116659	0.00745653	ENSMUSG00000024270
Tspan7	-0.117221	0.00976551	ENSMUSG00000058254
Mdh2	-0.117553	0.0149161	ENSMUSG00000019179
Dact3	-0.117756	0.0480851	ENSMUSG00000078794
Src	-0.118508	0.00480294	ENSMUSG00000027646
Sdhb	-0.118524	0.00432854	ENSMUSG00000009863
Otub1	-0.118933	0.00941843	ENSMUSG00000024767
Pygo2	-0.119036	0.0174733	ENSMUSG00000047824
Snta1	-0.119279	0.0374968	ENSMUSG00000027488
Cyb5a	-0.119523	0.0471536	ENSMUSG00000024646
Abhd12	-0.119743	0.00523852	ENSMUSG00000032046
Prkaca	-0.120272	0.0426882	ENSMUSG00000005469
Ndufs3	-0.120365	0.0446906	ENSMUSG00000005510
Egln1	-0.120748	0.0227186	ENSMUSG00000031987
Rundc3a	-0.121256	0.0227853	ENSMUSG00000006575
Tagln3	-0.121312	0.0384389	ENSMUSG00000022658
Maf1	-0.12146	0.0470517	ENSMUSG00000022553
Prmt1	-0.122125	0.0309063	ENSMUSG00000109324
Ahsa1	-0.122177	0.0113128	ENSMUSG00000021037
Rbm15b	-0.122222	0.0261732	ENSMUSG00000074102
Ndufb5	-0.122235	0.0434773	ENSMUSG00000027673
Lsm12	-0.122307	0.0376248	ENSMUSG00000020922
Psmc1	-0.122422	0.0357427	ENSMUSG00000021178
Uap1	-0.122502	0.0455363	ENSMUSG00000026670
Atp5h	-0.12265	0.0304531	ENSMUSG00000034566
Cyhr1	-0.122684	0.0079768	ENSMUSG00000053929
Snx5	-0.122721	0.0110248	ENSMUSG00000027423
Phb2	-0.122742	0.0223192	ENSMUSG00000004264
Bex3	-0.123049	0.0231323	ENSMUSG00000046432
Cox5b	-0.123132	0.0223468	ENSMUSG00000061518
Rack1	-0.123496	0.0129021	ENSMUSG00000020372
Top1	-0.123563	0.00730527	ENSMUSG00000070544
Rpl14	-0.124365	0.0466755	ENSMUSG00000025794
Cpe	-0.124411	0.0204874	ENSMUSG00000037852
Atp5o	-0.1246	0.0310556	ENSMUSG00000022956
P4htm	-0.125224	0.0210131	ENSMUSG00000006675
Psmc3	-0.125264	0.00419913	ENSMUSG00000002102
Slc25a5	-0.125411	0.0450485	ENSMUSG00000016319
Nudc	-0.125554	0.0425669	ENSMUSG00000028851
Syngr3	-0.125601	0.0214807	ENSMUSG00000007021
Brinp1	-0.125723	0.0256104	ENSMUSG00000028351
Lysmd2	-0.125899	0.0410585	ENSMUSG00000032184
Ptov1	-0.126757	0.0119097	ENSMUSG00000038502
Tmem59l	-0.127173	0.0160648	ENSMUSG00000035964
Ppp2r5c	-0.127459	0.0082985	ENSMUSG00000017843
Rpl4	-0.128088	0.000287774	ENSMUSG00000032399
Nt5m	-0.128121	0.0201653	ENSMUSG00000032615
Cxxc1	-0.12851	0.0457715	ENSMUSG00000024560
Ctxn1	-0.128782	0.0357091	ENSMUSG00000048644
Tlnrd1	-0.128838	0.049169	ENSMUSG00000070462
Med19	-0.128883	0.0406596	ENSMUSG00000027080
Mlf2	-0.129216	0.00878563	ENSMUSG00000030120
Usf2	-0.129246	0.0105724	ENSMUSG00000058239
Naca	-0.12925	0.00824298	ENSMUSG00000061315
Brat1	-0.129483	0.0430311	ENSMUSG00000000148
Rnf19b	-0.129922	0.0489147	ENSMUSG00000028793
Fkbp8	-0.130952	0.0175363	ENSMUSG00000019428
Nudt16l1	-0.131055	0.0410884	ENSMUSG00000022516
Nrn1	-0.131571	0.0344481	ENSMUSG00000039114
Sgsm3	-0.132828	0.0182715	ENSMUSG00000042303
Psmb1	-0.132834	0.00537919	ENSMUSG00000014769
Spcs1	-0.133189	0.0243734	ENSMUSG00000021917
Surf1	-0.13374	0.0248338	ENSMUSG00000015790
Capzb	-0.133741	0.00733279	ENSMUSG00000028745
Pmm1	-0.133947	0.0364032	ENSMUSG00000022474
Deaf1	-0.134054	0.0237548	ENSMUSG00000058886
Krtcap2	-0.134319	0.0403945	ENSMUSG00000042747
Selenos	-0.134339	0.0431327	ENSMUSG00000075701
Olfm1	-0.134827	0.0324141	ENSMUSG00000026833
Ctsf	-0.134845	0.0147222	ENSMUSG00000083282
Rilpl1	-0.135058	0.0198252	ENSMUSG00000029392
Tbcb	-0.135377	0.0389148	ENSMUSG00000006095
Rpl29	-0.135387	0.0411168	ENSMUSG00000048758
Ube2s	-0.135401	0.039131	ENSMUSG00000060860
Eif5b	-0.135421	0.01203	ENSMUSG00000026083
Emc4	-0.135584	0.0214356	ENSMUSG00000027131
Cox7a2	-0.135759	0.028225	ENSMUSG00000032330
Slc6a8	-0.13623	0.014487	ENSMUSG00000019558
Psmd7	-0.136302	0.00330933	ENSMUSG00000039067
Wbp1l	-0.136598	0.0186514	ENSMUSG00000047731
Cnpy2	-0.136897	0.037539	ENSMUSG00000025381
Urm1	-0.136976	0.0288912	ENSMUSG00000069020
Cops4	-0.13702	0.00622837	ENSMUSG00000035297
Rps3	-0.137224	0.0242387	ENSMUSG00000030744
Mrps18a	-0.137597	0.0157449	ENSMUSG00000023967
Dhrs1	-0.137639	0.0222913	ENSMUSG00000002332
Urod	-0.137807	0.0219932	ENSMUSG00000028684
Ttc1	-0.137946	0.0261342	ENSMUSG00000041278
Sdhc	-0.138063	0.0165235	ENSMUSG00000058076
Psmc5	-0.138073	0.0192397	ENSMUSG00000020708
Ubac2	-0.138464	0.0306338	ENSMUSG00000041765
Edf1	-0.138707	0.0119938	ENSMUSG00000015092
Rps7	-0.1388	0.00440727	ENSMUSG00000061477
Tbca	-0.138889	0.0266738	ENSMUSG00000042043
Hagh	-0.138917	0.0141523	ENSMUSG00000024158
Rab35	-0.138961	0.0114611	ENSMUSG00000029518
Bag1	-0.139195	0.00207422	ENSMUSG00000028416
Park7	-0.139471	0.0217712	ENSMUSG00000028964
Cltb	-0.139523	0.0188828	ENSMUSG00000047547
Polr2c	-0.13955	0.0302402	ENSMUSG00000031783
Gas2l1	-0.139701	0.0480165	ENSMUSG00000034201
Capn10	-0.139715	0.0405082	ENSMUSG00000026270
Crls1	-0.139751	0.0245274	ENSMUSG00000027357
Marcksl1	-0.140074	0.0186765	ENSMUSG00000047945
Arl2	-0.140141	0.0348792	ENSMUSG00000024944
2900011O08Rik	-0.140376	0.0294105	ENSMUSG00000044117
Tmem115	-0.140627	0.0469879	ENSMUSG00000010045
Arhgap44	-0.140759	0.00408367	ENSMUSG00000033389
Ubl5	-0.140791	0.0185217	ENSMUSG00000084786
Bod1	-0.141254	0.0285192	ENSMUSG00000044502
Mrpl19	-0.141441	0.0140066	ENSMUSG00000030045
Rpl7a	-0.141459	0.00618966	ENSMUSG00000062647
Tango2	-0.141607	0.00713284	ENSMUSG00000013539
Mrpl43	-0.141797	0.0133892	ENSMUSG00000025208
Phc2	-0.141862	0.0334499	ENSMUSG00000028796
Rpl17	-0.14187	0.0388829	ENSMUSG00000062328
Cables2	-0.142051	0.0310102	ENSMUSG00000038990
Rcc2	-0.142398	0.0439568	ENSMUSG00000040945
Calm3	-0.142424	0.00992614	ENSMUSG00000019370
Tomm7	-0.142508	0.0452558	ENSMUSG00000028998
Nsmf	-0.142578	0.029635	ENSMUSG00000006476
Ndufa10	-0.14268	0.0211158	ENSMUSG00000026260
Fibp	-0.143188	0.0210991	ENSMUSG00000024911
St7	-0.143449	0.0282437	ENSMUSG00000029534
Rpl21	-0.14347	0.0103611	ENSMUSG00000041453
Zdhhc18	-0.143786	0.0311169	ENSMUSG00000037553
Stmn4	-0.14388	0.0248813	ENSMUSG00000022044
Mmd2	-0.144062	0.00613031	ENSMUSG00000039533
Pqlc1	-0.14423	0.0370074	ENSMUSG00000034006
Polr2g	-0.144394	0.0332821	ENSMUSG00000071662
Chmp4b	-0.144588	0.00215965	ENSMUSG00000038467
Phka1	-0.144629	0.0412049	ENSMUSG00000034055
Eif6	-0.144932	0.0247006	ENSMUSG00000027613
Rgs19	-0.145092	0.0250642	ENSMUSG00000002458
Cyth2	-0.145122	0.00953003	ENSMUSG00000003269
Znrf1	-0.145136	0.0466756	ENSMUSG00000033545
Srp14	-0.14594	0.00506151	ENSMUSG00000009549
Ppp1r11	-0.146267	0.00902599	ENSMUSG00000036398
Rnf181	-0.146569	0.0331888	ENSMUSG00000055850
Ndufv2	-0.146702	0.0122232	ENSMUSG00000024099
Cfl1	-0.146804	0.000776664	ENSMUSG00000056201
Tpst1	-0.147154	0.00711351	ENSMUSG00000034118
Parp6	-0.147214	0.00262532	ENSMUSG00000025237
Rpl19	-0.147367	0.00939279	ENSMUSG00000017404
Slc3a2	-0.147417	0.0310896	ENSMUSG00000010095
Ube2m	-0.147735	0.018597	ENSMUSG00000005575
Nop53	-0.147947	0.009099	ENSMUSG00000041560
Mrpl20	-0.148198	0.0287282	ENSMUSG00000029066
Ryk	-0.148323	0.0115889	ENSMUSG00000032547
Srprb	-0.148412	0.0170005	ENSMUSG00000032553
Gabarap	-0.148415	0.0154745	ENSMUSG00000018567
Ndufa6	-0.148415	0.0157782	ENSMUSG00000022450
Eif2b2	-0.148552	0.023431	ENSMUSG00000004788
Apoe	-0.148633	0.00524123	ENSMUSG00000002985
Polr2e	-0.148971	0.0246057	ENSMUSG00000004667
Tmcc2	-0.149362	0.00495381	ENSMUSG00000042066
AI464131	-0.149548	0.0400559	ENSMUSG00000046312
Basp1	-0.149641	0.0416268	ENSMUSG00000045763
Glrx3	-0.149657	0.0118358	ENSMUSG00000031068
Agap3	-0.14997	0.0228453	ENSMUSG00000023353
Cdipt	-0.150094	0.000633951	ENSMUSG00000030682
Fam50a	-0.150272	0.042856	ENSMUSG00000001962
Sipa1l2	-0.150439	0.0382458	ENSMUSG00000001995
Thy1	-0.150442	0.0305748	ENSMUSG00000032011
Ndufa3	-0.150697	0.0486107	ENSMUSG00000035674
Iscu	-0.150808	0.0258417	ENSMUSG00000025825
Rpl12	-0.150851	0.00215971	ENSMUSG00000038900
Ift46	-0.150918	0.0424588	ENSMUSG00000002031
Fkbp4	-0.151008	0.0277727	ENSMUSG00000030357
Supt4a	-0.151039	0.0365914	ENSMUSG00000020485
B4galt3	-0.151295	0.0379741	ENSMUSG00000052423
Htra1	-0.151869	0.0255741	ENSMUSG00000006205
Prdx6	-0.151885	0.0028449	ENSMUSG00000026701
Pfdn1	-0.15192	0.0426321	ENSMUSG00000024346
Prcc	-0.152029	0.0221851	ENSMUSG00000004895
Rpl32	-0.152064	0.0211673	ENSMUSG00000057841
Rabac1	-0.152084	0.0218047	ENSMUSG00000003380
Ppp4c	-0.15245	0.024955	ENSMUSG00000030697
Commd3	-0.152537	0.0387488	ENSMUSG00000051154
Banf1	-0.152723	0.0201837	ENSMUSG00000024844
Lypla2	-0.152738	0.0243017	ENSMUSG00000028670
Arl3	-0.152865	0.00132635	ENSMUSG00000025035
Rpl27a	-0.153035	0.000946339	ENSMUSG00000046364
Rtraf	-0.153435	0.00507854	ENSMUSG00000021807
Mknk2	-0.153718	0.0206137	ENSMUSG00000020190
Ndufb10	-0.153865	0.00952586	ENSMUSG00000040048
Rps6	-0.153985	0.00137135	ENSMUSG00000028495
Rps25	-0.153993	0.00218578	ENSMUSG00000009927
Mis12	-0.154015	0.0471591	ENSMUSG00000040599
Pla2g7	-0.154223	0.0121351	ENSMUSG00000023913
Ggt7	-0.15424	0.00991395	ENSMUSG00000027603
Sall2	-0.154446	0.0219583	ENSMUSG00000049532
Bcar1	-0.154666	0.0390966	ENSMUSG00000031955
2019-03-04	-0.15468	0.0412851	ENSMUSG00000039372
Slc27a4	-0.154868	0.027796	ENSMUSG00000059316
Lix1l	-0.154906	0.0315106	ENSMUSG00000049288
Dtd1	-0.155067	0.00641223	ENSMUSG00000027430
Plpp7	-0.155146	0.04541	ENSMUSG00000051373
Rplp0	-0.155451	0.00128752	ENSMUSG00000067274
Ndufa8	-0.15565	0.00270855	ENSMUSG00000026895
Nudt3	-0.155781	0.00574304	ENSMUSG00000024213
Tmem147	-0.155971	0.0315232	ENSMUSG00000006315
Eef1a2	-0.155994	0.0229367	ENSMUSG00000016349
1700037H04Rik	-0.156021	0.0343398	ENSMUSG00000027327
Pla2g15	-0.156081	0.0335034	ENSMUSG00000031903
Rpl10a	-0.1564	0.00933715	ENSMUSG00000037805
Cdk16	-0.156611	0.00761204	ENSMUSG00000031065
Idh3g	-0.157207	0.0324016	ENSMUSG00000002010
Nudt18	-0.157488	0.0220686	ENSMUSG00000045211
6030419C18Rik	-0.157725	0.0228761	ENSMUSG00000066607
Psmd9	-0.157869	0.0127969	ENSMUSG00000029440
Akt1	-0.15806	0.0133627	ENSMUSG00000001729
Wdr61	-0.158193	0.0376915	ENSMUSG00000061559
AI837181	-0.15826	0.0140678	ENSMUSG00000047423
Akt2	-0.158424	0.0290239	ENSMUSG00000004056
Abhd4	-0.15845	0.033381	ENSMUSG00000040997
Ino80b	-0.158497	0.0432051	ENSMUSG00000030034
Clpp	-0.158528	0.0190505	ENSMUSG00000002660
Sec61g	-0.158838	0.0214211	ENSMUSG00000078974
Ebp	-0.158931	0.0409592	ENSMUSG00000031168
B4galt5	-0.158951	0.0199472	ENSMUSG00000017929
Rpl18	-0.15913	0.0151943	ENSMUSG00000059070
Gpx4	-0.15927	0.0135489	ENSMUSG00000075706
Ndufs8	-0.159394	0.00534364	ENSMUSG00000059734
Rps16	-0.159597	0.0136147	ENSMUSG00000037563
Taldo1	-0.159609	0.0411716	ENSMUSG00000025503
Arrb2	-0.159688	0.0339986	ENSMUSG00000060216
Cyp46a1	-0.159698	0.0408517	ENSMUSG00000021259
Ldhb	-0.15974	0.0159798	ENSMUSG00000030246
Brix1	-0.159812	0.0188629	ENSMUSG00000022247
Ubac1	-0.160469	0.0159811	ENSMUSG00000036352
Chpf	-0.160485	0.012384	ENSMUSG00000032997
Slc46a1	-0.160522	0.0338283	ENSMUSG00000020829
Pgbd5	-0.160527	0.0303705	ENSMUSG00000050751
Tuba4a	-0.160576	0.000257258	ENSMUSG00000026202
Gde1	-0.161177	0.00700674	ENSMUSG00000033917
Snrnp27	-0.161185	0.016658	ENSMUSG00000001158
Atraid	-0.161705	0.00402496	ENSMUSG00000013622
Cadm4	-0.161787	0.0476017	ENSMUSG00000054793
Nt5c	-0.162033	0.00809464	ENSMUSG00000020736
Tfpt	-0.162213	0.0391405	ENSMUSG00000006335
Naxe	-0.162651	0.0287091	ENSMUSG00000028070
Hexa	-0.163177	0.0026002	ENSMUSG00000025232
Gpt2	-0.163318	0.0309341	ENSMUSG00000031700
F3	-0.163547	0.0337587	ENSMUSG00000028128
Rpl13	-0.163765	0.0216869	ENSMUSG00000000740
H2afx	-0.16392	0.0159361	ENSMUSG00000049932
Abcd2	-0.164161	0.0223787	ENSMUSG00000055782
Comt	-0.164331	0.0137026	ENSMUSG00000000326
Rwdd1	-0.164537	0.0121972	ENSMUSG00000019782
Pno1	-0.164679	0.0175934	ENSMUSG00000020116
Noa1	-0.165036	0.0339616	ENSMUSG00000036285
Arl6ip5	-0.165067	0.000262206	ENSMUSG00000035199
Adgrf5	-0.165256	0.0352056	ENSMUSG00000056492
B4galnt1	-0.165297	0.046499	ENSMUSG00000006731
Gm17018	-0.165387	0.0303487	ENSMUSG00000041035
Ppp2r5d	-0.165404	0.0432482	ENSMUSG00000059409
Cxxc5	-0.165563	0.00491386	ENSMUSG00000046668
Jtb	-0.165816	0.0085122	ENSMUSG00000027937
Pkig	-0.165962	0.00866339	ENSMUSG00000035268
Ubc	-0.166024	0.0495593	ENSMUSG00000008348
H2afj	-0.166042	0.0381242	ENSMUSG00000060032
Paqr8	-0.166208	0.00254591	ENSMUSG00000025931
Frat1	-0.166224	0.0308821	ENSMUSG00000067199
Pdcd5	-0.166237	0.0305913	ENSMUSG00000030417
Atp5k	-0.166429	0.0177866	ENSMUSG00000050856
Grk2	-0.166658	0.00244594	ENSMUSG00000024858
Mrps18c	-0.166899	0.0247773	ENSMUSG00000016833
Esrra	-0.167193	0.0170326	ENSMUSG00000024955
Prkcsh	-0.167245	0.0235394	ENSMUSG00000003402
Grn	-0.167264	0.0231379	ENSMUSG00000034708
Epas1	-0.167277	0.0332969	ENSMUSG00000024140
Babam2	-0.167775	0.00556395	ENSMUSG00000052139
Psmb3	-0.167804	0.0028645	ENSMUSG00000069744
Trir	-0.167924	0.00367019	ENSMUSG00000041203
Rps9	-0.168137	0.0304739	ENSMUSG00000006333
Por	-0.168195	0.0176212	ENSMUSG00000005514
Lgmn	-0.168224	0.0222119	ENSMUSG00000021190
Abhd17a	-0.168297	0.0110352	ENSMUSG00000003346
2019-03-02	-0.168518	0.00197242	ENSMUSG00000079557
Yeats4	-0.168657	0.0126633	ENSMUSG00000020171
Vps72	-0.168783	0.0197525	ENSMUSG00000008958
E2f4	-0.16901	0.0287632	ENSMUSG00000014859
Bud23	-0.169066	0.0233691	ENSMUSG00000005378
Dnajc15	-0.169542	0.0418319	ENSMUSG00000022013
Ifngr1	-0.169823	0.0213078	ENSMUSG00000020009
Prelid1	-0.169966	0.00487535	ENSMUSG00000021486
Nt5c3b	-0.170197	0.0372595	ENSMUSG00000017176
Mypop	-0.170733	0.0301436	ENSMUSG00000048481
Bhlhe41	-0.170748	0.0364138	ENSMUSG00000030256
Scg3	-0.170933	0.00125087	ENSMUSG00000032181
Fndc4	-0.17097	0.00409946	ENSMUSG00000038552
Plekha3	-0.171001	0.00220738	ENSMUSG00000002733
Serp2	-0.171026	0.0346788	ENSMUSG00000052584
Naa10	-0.171032	0.0298098	ENSMUSG00000031388
Inppl1	-0.171085	0.0374129	ENSMUSG00000032737
Pabpc1	-0.171226	0.0225028	ENSMUSG00000022283
Dpysl3	-0.171459	0.0414113	ENSMUSG00000024501
Pdcl3	-0.171527	0.0436671	ENSMUSG00000026078
Glrx5	-0.171589	0.0139249	ENSMUSG00000021102
Rpl38	-0.171834	0.0486712	ENSMUSG00000057322
Timm8b	-0.171845	0.0335151	ENSMUSG00000039016
Itm2b	-0.171933	0.00271415	ENSMUSG00000022108
Raver2	-0.171983	0.0375398	ENSMUSG00000035275
Cpne4	-0.171986	0.0495691	ENSMUSG00000032564
Rps27	-0.172406	0.00894206	ENSMUSG00000090733
Ap2s1	-0.172423	0.00218071	ENSMUSG00000008036
Fam19a5	-0.172465	0.0238887	ENSMUSG00000054863
Rpl23a	-0.172621	0.000675525	ENSMUSG00000058546
Gsto1	-0.172623	0.0225903	ENSMUSG00000025068
Rplp2	-0.172648	0.0352114	ENSMUSG00000025508
Txndc12	-0.172655	0.0173761	ENSMUSG00000028567
Trappc1	-0.173272	0.0125293	ENSMUSG00000049299
Hexim1	-0.173308	0.00984546	ENSMUSG00000048878
Mrpl13	-0.173649	0.0171058	ENSMUSG00000022370
Usmg5	-0.174014	7.61e-05	ENSMUSG00000071528
Pde1b	-0.174014	0.0168763	ENSMUSG00000022489
Scn1b	-0.174035	0.00225907	ENSMUSG00000019194
Eif2b3	-0.174093	0.0193845	ENSMUSG00000028683
Cd81	-0.174306	0.0189582	ENSMUSG00000037706
Ctdnep1	-0.174325	0.0150139	ENSMUSG00000018559
Rab4a	-0.174369	0.0176854	ENSMUSG00000019478
Csnk1e	-0.174396	0.0134848	ENSMUSG00000022433
Gpr137	-0.174472	0.0186376	ENSMUSG00000024958
Mphosph10	-0.174732	0.013704	ENSMUSG00000030521
Hn1	-0.175125	0.0197318	ENSMUSG00000020737
Zswim4	-0.175166	0.0436172	ENSMUSG00000035671
Eif3f	-0.175441	0.00528244	ENSMUSG00000031029
Apcdd1	-0.175505	0.0104794	ENSMUSG00000071847
Timm10b	-0.175585	0.0157077	ENSMUSG00000089847
Cops7b	-0.175715	0.0423918	ENSMUSG00000026240
Pdzd11	-0.176356	0.0236329	ENSMUSG00000015668
P4ha1	-0.176394	0.0023822	ENSMUSG00000019916
Acot13	-0.176609	0.0147649	ENSMUSG00000006717
Ndufs6	-0.176871	0.0174173	ENSMUSG00000021606
Med21	-0.17712	0.0194897	ENSMUSG00000030291
Rps17	-0.177182	0.00355551	ENSMUSG00000061787
Mageh1	-0.177193	0.0174132	ENSMUSG00000047238
Suox	-0.177469	0.0482125	ENSMUSG00000049858
Mrps12	-0.177812	0.00537579	ENSMUSG00000045948
Zfp444	-0.177851	0.00576574	ENSMUSG00000044876
Lamtor5	-0.177968	0.00550059	ENSMUSG00000087260
Atf5	-0.178036	0.0230107	ENSMUSG00000038539
Pdgfa	-0.178185	0.00496463	ENSMUSG00000025856
Nedd8	-0.178238	0.00211996	ENSMUSG00000010376
Ndufb8	-0.178599	0.00276251	ENSMUSG00000025204
Clta	-0.178637	0.000306357	ENSMUSG00000028478
Utp11	-0.178657	0.0434354	ENSMUSG00000028907
B4galt4	-0.179244	0.0155035	ENSMUSG00000022793
Usp2	-0.179268	0.0310377	ENSMUSG00000032010
Efna3	-0.179348	0.00506032	ENSMUSG00000028039
Cyp2j9	-0.179438	0.0420263	ENSMUSG00000015224
Tmem28	-0.179644	0.020204	ENSMUSG00000071719
Rps8	-0.179774	0.00351032	ENSMUSG00000047675
Phf23	-0.179904	0.0131721	ENSMUSG00000018572
Rpl36	-0.179933	0.00355872	ENSMUSG00000057863
Nkain4	-0.179974	0.0206555	ENSMUSG00000027574
Aldh1l1	-0.180203	0.0354157	ENSMUSG00000030088
Ybx1	-0.180288	0.00123571	ENSMUSG00000028639
Gsdme	-0.18048	0.0139735	ENSMUSG00000029821
Srm	-0.180547	0.0094191	ENSMUSG00000006442
Rplp1	-0.180912	0.00296147	ENSMUSG00000007892
Ptms	-0.181024	0.00244048	ENSMUSG00000030122
Shisa4	-0.181326	0.013466	ENSMUSG00000041889
Ints9	-0.181596	0.0381256	ENSMUSG00000021975
Rpl30	-0.181609	0.0197991	ENSMUSG00000058600
Chmp2a	-0.181648	0.00522934	ENSMUSG00000033916
Anapc13	-0.181897	0.0182795	ENSMUSG00000035048
Psenen	-0.181925	0.0157913	ENSMUSG00000036835
Smim17	-0.182261	0.0133176	ENSMUSG00000093536
Cacnb3	-0.182404	0.013497	ENSMUSG00000003352
Ostc	-0.182673	0.00555597	ENSMUSG00000041084
Cst3	-0.18268	0.00246047	ENSMUSG00000027447
Gabbr1	-0.182686	0.00194891	ENSMUSG00000024462
Arsa	-0.182723	0.0292864	ENSMUSG00000022620
Fgf13	-0.182978	0.0028943	ENSMUSG00000031137
Fmnl1	-0.183116	0.0411084	ENSMUSG00000055805
Fut8	-0.183291	0.00518727	ENSMUSG00000021065
Tbc1d10a	-0.183966	0.00464592	ENSMUSG00000034412
Pxmp4	-0.184235	0.0491263	ENSMUSG00000000876
Ptpmt1	-0.184244	0.015341	ENSMUSG00000063235
Ndufa5	-0.184245	0.0205306	ENSMUSG00000023089
Fuom	-0.184352	0.0195695	ENSMUSG00000025466
Trpv2	-0.184517	0.0416434	ENSMUSG00000018507
Zbtb2	-0.184909	0.0263843	ENSMUSG00000075327
Serf2	-0.184955	0.00883915	ENSMUSG00000074884
Ly6e	-0.185614	0.0014687	ENSMUSG00000022587
Ncdn	-0.186312	0.0374982	ENSMUSG00000028833
Dbi	-0.186349	0.0162369	ENSMUSG00000026385
Pfdn5	-0.186365	0.00392288	ENSMUSG00000001289
Cd38	-0.186414	0.0444559	ENSMUSG00000029084
Bdnf	-0.186584	0.0433631	ENSMUSG00000048482
Coa3	-0.18667	0.00812697	ENSMUSG00000017188
Cdk5r2	-0.186771	0.0434787	ENSMUSG00000090071
C2cd2	-0.186983	0.0393294	ENSMUSG00000045975
Ppdpf	-0.18756	0.00166739	ENSMUSG00000016344
Eif3i	-0.187756	0.00211855	ENSMUSG00000028798
Xbp1	-0.188017	0.00924528	ENSMUSG00000020484
Rnf166	-0.188071	0.0305545	ENSMUSG00000014470
Dbx2	-0.188115	0.0279192	ENSMUSG00000045608
Serpine2	-0.188284	0.0288525	ENSMUSG00000026249
Hapln1	-0.188306	0.0292326	ENSMUSG00000021613
Eif1b	-0.188316	3.03e-05	ENSMUSG00000006941
Taf12	-0.188444	0.0249409	ENSMUSG00000028899
Cdk5	-0.1885	0.00454774	ENSMUSG00000028969
Plcd4	-0.18883	0.0359306	ENSMUSG00000026173
Cox8a	-0.189054	0.00182274	ENSMUSG00000035885
Cdc42se1	-0.189234	9.76e-05	ENSMUSG00000046722
Rps15	-0.189496	0.00350582	ENSMUSG00000063457
Fcf1	-0.189597	0.0167093	ENSMUSG00000021243
Acsbg1	-0.189621	0.0011423	ENSMUSG00000032281
Nudt19	-0.18977	0.000491026	ENSMUSG00000034875
Pigyl	-0.189772	0.0364848	ENSMUSG00000010607
Hras	-0.189814	0.00102384	ENSMUSG00000025499
Maz	-0.189946	0.00441498	ENSMUSG00000030678
Mgat4b	-0.190645	0.00660669	ENSMUSG00000036620
Slc25a1	-0.190784	0.0165473	ENSMUSG00000003528
Rps14	-0.191	0.0293319	ENSMUSG00000024608
Uqcc2	-0.191174	0.00654163	ENSMUSG00000024208
Uqcrq	-0.191443	0.00327515	ENSMUSG00000044894
Ctnnd1	-0.191447	0.0362274	ENSMUSG00000034101
Dad1	-0.191448	0.00109829	ENSMUSG00000022174
Dolpp1	-0.191747	0.0210718	ENSMUSG00000026856
Fads1	-0.191919	0.0210706	ENSMUSG00000010663
Praf2	-0.191961	0.0360356	ENSMUSG00000031149
2019-03-09	-0.192081	0.00176997	ENSMUSG00000040502
Rita1	-0.192184	0.0186452	ENSMUSG00000029600
Uqcr11	-0.1922	0.00429279	ENSMUSG00000020163
Sh3gl1	-0.192494	0.01664	ENSMUSG00000003200
Nenf	-0.192523	0.0138183	ENSMUSG00000037499
Pcgf6	-0.192758	0.0212255	ENSMUSG00000025050
Chga	-0.192771	0.033349	ENSMUSG00000021194
Gstm1	-0.192865	0.00906424	ENSMUSG00000058135
Npdc1	-0.192928	0.0135335	ENSMUSG00000015094
2310033P09Rik	-0.193132	0.0363327	ENSMUSG00000020441
Cacng7	-0.19358	0.0215332	ENSMUSG00000069806
Bcap31	-0.193893	0.00900316	ENSMUSG00000002015
Cox7b	-0.193906	0.0149126	ENSMUSG00000031231
Crmp1	-0.194355	0.00248745	ENSMUSG00000029121
Mpc2	-0.194427	0.00307715	ENSMUSG00000026568
Ndufa4	-0.194521	0.00232253	ENSMUSG00000029632
Taf10	-0.194545	0.0102902	ENSMUSG00000043866
Acot7	-0.194545	0.00165061	ENSMUSG00000028937
Timm13	-0.194611	0.0412322	ENSMUSG00000020219
Tomm5	-0.194646	0.0239056	ENSMUSG00000078713
Slco2b1	-0.194689	0.00832353	ENSMUSG00000030737
Pelo	-0.195278	0.0248755	ENSMUSG00000042275
Lsm4	-0.195397	0.0135214	ENSMUSG00000031848
Fis1	-0.195701	0.000516598	ENSMUSG00000019054
Dcakd	-0.195749	0.0398837	ENSMUSG00000020935
Cyb5r1	-0.195762	0.00735328	ENSMUSG00000026456
Hsd17b10	-0.195976	0.00868524	ENSMUSG00000025260
Apln	-0.196144	0.0361294	ENSMUSG00000037010
Cmtm5	-0.196181	0.0363839	ENSMUSG00000040759
Zfp771	-0.196407	0.0207771	ENSMUSG00000054716
Prr7	-0.196648	0.0247189	ENSMUSG00000034686
Uqcrh	-0.196745	0.000886793	ENSMUSG00000063882
Rpl11	-0.197044	0.000460039	ENSMUSG00000059291
Clu	-0.197137	0.0121555	ENSMUSG00000022037
Ndufv3	-0.197538	0.0232841	ENSMUSG00000024038
Smim26	-0.197732	0.037432	ENSMUSG00000074754
Ndufb4	-0.198036	0.0121379	ENSMUSG00000022820
Dhrs7	-0.198245	0.0214857	ENSMUSG00000021094
Ino80e	-0.198302	0.026903	ENSMUSG00000030689
H2afv	-0.198642	0.00247385	ENSMUSG00000041126
Ckb	-0.198759	0.00602185	ENSMUSG00000001270
Kti12	-0.198778	0.0470826	ENSMUSG00000073775
Syt7	-0.198794	0.0266341	ENSMUSG00000024743
Ube2r2	-0.198816	0.000172276	ENSMUSG00000036241
Bola3	-0.199312	0.0381155	ENSMUSG00000045160
Caly	-0.199349	0.0106699	ENSMUSG00000025468
Slc2a6	-0.200081	0.0392893	ENSMUSG00000036067
Ssbp4	-0.200188	0.0340789	ENSMUSG00000070003
Podxl2	-0.200224	0.0242056	ENSMUSG00000033152
Grina	-0.200314	0.0347579	ENSMUSG00000022564
Minos1	-0.200403	0.000183764	ENSMUSG00000050608
Arpc2	-0.200532	0.0249976	ENSMUSG00000006304
Dnajb11	-0.200756	6e-05	ENSMUSG00000004460
Napa	-0.200765	0.00271101	ENSMUSG00000006024
Ndufc2	-0.200923	0.00015258	ENSMUSG00000030647
B230217O12Rik	-0.201693	0.0239353	ENSMUSG00000097785
Rtl8b	-0.201773	0.00728759	ENSMUSG00000067924
Ctsd	-0.201855	0.0411892	ENSMUSG00000007891
Bri3	-0.201855	0.00562633	ENSMUSG00000047843
Dda1	-0.202018	0.00366575	ENSMUSG00000074247
Tmem218	-0.202131	0.0335969	ENSMUSG00000032121
Kcnk1	-0.202211	3.82e-06	ENSMUSG00000033998
Rps6kl1	-0.202247	0.0178681	ENSMUSG00000019235
Aurkaip1	-0.202299	0.00835522	ENSMUSG00000065990
D8Ertd738e	-0.202411	0.000588578	ENSMUSG00000019362
Arhgap12	-0.202442	0.0175205	ENSMUSG00000041225
Lrfn2	-0.202678	0.000808418	ENSMUSG00000040490
Snrnp35	-0.203231	0.0397609	ENSMUSG00000029402
Rps24	-0.203287	0.00107235	ENSMUSG00000025290
B3gat3	-0.203426	0.000347768	ENSMUSG00000071649
Mrps21	-0.204174	0.00167089	ENSMUSG00000054312
Sf3b5	-0.204241	0.00755699	ENSMUSG00000078348
Smdt1	-0.204247	0.000329079	ENSMUSG00000022452
Mrpl12	-0.204279	0.00168755	ENSMUSG00000039640
Cldn10	-0.204342	0.00248797	ENSMUSG00000022132
Nde1	-0.204378	0.0274713	ENSMUSG00000022678
Naa38	-0.204475	0.0384852	ENSMUSG00000059278
Anxa6	-0.204665	0.000155764	ENSMUSG00000018340
Dynll1	-0.204907	3.55e-05	ENSMUSG00000009013
Pcgf1	-0.20491	0.025401	ENSMUSG00000069678
Syt3	-0.205095	0.0150725	ENSMUSG00000030731
Mrpl41	-0.205319	0.00131012	ENSMUSG00000036850
Tbkbp1	-0.205331	0.0180522	ENSMUSG00000038517
Kctd17	-0.205429	0.00329895	ENSMUSG00000033287
Fam107a	-0.205486	0.00316489	ENSMUSG00000021750
Galns	-0.205493	0.027973	ENSMUSG00000015027
Gpc1	-0.205753	0.0298483	ENSMUSG00000034220
Klhl25	-0.206405	0.0345926	ENSMUSG00000055652
Ttyh1	-0.206481	3.26e-05	ENSMUSG00000030428
Frg1	-0.206484	0.00419009	ENSMUSG00000031590
AI846148	-0.20661	0.00187883	ENSMUSG00000024970
Nptx2	-0.206662	0.0340828	ENSMUSG00000059991
Slc30a3	-0.206726	0.0247229	ENSMUSG00000029151
Ndufs7	-0.207034	0.00603693	ENSMUSG00000020153
Commd2	-0.207098	0.012142	ENSMUSG00000036513
2019-09-06	-0.207162	2.77e-05	ENSMUSG00000050379
Cnpy4	-0.207384	0.0393687	ENSMUSG00000036968
Mpeg1	-0.207555	0.0029226	ENSMUSG00000046805
Nrsn1	-0.207651	0.000391077	ENSMUSG00000048978
Cck	-0.207673	0.00582365	ENSMUSG00000032532
Nol12	-0.207993	0.00271124	ENSMUSG00000033099
Bcan	-0.208051	0.0044956	ENSMUSG00000004892
Rpl24	-0.208334	0.0212436	ENSMUSG00000098274
Mzt2	-0.208352	0.00798419	ENSMUSG00000022671
1500009C09Rik	-0.208458	0.0131924	ENSMUSG00000068099
Ubald2	-0.208638	0.0239617	ENSMUSG00000050628
Itgb1bp1	-0.208709	0.00829529	ENSMUSG00000062352
Abhd17c	-0.209319	0.0133975	ENSMUSG00000038459
Psmd8	-0.209549	0.00245216	ENSMUSG00000030591
Tbc1d25	-0.209774	0.0262769	ENSMUSG00000039201
Lrrn2	-0.210009	0.020242	ENSMUSG00000026443
Ypel3	-0.210228	0.00203198	ENSMUSG00000042675
Prdx5	-0.210376	0.00486769	ENSMUSG00000024953
Ndufb11	-0.210403	0.00319412	ENSMUSG00000031059
Snrnp25	-0.210569	0.0332965	ENSMUSG00000040767
AI413582	-0.210782	0.0303682	ENSMUSG00000062753
Drap1	-0.211051	0.000484284	ENSMUSG00000024914
Cdpf1	-0.211541	0.0379516	ENSMUSG00000064284
Ccm2	-0.211609	0.00204196	ENSMUSG00000000378
Ddit3	-0.212386	0.00571765	ENSMUSG00000025408
Sat1	-0.212612	0.00659076	ENSMUSG00000025283
Uqcrb	-0.213049	0.000483153	ENSMUSG00000021520
Polr2h	-0.213215	0.0203355	ENSMUSG00000021018
Rpl37a	-0.213311	0.00608838	ENSMUSG00000046330
Tmem129	-0.213376	0.0064548	ENSMUSG00000019295
Cox6b1	-0.213381	0.00206811	ENSMUSG00000036751
Rit1	-0.213461	0.00185846	ENSMUSG00000028057
Rgs4	-0.213696	0.0452694	ENSMUSG00000038530
Tst	-0.213715	0.0058125	ENSMUSG00000044986
As3mt	-0.214075	0.0376982	ENSMUSG00000003559
Slc25a42	-0.215461	0.0468094	ENSMUSG00000002346
Dok7	-0.215502	0.0323844	ENSMUSG00000044716
Mettl22	-0.21566	0.00882831	ENSMUSG00000039345
Rps12	-0.215761	3.13e-05	ENSMUSG00000061983
Snx3	-0.21595	0.00191595	ENSMUSG00000019804
Tfeb	-0.217954	0.0379739	ENSMUSG00000023990
Hapln4	-0.218047	0.00853898	ENSMUSG00000007594
Trabd	-0.218177	0.00673867	ENSMUSG00000015363
Actr3b	-0.218644	0.0093839	ENSMUSG00000056367
Rpl37	-0.218708	0.000503279	ENSMUSG00000041841
Cisd3	-0.21894	0.0130806	ENSMUSG00000078695
Ctsh	-0.218993	0.0345474	ENSMUSG00000032359
Map1lc3a	-0.21943	0.00216864	ENSMUSG00000027602
Ndufa11	-0.219575	0.030522	ENSMUSG00000002379
Wdr83os	-0.219941	0.00499185	ENSMUSG00000059355
Cox7c	-0.219977	2.7e-05	ENSMUSG00000017778
Polr2f	-0.220259	0.00220492	ENSMUSG00000033020
Dok4	-0.220433	0.0475563	ENSMUSG00000040631
Cox6a1	-0.220456	0.000430296	ENSMUSG00000041697
Fau	-0.220878	0.000945281	ENSMUSG00000038274
Rnf208	-0.221309	0.0111575	ENSMUSG00000044628
Gfer	-0.221446	0.0176139	ENSMUSG00000040888
Zfp580	-0.221522	0.0474768	ENSMUSG00000055633
Ptgs1	-0.221529	0.0139548	ENSMUSG00000047250
Camk2n1	-0.222045	0.00509061	ENSMUSG00000046447
Rps5	-0.222312	7.56e-06	ENSMUSG00000012848
Selplg	-0.222589	0.0291758	ENSMUSG00000048163
Fam96b	-0.222618	0.0353793	ENSMUSG00000031879
Uqcr10	-0.22278	0.000123517	ENSMUSG00000059534
Faap100	-0.223031	0.038179	ENSMUSG00000025384
Clmp	-0.223055	0.0101913	ENSMUSG00000032024
Pcyox1l	-0.223094	0.0159747	ENSMUSG00000024579
Tmem11	-0.223289	0.00450977	ENSMUSG00000043284
Capn3	-0.223617	0.0289285	ENSMUSG00000079110
Mpnd	-0.223893	0.00026258	ENSMUSG00000003199
Pde6d	-0.224016	0.00578376	ENSMUSG00000026239
Tmem121	-0.224157	0.00564988	ENSMUSG00000049036
Ndufa1	-0.224298	0.00250354	ENSMUSG00000016427
Foxred2	-0.224521	0.0367765	ENSMUSG00000016552
Clec2l	-0.224973	0.00135568	ENSMUSG00000079598
Coq10b	-0.225142	0.0141041	ENSMUSG00000025981
Csk	-0.225196	0.00611347	ENSMUSG00000032312
Zfp467	-0.225321	0.0386516	ENSMUSG00000068551
Trappc2l	-0.225446	0.000589073	ENSMUSG00000015013
Pdia4	-0.22554	0.0258564	ENSMUSG00000025823
Dpysl5	-0.225808	0.0477663	ENSMUSG00000029168
2010107E04Rik	-0.225977	3.08e-06	ENSMUSG00000021290
Dynlrb1	-0.226042	0.0100736	ENSMUSG00000047459
Mrpl34	-0.226115	0.00568003	ENSMUSG00000034880
Rps29	-0.22659	0.000316195	ENSMUSG00000034892
Mrpl42	-0.226613	0.0473697	ENSMUSG00000062981
Psd	-0.226841	0.0212273	ENSMUSG00000037126
Tcirg1	-0.227013	0.0261624	ENSMUSG00000001750
Rap1gap	-0.227361	0.03341	ENSMUSG00000041351
Rhno1	-0.227652	0.0190019	ENSMUSG00000048668
Ccne1	-0.227678	0.0451337	ENSMUSG00000002068
Tifa	-0.228166	0.0255509	ENSMUSG00000046688
Slc35b2	-0.228306	0.00751397	ENSMUSG00000037089
Romo1	-0.228307	0.00143147	ENSMUSG00000067847
Elof1	-0.228945	0.0037625	ENSMUSG00000013822
Trp53i11	-0.229113	0.00367735	ENSMUSG00000068735
Rps20	-0.229433	3.77e-06	ENSMUSG00000028234
Tmem189	-0.229469	0.0171858	ENSMUSG00000090213
Carmil2	-0.229941	0.000959484	ENSMUSG00000050357
Ctsz	-0.229997	0.00115824	ENSMUSG00000016256
Mrps24	-0.230011	0.0174248	ENSMUSG00000020477
Trappc6a	-0.230018	0.0347979	ENSMUSG00000002043
Cacng2	-0.230199	0.00461212	ENSMUSG00000019146
Emc6	-0.230902	0.00119515	ENSMUSG00000047260
St6galnac4	-0.231486	0.000597027	ENSMUSG00000079442
Rpp25l	-0.231576	0.0144402	ENSMUSG00000036114
Gm2a	-0.231796	0.0429328	ENSMUSG00000000594
Eif3k	-0.231823	8.31e-05	ENSMUSG00000053565
Lsm2	-0.232153	0.0158288	ENSMUSG00000007050
Cdc34	-0.232416	0.00304495	ENSMUSG00000020307
Smarcd2	-0.23301	0.00320461	ENSMUSG00000078619
[truncated: 729 more rows]

## Sheet: Mecp2+- VU595
Genes disrupted in Mecp2+/- VU595-treated mice.
Gene.name	log2FoldChange	pvalue	ID
Duox2	3.7667	5.69909e-06	ENSMUSG00000068452
Ebf2	2.80354	0.00017379	ENSMUSG00000022053
Sln	2.52494	4.65795e-06	ENSMUSG00000042045
Sost	2.5248	7.84679e-06	ENSMUSG00000001494
Eomes	2.30616	1.12645e-06	ENSMUSG00000032446
Samd3	2.10581	0.0418272	ENSMUSG00000051354
Lbhd2	2.07472	0.000181879	ENSMUSG00000087075
Prdm12	1.98398	0.00278276	ENSMUSG00000079466
C130060K24Rik	1.96846	0.000272069	ENSMUSG00000029917
Dlk1	1.94679	0.00249434	ENSMUSG00000040856
Corin	1.80962	0.00320735	ENSMUSG00000005220
Scn5a	1.39247	0.000219646	ENSMUSG00000032511
Gpr88	1.37811	0.0156744	ENSMUSG00000068696
Dio3	1.32747	0.0298849	ENSMUSG00000075707
Glp1r	1.30711	0.0268869	ENSMUSG00000024027
Dmrt3	1.25456	0.0079365	ENSMUSG00000042372
Fam47e	1.24316	0.0282018	ENSMUSG00000057068
Dmrta2os	1.22381	0.0138135	ENSMUSG00000085256
Il17re	1.15552	0.0494797	ENSMUSG00000043088
Ak9	1.14529	0.0449547	ENSMUSG00000091415
Trhr	1.12674	0.0157779	ENSMUSG00000038760
Tctex1d4	1.12533	0.0258627	ENSMUSG00000047671
Dmgdh	1.10986	0.0124069	ENSMUSG00000042102
Col6a2	1.10708	7.01732e-05	ENSMUSG00000020241
Adgrd1	1.10378	0.000499102	ENSMUSG00000044017
4930547M16Rik	1.06583	0.00633945	ENSMUSG00000097890
Slc10a4	1.02802	0.0315925	ENSMUSG00000029219
Slc26a7	1.00033	0.0219229	ENSMUSG00000040569
Col6a3	0.979223	0.00198773	ENSMUSG00000048126
Hs3st2	0.972981	9.86971e-05	ENSMUSG00000046321
4932438H23Rik	0.96525	0.0206367	ENSMUSG00000039851
Col6a1	0.962252	1.3974e-05	ENSMUSG00000001119
Pld5	0.945495	0.00866319	ENSMUSG00000055214
Gm28578	0.935798	0.00615602	ENSMUSG00000100417
Insm2	0.928602	0.0299969	ENSMUSG00000045440
Postn	0.92282	0.0491672	ENSMUSG00000027750
Krt5	0.910738	0.0403873	ENSMUSG00000061527
Arhgap6	0.910496	0.0035344	ENSMUSG00000031355
Oacyl	0.906766	0.0108852	ENSMUSG00000046610
Igfbpl1	0.906177	0.000198647	ENSMUSG00000035551
Glt28d2	0.905905	0.0248558	ENSMUSG00000031286
Arhgef33	0.895404	0.0342425	ENSMUSG00000054901
Fam166b	0.890345	0.0293529	ENSMUSG00000042788
Dynlrb2	0.885984	0.0484905	ENSMUSG00000034467
Gpr101	0.885706	5.10951e-05	ENSMUSG00000036357
Asb4	0.880657	0.0306992	ENSMUSG00000042607
6430710M23Rik	0.877469	0.0368876	ENSMUSG00000110127
Gm37792	0.870424	0.0370126	ENSMUSG00000102321
F2rl3	0.870189	0.0250986	ENSMUSG00000050147
Prss23os	0.843773	0.0274019	ENSMUSG00000030623
Gmnc	0.821133	0.0204631	ENSMUSG00000068428
Lrguk	0.82039	0.0344301	ENSMUSG00000056215
Col6a5	0.808375	0.0440054	ENSMUSG00000091345
Meltf	0.802852	0.0298487	ENSMUSG00000022780
Il12rb2	0.794959	0.0441646	ENSMUSG00000018341
2600014E21Rik	0.793158	0.014525	ENSMUSG00000100303
Adamts18	0.790011	0.0404738	ENSMUSG00000053399
Meig1	0.785663	0.00323382	ENSMUSG00000026650
Gm11681	0.77075	0.0111811	ENSMUSG00000075437
A330070K13Rik	0.769586	0.0498976	ENSMUSG00000052014
Sp8	0.767486	0.021939	ENSMUSG00000048562
Gm26604	0.758107	0.0454557	ENSMUSG00000097079
Bmp3	0.754035	0.000179669	ENSMUSG00000029335
Col23a1	0.753803	0.0243415	ENSMUSG00000063564
Egf	0.753796	0.0095087	ENSMUSG00000028017
Grhl3	0.748447	0.0179325	ENSMUSG00000037188
Kif24	0.721797	0.0443438	ENSMUSG00000028438
Dnaic2	0.715139	0.00307114	ENSMUSG00000034706
Gm17907	0.704118	0.0387849	ENSMUSG00000092526
Sema3a	0.702348	3.22587e-06	ENSMUSG00000028883
Gm28050	0.682021	0.040667	ENSMUSG00000099061
Npffr1	0.670158	0.0123156	ENSMUSG00000020090
Pbx3	0.664589	3.27557e-05	ENSMUSG00000038718
Eya2	0.658174	0.0192208	ENSMUSG00000017897
Esr1	0.65413	0.00932924	ENSMUSG00000019768
Tcerg1l	0.651807	0.00717075	ENSMUSG00000091002
Eva1c	0.640695	0.00147835	ENSMUSG00000039903
Zic5	0.637203	0.0293086	ENSMUSG00000041703
Rrm2	0.636831	0.0400426	ENSMUSG00000020649
Gm44037	0.629277	0.00925645	ENSMUSG00000107726
Trabd2b	0.627181	0.00270259	ENSMUSG00000070867
Cep72	0.624559	0.0265702	ENSMUSG00000021572
Dnah14	0.623759	0.00820572	ENSMUSG00000047369
Prdm16	0.610752	0.00746384	ENSMUSG00000039410
Fbn1	0.605348	0.00499186	ENSMUSG00000027204
Gm4876	0.592607	0.0390305	ENSMUSG00000054556
Prickle3	0.588222	0.0257917	ENSMUSG00000031145
Odf3b	0.586865	0.0488374	ENSMUSG00000047394
Cmtm8	0.585357	0.0264303	ENSMUSG00000041012
Dlx6	0.585106	0.00294067	ENSMUSG00000029754
Skap1	0.583248	0.0259391	ENSMUSG00000057058
A330093E20Rik	0.581518	0.00597026	ENSMUSG00000098284
Zmynd10	0.581265	0.0255019	ENSMUSG00000010044
Egr2	0.572197	0.0105141	ENSMUSG00000037868
Dlx2	0.571989	0.000424807	ENSMUSG00000023391
Gm38451	0.571686	0.0405959	ENSMUSG00000108917
Met	0.563679	0.013079	ENSMUSG00000009376
6330549D23Rik	0.558657	0.0298987	ENSMUSG00000045327
Peg10	0.549797	0.044814	ENSMUSG00000092035
Gm27202	0.549621	0.0373815	ENSMUSG00000098424
Pde11a	0.546967	0.0234225	ENSMUSG00000075270
Grm8	0.543558	0.000884156	ENSMUSG00000024211
Prss23	0.538213	1.69745e-08	ENSMUSG00000039405
Lrrc29	0.530393	0.0183028	ENSMUSG00000041679
C130074G19Rik	0.529274	0.0327886	ENSMUSG00000039349
Clec18a	0.521597	0.0484186	ENSMUSG00000033633
Nnat	0.511831	0.0262068	ENSMUSG00000067786
Irak1	0.505824	0.000169447	ENSMUSG00000031392
Cdc14b	0.503469	0.00253294	ENSMUSG00000033102
Gm42047	0.501291	0.0455584	ENSMUSG00000110631
Myh7	0.498955	0.0497239	ENSMUSG00000053093
Cdh4	0.493047	0.00505394	ENSMUSG00000000305
Crispld2	0.489778	0.00830667	ENSMUSG00000031825
Ccdc17	0.488683	0.0186148	ENSMUSG00000034035
Cdca7l	0.48334	0.028567	ENSMUSG00000021175
Gm45187	0.481636	0.0391792	ENSMUSG00000109130
Mirt1	0.480997	0.0230725	ENSMUSG00000097636
Kctd8	0.480046	0.00138489	ENSMUSG00000037653
Usp51	0.473344	0.0431923	ENSMUSG00000067215
Gm32391	0.472636	0.0412671	ENSMUSG00000104011
Slit2	0.471567	0.00465068	ENSMUSG00000031558
Phf2os1	0.470957	0.0330731	ENSMUSG00000086889
Pih1d2	0.464754	0.0222855	ENSMUSG00000000167
Stk33	0.464721	0.0461405	ENSMUSG00000031027
Gm26944	0.462526	0.0427566	ENSMUSG00000098066
Atp2b4	0.461484	0.0435713	ENSMUSG00000026463
4930481A15Rik	0.459141	0.0278755	ENSMUSG00000086938
Lnx2	0.456905	0.000853584	ENSMUSG00000016520
Cdkl4	0.455399	6.80684e-05	ENSMUSG00000033966
Angptl4	0.452655	0.0339913	ENSMUSG00000002289
Npr3	0.452361	0.0048481	ENSMUSG00000022206
Sdk1	0.451706	0.048832	ENSMUSG00000039683
Dach1	0.449646	0.0030624	ENSMUSG00000055639
Zkscan7	0.449303	0.00253301	ENSMUSG00000063488
Tox	0.444639	0.0250643	ENSMUSG00000041272
Greb1l	0.441322	0.000997537	ENSMUSG00000042942
Aff1	0.437823	0.000352326	ENSMUSG00000029313
Cdkn1a	0.431935	0.0186193	ENSMUSG00000023067
Rhoj	0.430719	0.00430805	ENSMUSG00000046768
Flrt3	0.428929	2.52725e-05	ENSMUSG00000051379
Arhgap10	0.427666	0.00032994	ENSMUSG00000037148
Lca5l	0.425399	0.0415181	ENSMUSG00000045275
Ldb2	0.423823	0.00427278	ENSMUSG00000039706
Itga11	0.421932	0.0220105	ENSMUSG00000032243
Sorcs1	0.416752	0.00540424	ENSMUSG00000043531
2810029C07Rik	0.415761	0.00156141	ENSMUSG00000096995
Sgk3	0.407281	0.00380185	ENSMUSG00000025915
Saxo2	0.405895	0.0295228	ENSMUSG00000038570
Gcnt2	0.405334	1.32233e-07	ENSMUSG00000021360
5430403G16Rik	0.405325	0.0342516	ENSMUSG00000072763
Meis2	0.405151	0.022536	ENSMUSG00000027210
Rgs9	0.404013	0.00357892	ENSMUSG00000020599
Armc2	0.399859	0.0116134	ENSMUSG00000071324
D330025C20Rik	0.395895	0.0419877	ENSMUSG00000102260
Filip1	0.394936	0.0176269	ENSMUSG00000034898
Pdlim1	0.394701	0.0232563	ENSMUSG00000055044
Slc37a1	0.39383	0.0141315	ENSMUSG00000024036
Adamtsl1	0.393045	0.0173403	ENSMUSG00000066113
Gm13456	0.384907	0.0290691	ENSMUSG00000082536
E530011L22Rik	0.381606	0.00346693	ENSMUSG00000097820
Sox1ot	0.381027	0.0243169	ENSMUSG00000047935
Gm8098	0.380893	0.0438145	ENSMUSG00000073073
Sox5	0.379835	0.0049921	ENSMUSG00000041540
Zfp58	0.374383	0.0388744	ENSMUSG00000071291
Sh2b2	0.371655	0.0299408	ENSMUSG00000005057
Etv1	0.371145	7.03299e-05	ENSMUSG00000004151
Thsd4	0.370702	0.0214899	ENSMUSG00000032289
Nhs	0.367397	0.0447176	ENSMUSG00000059493
Fezf2	0.366639	0.00316921	ENSMUSG00000021743
Fgf5	0.364477	0.00490541	ENSMUSG00000029337
1700088E04Rik	0.361753	0.0390117	ENSMUSG00000033029
Pde1c	0.356404	0.0106805	ENSMUSG00000004347
Adgrl2	0.356178	0.0121917	ENSMUSG00000028184
Pacrg	0.345935	0.00527695	ENSMUSG00000037196
1700029J07Rik	0.345388	0.0351685	ENSMUSG00000071103
Dnah1	0.344432	0.0266201	ENSMUSG00000019027
Gm37928	0.34428	0.0357075	ENSMUSG00000104362
Kit	0.344131	0.020855	ENSMUSG00000005672
Helb	0.343076	0.0124431	ENSMUSG00000020228
Rpp40	0.341773	0.0441455	ENSMUSG00000021418
Zfp503	0.340941	0.0235929	ENSMUSG00000039081
Rsph9	0.336657	0.0140523	ENSMUSG00000023966
Btg3	0.334807	0.0152719	ENSMUSG00000022863
A830036E02Rik	0.333031	0.00792748	ENSMUSG00000084890
6430573F11Rik	0.330578	0.00167135	ENSMUSG00000039620
Cd46	0.327978	0.0316912	ENSMUSG00000016493
Fam160a1	0.327252	0.0442871	ENSMUSG00000051000
Sox1	0.326919	0.0491687	ENSMUSG00000096014
Nr4a1	0.325927	0.020092	ENSMUSG00000023034
Gfra1	0.32464	0.00890681	ENSMUSG00000025089
Ptgs2	0.324407	0.00270217	ENSMUSG00000032487
Col25a1	0.321647	0.0267439	ENSMUSG00000058897
Pskh1	0.319336	0.0295612	ENSMUSG00000048310
Ubxn11	0.318955	0.0393239	ENSMUSG00000012126
Dusp5	0.318898	0.000406451	ENSMUSG00000034765
Nrros	0.318544	0.031703	ENSMUSG00000052384
Crhbp	0.316654	0.018511	ENSMUSG00000021680
Gmds	0.314025	0.0103694	ENSMUSG00000038372
Zfp516	0.312984	0.0126861	ENSMUSG00000058881
Man1a	0.309637	0.0194731	ENSMUSG00000003746
Gda	0.309417	0.0199865	ENSMUSG00000058624
Elavl4	0.309214	0.0266269	ENSMUSG00000028546
Fam81a	0.307632	0.00282289	ENSMUSG00000032224
Ino80dos	0.304016	0.0321609	ENSMUSG00000084799
Plpp1	0.302692	0.00974667	ENSMUSG00000021759
Me3	0.30046	0.000231031	ENSMUSG00000030621
Fbxo16	0.299907	0.0278184	ENSMUSG00000034532
Synm	0.298578	0.02107	ENSMUSG00000030554
Egr1	0.29821	0.0312995	ENSMUSG00000038418
Brca2	0.297846	0.0479933	ENSMUSG00000041147
Slc9a2	0.296369	0.00978805	ENSMUSG00000026062
Zfand4	0.294011	0.0394753	ENSMUSG00000042213
Map3k20	0.292397	0.0070124	ENSMUSG00000004085
Pcdh7	0.290437	0.00646125	ENSMUSG00000029108
Frmd6	0.288929	0.0225021	ENSMUSG00000048285
Tmem132d	0.288921	0.0150047	ENSMUSG00000034310
Stard13	0.28877	0.0222187	ENSMUSG00000016128
Tma16	0.287284	0.0249032	ENSMUSG00000025591
Cdh13	0.287031	0.0297826	ENSMUSG00000031841
Tbata	0.286525	0.0228841	ENSMUSG00000020096
Fhl2	0.286339	0.0198062	ENSMUSG00000008136
Nmrk1	0.285606	0.0279585	ENSMUSG00000037847
A930024E05Rik	0.284393	0.0176112	ENSMUSG00000056735
Mvp	0.284085	0.0350036	ENSMUSG00000030681
Ccl25	0.282855	0.0338181	ENSMUSG00000023235
Tshz1	0.282748	0.0225656	ENSMUSG00000046982
Cyp4f13	0.282212	0.0157136	ENSMUSG00000024055
Hcn1	0.279178	0.0357282	ENSMUSG00000021730
Runx2	0.277865	0.00864887	ENSMUSG00000039153
Bend5	0.276828	0.0361167	ENSMUSG00000028545
Ptpdc1	0.275752	9.03603e-05	ENSMUSG00000038042
BC005561	0.274193	0.0142246	ENSMUSG00000079065
Trpc4	0.273951	0.00444903	ENSMUSG00000027748
Neto1	0.271117	0.0316416	ENSMUSG00000050321
2300009A05Rik	0.269609	0.0312446	ENSMUSG00000032403
Id2	0.269595	0.0337129	ENSMUSG00000020644
Camk1g	0.267501	0.0172936	ENSMUSG00000016179
Rbms1	0.265897	0.0217891	ENSMUSG00000026970
Moxd1	0.265199	0.047335	ENSMUSG00000020000
Arl4a	0.264392	0.00723395	ENSMUSG00000047446
Errfi1	0.261794	0.0023985	ENSMUSG00000028967
Gm11613	0.259732	0.0451346	ENSMUSG00000085586
Xdh	0.259605	0.00267824	ENSMUSG00000024066
Zfp385b	0.259343	0.00199186	ENSMUSG00000027016
Pcsk5	0.259098	0.0108966	ENSMUSG00000024713
Stxbp2	0.258753	0.0339554	ENSMUSG00000004626
Lpp	0.256987	0.0463391	ENSMUSG00000033306
Negr1	0.255533	0.00826011	ENSMUSG00000040037
Rasal2	0.254211	0.0349085	ENSMUSG00000070565
Dclre1b	0.253952	0.0271847	ENSMUSG00000027845
Grip1	0.252495	0.000764973	ENSMUSG00000034813
Plpp6	0.250545	0.00527402	ENSMUSG00000040105
Grid2	0.249704	0.0319106	ENSMUSG00000071424
Stk26	0.248567	0.0379992	ENSMUSG00000031112
Fam229b	0.248275	0.048633	ENSMUSG00000051736
Epb41l4b	0.246099	0.0474205	ENSMUSG00000028434
Fkbp5	0.243723	0.00558424	ENSMUSG00000024222
Elovl2	0.242621	0.00377206	ENSMUSG00000021364
Slc35f1	0.241785	0.0059098	ENSMUSG00000038602
Naaa	0.237339	0.00475077	ENSMUSG00000029413
Ctbp2	0.233427	0.024922	ENSMUSG00000030970
Lclat1	0.232362	0.000776171	ENSMUSG00000054469
Trp53inp1	0.232161	0.0383811	ENSMUSG00000028211
D11Wsu47e	0.230454	0.0476866	ENSMUSG00000041623
Zfp948	0.230305	0.0226141	ENSMUSG00000067931
Foxp1	0.227243	0.000648128	ENSMUSG00000030067
Thrb	0.226374	0.0457982	ENSMUSG00000021779
Tbc1d32	0.226107	0.0266515	ENSMUSG00000038122
Usp3	0.225639	0.00489283	ENSMUSG00000032376
3830406C13Rik	0.225022	0.0491722	ENSMUSG00000033111
Zfpm2	0.22233	0.0341377	ENSMUSG00000022306
Slc4a10	0.217673	0.0168326	ENSMUSG00000026904
Ermard	0.215966	0.0340466	ENSMUSG00000036552
Cep83os	0.215156	0.0108047	ENSMUSG00000097164
Dyrk3	0.211975	0.0383151	ENSMUSG00000016526
Taf9b	0.21188	0.0382252	ENSMUSG00000047242
Syt17	0.211818	0.0457532	ENSMUSG00000058420
Cep70	0.209249	0.019585	ENSMUSG00000056267
Tle3	0.2083	0.0316609	ENSMUSG00000032280
Msi2	0.208196	0.0370299	ENSMUSG00000069769
Fam214a	0.208158	0.0317614	ENSMUSG00000034858
Sulf2	0.2025	0.00814257	ENSMUSG00000006800
A730017C20Rik	0.201541	0.037135	ENSMUSG00000050875
Klf15	0.200788	0.027929	ENSMUSG00000030087
Ssbp2	0.199952	0.00709749	ENSMUSG00000003992
Polr3e	0.199642	0.0331586	ENSMUSG00000030880
Rhou	0.199104	0.0467821	ENSMUSG00000039960
Zc3h6	0.197718	0.0322349	ENSMUSG00000042851
Ppm1d	0.19642	0.0377552	ENSMUSG00000020525
Alcam	0.195541	0.0474437	ENSMUSG00000022636
Rasd1	0.195483	0.0290484	ENSMUSG00000049892
Irf2bp2	0.19333	0.0312501	ENSMUSG00000051495
Parm1	0.193147	0.0489105	ENSMUSG00000034981
Chd1l	0.193025	0.0430306	ENSMUSG00000028089
Lifr	0.192476	0.0318204	ENSMUSG00000054263
Odf2l	0.192368	0.049563	ENSMUSG00000028256
Klhl32	0.191341	0.0302281	ENSMUSG00000040387
Gpc4	0.191281	0.0280928	ENSMUSG00000031119
Kremen1	0.191268	0.0371628	ENSMUSG00000020393
Fam13a	0.18926	0.0294921	ENSMUSG00000037709
Dpy19l1	0.186692	0.0456155	ENSMUSG00000043067
Lrrcc1	0.185499	0.0482275	ENSMUSG00000027550
2019-09-09	0.183536	0.0338468	ENSMUSG00000059248
Sertad2	0.183219	0.0373588	ENSMUSG00000049800
Ints7	0.181828	0.0205837	ENSMUSG00000037461
Fubp1	0.181754	0.0130489	ENSMUSG00000028034
Tmem175	0.179721	0.0345531	ENSMUSG00000013495
Qrsl1	0.17852	0.0493329	ENSMUSG00000019863
Fhl1	0.177264	0.0284547	ENSMUSG00000023092
Mcu	0.176603	0.0271251	ENSMUSG00000009647
Lrrc4c	0.173678	0.0131719	ENSMUSG00000050587
Zfp738	0.172677	0.0301479	ENSMUSG00000048280
Nnt	0.170795	0.0389286	ENSMUSG00000025453
Sorcs3	0.168634	0.0497846	ENSMUSG00000063434
Cap2	0.168115	0.0123207	ENSMUSG00000021373
Ift81	0.16638	0.030559	ENSMUSG00000029469
Pacsin2	0.163865	0.0276717	ENSMUSG00000016664
Inpp5f	0.161701	0.0148106	ENSMUSG00000042105
Smyd3	0.161277	0.0267906	ENSMUSG00000055067
Arhgef3	0.160946	0.0176601	ENSMUSG00000021895
Smyd5	0.159422	0.0191479	ENSMUSG00000033706
Zfp260	0.158424	0.0275406	ENSMUSG00000049421
Opcml	0.158217	0.0187132	ENSMUSG00000062257
Kcng2	0.157645	0.0323787	ENSMUSG00000059852
Msh3	0.156952	0.0476859	ENSMUSG00000014850
Ets2	0.156226	0.00722179	ENSMUSG00000022895
Tspyl2	0.154702	0.0359141	ENSMUSG00000041096
Zswim6	0.153484	0.0396624	ENSMUSG00000032846
Lin7a	0.15196	0.0341748	ENSMUSG00000019906
Arhgap1	0.144936	0.0337772	ENSMUSG00000027247
Dmtf1	0.142302	0.0251539	ENSMUSG00000042508
Stt3b	0.139108	0.00435678	ENSMUSG00000032437
Micu1	0.134775	0.0125304	ENSMUSG00000020111
Zkscan1	0.133819	0.0206685	ENSMUSG00000029729
Usp11	0.120925	0.0258121	ENSMUSG00000031066
Nono	0.113228	0.0472245	ENSMUSG00000031311
2019-09-08	0.0928929	0.0496556	ENSMUSG00000018398
Mapk10	0.0830245	0.0453062	ENSMUSG00000046709
Prkcz	-0.102719	0.0440914	ENSMUSG00000029053
Glud1	-0.113723	0.0452735	ENSMUSG00000021794
Ncs1	-0.115424	0.0288094	ENSMUSG00000062661
Ric8a	-0.115652	0.0460009	ENSMUSG00000025485
Gnaz	-0.117357	0.0337129	ENSMUSG00000040009
Rbm15b	-0.124192	0.045419	ENSMUSG00000074102
Sybu	-0.12571	0.0490025	ENSMUSG00000022340
Cenpb	-0.127743	0.00767077	ENSMUSG00000068267
Cyhr1	-0.128852	0.0410217	ENSMUSG00000053929
Tbc1d10b	-0.131648	0.0184136	ENSMUSG00000042492
Fxr2	-0.131836	0.0216401	ENSMUSG00000018765
Mta2	-0.134927	0.0460006	ENSMUSG00000071646
Ptpa	-0.135008	0.0343503	ENSMUSG00000039515
Chpf	-0.135136	0.0399082	ENSMUSG00000032997
Slc4a4	-0.136915	0.0217289	ENSMUSG00000060961
Gabbr1	-0.139698	0.02204	ENSMUSG00000024462
Cebpa	-0.139956	0.0496621	ENSMUSG00000034957
Patz1	-0.140012	0.0450498	ENSMUSG00000020453
Rps6ka4	-0.141575	0.0482204	ENSMUSG00000024952
Acsbg1	-0.141842	0.0333121	ENSMUSG00000032281
Asb13	-0.142576	0.0496183	ENSMUSG00000033781
Slc39a6	-0.147455	0.0374204	ENSMUSG00000024270
Maz	-0.149173	0.0194369	ENSMUSG00000030678
Ehd1	-0.14973	0.0455153	ENSMUSG00000024772
Nomo1	-0.150284	0.0450886	ENSMUSG00000030835
AI464131	-0.151455	0.0459315	ENSMUSG00000046312
Ttyh1	-0.152311	0.0185082	ENSMUSG00000030428
Kctd17	-0.152459	0.031087	ENSMUSG00000033287
Carmil2	-0.153315	0.0237641	ENSMUSG00000050357
Cxxc5	-0.15347	0.0291833	ENSMUSG00000046668
Arhgap44	-0.15438	0.0154457	ENSMUSG00000033389
Grk2	-0.158072	0.0146599	ENSMUSG00000024858
Mfhas1	-0.158759	0.0431785	ENSMUSG00000070056
Dtx1	-0.159467	0.0314416	ENSMUSG00000029603
Syt3	-0.161236	0.00654513	ENSMUSG00000030731
Cdc42se1	-0.164252	0.0128539	ENSMUSG00000046722
Bcan	-0.164645	0.0349559	ENSMUSG00000004892
Lix1l	-0.165224	0.0368878	ENSMUSG00000049288
Rasl10b	-0.167143	0.0218672	ENSMUSG00000020684
Fam131b	-0.167416	0.0327038	ENSMUSG00000029861
6030419C18Rik	-0.167455	0.0179351	ENSMUSG00000066607
Src	-0.168912	0.0215958	ENSMUSG00000027646
Gas2l1	-0.169004	0.0428602	ENSMUSG00000034201
Mid1ip1	-0.170349	0.0466112	ENSMUSG00000008035
Rtn2	-0.177362	0.0302106	ENSMUSG00000030401
Fjx1	-0.179693	0.0158634	ENSMUSG00000075012
Slc27a4	-0.180838	0.015797	ENSMUSG00000059316
Adap1	-0.18349	0.0155542	ENSMUSG00000056413
Hapln4	-0.185256	0.0225949	ENSMUSG00000007594
Ccm2	-0.185595	0.0489175	ENSMUSG00000000378
Mmp24	-0.187539	0.0178711	ENSMUSG00000027612
Tmem119	-0.187782	0.00734022	ENSMUSG00000054675
Selenop	-0.189496	0.0495064	ENSMUSG00000064373
Slc30a10	-0.190318	0.0319	ENSMUSG00000026614
Kcna6	-0.191037	0.0221382	ENSMUSG00000038077
Tril	-0.192491	0.0396451	ENSMUSG00000043496
Impdh1	-0.192636	0.0425608	ENSMUSG00000003500
Mpp6	-0.192653	0.0406602	ENSMUSG00000038388
Raver2	-0.193411	0.0424869	ENSMUSG00000035275
Slc15a4	-0.194209	0.0270522	ENSMUSG00000029416
Paqr8	-0.194405	0.0126619	ENSMUSG00000025931
Otub2	-0.196217	0.0244473	ENSMUSG00000021203
Ppp1r3c	-0.196775	0.0249744	ENSMUSG00000067279
Ehbp1l1	-0.19707	0.0260643	ENSMUSG00000024937
St6galnac4	-0.198264	0.0112206	ENSMUSG00000079442
Wscd1	-0.198721	0.00167785	ENSMUSG00000020811
Mtmr4	-0.199634	0.039592	ENSMUSG00000018401
Trpv2	-0.199877	0.0384425	ENSMUSG00000018507
Ahsa2	-0.202174	0.0441532	ENSMUSG00000020288
Scg2	-0.202706	0.0341809	ENSMUSG00000050711
Gpc1	-0.202991	0.0429317	ENSMUSG00000034220
2019-03-09	-0.203197	0.0152433	ENSMUSG00000040502
Taco1	-0.20518	0.0399201	ENSMUSG00000001983
Fchsd2	-0.207264	0.0186495	ENSMUSG00000030691
Capn3	-0.20888	0.0252798	ENSMUSG00000079110
Znrf1	-0.209624	0.0280095	ENSMUSG00000033545
B4galt5	-0.213486	0.00444098	ENSMUSG00000017929
Slc9a3r1	-0.213717	0.00541888	ENSMUSG00000020733
2019-09-06	-0.214679	0.00662503	ENSMUSG00000050379
Pitpnc1	-0.21596	0.0422303	ENSMUSG00000040430
Hcfc2	-0.216444	0.017857	ENSMUSG00000020246
Stk32c	-0.217471	0.0111292	ENSMUSG00000015981
Sipa1	-0.217509	0.019803	ENSMUSG00000056917
Map2k3	-0.217559	0.0340456	ENSMUSG00000018932
Jup	-0.21826	0.0479567	ENSMUSG00000001552
Ache	-0.222844	0.0428469	ENSMUSG00000023328
Tmcc2	-0.223426	0.000451277	ENSMUSG00000042066
Nr1d1	-0.224826	0.0256762	ENSMUSG00000020889
Map3k10	-0.225251	0.0146855	ENSMUSG00000040390
Irf2bpl	-0.226055	0.00189035	ENSMUSG00000034168
Cyp4f15	-0.226226	0.0295168	ENSMUSG00000073424
Hdac5	-0.226355	0.0111875	ENSMUSG00000008855
Pacsin3	-0.230108	0.00703299	ENSMUSG00000027257
Fam171a2	-0.232273	0.0237478	ENSMUSG00000034685
Pde1b	-0.233037	0.00546323	ENSMUSG00000022489
Csk	-0.234976	0.0176116	ENSMUSG00000032312
Pik3cd	-0.237078	0.0391148	ENSMUSG00000039936
Nr2f6	-0.237117	0.00634586	ENSMUSG00000002393
Ccdc71l	-0.237279	0.0438788	ENSMUSG00000090946
Trabd	-0.238325	0.00251937	ENSMUSG00000015363
Fndc5	-0.238973	0.0159825	ENSMUSG00000001334
Cygb	-0.239542	0.00238655	ENSMUSG00000020810
Panx2	-0.239603	0.024151	ENSMUSG00000058441
1700017B05Rik	-0.239924	0.0433598	ENSMUSG00000032300
Htr1a	-0.242569	0.0372812	ENSMUSG00000021721
Itih5	-0.243047	0.0262448	ENSMUSG00000025780
Sall2	-0.244129	0.00352988	ENSMUSG00000049532
Ppfia4	-0.244711	0.0455041	ENSMUSG00000026458
Mvd	-0.245675	0.0487273	ENSMUSG00000006517
Gpr68	-0.246618	0.036109	ENSMUSG00000047415
Them6	-0.247249	0.0187476	ENSMUSG00000056665
Bid	-0.247289	0.0186716	ENSMUSG00000004446
Galnt6	-0.251116	0.032472	ENSMUSG00000037280
Caskin2	-0.252047	0.0465689	ENSMUSG00000034471
Pamr1	-0.253256	0.0379911	ENSMUSG00000027188
Kcnc1	-0.253702	0.0479578	ENSMUSG00000058975
Itm2a	-0.254718	0.0425308	ENSMUSG00000031239
Slc9a3r2	-0.256738	0.0329499	ENSMUSG00000002504
Ets1	-0.257883	0.0148125	ENSMUSG00000032035
Rasd2	-0.258029	0.00536591	ENSMUSG00000034472
Cadm4	-0.258402	0.0321418	ENSMUSG00000054793
Hhatl	-0.259225	0.0278329	ENSMUSG00000032523
Dpysl3	-0.259316	0.00222184	ENSMUSG00000024501
Rassf3	-0.260259	0.0468901	ENSMUSG00000025795
Dlgap3	-0.260579	0.00691326	ENSMUSG00000042388
Pik3c2b	-0.262959	0.0269246	ENSMUSG00000026447
Bambi	-0.263077	0.0279843	ENSMUSG00000024232
Abcb10	-0.265563	0.00355848	ENSMUSG00000031974
Dok4	-0.265912	0.0250326	ENSMUSG00000040631
Tie1	-0.26745	0.0213015	ENSMUSG00000033191
Wnt7b	-0.267515	0.0175597	ENSMUSG00000022382
Slc9a5	-0.268172	0.0101961	ENSMUSG00000014786
Ccne1	-0.268201	0.0361749	ENSMUSG00000002068
Paqr4	-0.271045	0.000900058	ENSMUSG00000023909
Gpt	-0.272265	0.0266324	ENSMUSG00000022546
Ppp1r14b	-0.272722	0.0165135	ENSMUSG00000056612
Plod1	-0.273012	0.0154072	ENSMUSG00000019055
Sema7a	-0.273274	0.00114857	ENSMUSG00000038264
Acvrl1	-0.274484	0.0116224	ENSMUSG00000000530
Apcdd1	-0.27553	0.00286501	ENSMUSG00000071847
Xylt2	-0.275933	0.0156374	ENSMUSG00000020868
Gpr12	-0.27637	0.0341469	ENSMUSG00000041468
Ptgs1	-0.276702	0.00514331	ENSMUSG00000047250
Kcnc2	-0.277926	0.0383247	ENSMUSG00000035681
Irf8	-0.278499	0.0478317	ENSMUSG00000041515
Mxra7	-0.278799	0.0266486	ENSMUSG00000020814
Slc6a7	-0.279967	0.0127638	ENSMUSG00000052026
Rph3a	-0.282118	0.0134549	ENSMUSG00000029608
Fmnl3	-0.285583	0.0483249	ENSMUSG00000023008
Steap3	-0.288653	0.0179754	ENSMUSG00000026389
Arhgef10l	-0.288765	0.0193019	ENSMUSG00000040964
Hspa12b	-0.290847	0.00935085	ENSMUSG00000074793
Hcn3	-0.291741	0.0222163	ENSMUSG00000028051
C1qtnf4	-0.293406	0.0111509	ENSMUSG00000040794
Faap100	-0.293936	0.0124584	ENSMUSG00000025384
Alox8	-0.297181	0.0265346	ENSMUSG00000020891
Fgf10	-0.298959	0.0304715	ENSMUSG00000021732
Nos3	-0.299197	0.0437793	ENSMUSG00000028978
Sox10	-0.301533	0.0218168	ENSMUSG00000033006
Ism1	-0.30193	0.0383648	ENSMUSG00000074766
Nell1	-0.302804	0.0098644	ENSMUSG00000055409
Dll1	-0.307688	0.0241604	ENSMUSG00000014773
Snx8	-0.308211	0.0157889	ENSMUSG00000029560
Slc8a3	-0.308436	0.0231891	ENSMUSG00000079055
Garem2	-0.308538	0.0480884	ENSMUSG00000044576
Fam43b	-0.308699	0.0177935	ENSMUSG00000078235
Esam	-0.308788	0.0130334	ENSMUSG00000001946
Cdc42ep4	-0.310853	2.31394e-06	ENSMUSG00000041598
Doc2b	-0.311405	0.00464697	ENSMUSG00000020848
Gpr17	-0.312045	0.0109406	ENSMUSG00000052229
Csdc2	-0.315447	0.000439896	ENSMUSG00000042109
Dmp1	-0.322681	0.0261893	ENSMUSG00000029307
Fam20c	-0.324064	0.0421056	ENSMUSG00000025854
Susd5	-0.32501	0.0173609	ENSMUSG00000086596
Shd	-0.325721	0.0229679	ENSMUSG00000039154
Tlcd1	-0.326816	0.00189887	ENSMUSG00000019437
Ncf2	-0.329674	0.0339159	ENSMUSG00000026480
Cys1	-0.331401	0.0108987	ENSMUSG00000062563
Foxc1	-0.333581	0.0337502	ENSMUSG00000050295
Tspan17	-0.335	0.0187163	ENSMUSG00000025875
Scrt1	-0.336638	0.0108966	ENSMUSG00000048385
Paqr7	-0.337343	5.49069e-05	ENSMUSG00000037348
Banp	-0.338336	2.13835e-05	ENSMUSG00000025316
Wnt7a	-0.338732	0.0092761	ENSMUSG00000030093
Npas1	-0.343302	0.00616878	ENSMUSG00000001988
Slfn5	-0.344641	0.00882591	ENSMUSG00000054404
Kcnj10	-0.345554	0.0262184	ENSMUSG00000044708
Esyt1	-0.3459	0.0284949	ENSMUSG00000025366
Metrn	-0.348018	0.0083865	ENSMUSG00000002274
Sox18	-0.350372	0.0400402	ENSMUSG00000046470
Penk	-0.352513	0.0279719	ENSMUSG00000045573
Klf2	-0.352876	0.0316258	ENSMUSG00000055148
Slc29a1	-0.353294	0.0344884	ENSMUSG00000023942
Mycl	-0.355722	0.000168456	ENSMUSG00000028654
G0s2	-0.355986	0.00524066	ENSMUSG00000009633
Adgra2	-0.356219	0.000807435	ENSMUSG00000031486
Pdgfrb	-0.357089	0.0185304	ENSMUSG00000024620
Ephb4	-0.357662	0.0312882	ENSMUSG00000029710
Ngf	-0.357875	0.0319161	ENSMUSG00000027859
Cd93	-0.357969	0.0295431	ENSMUSG00000027435
Mmrn2	-0.360279	0.0179259	ENSMUSG00000041445
Grap	-0.361617	0.0413052	ENSMUSG00000004837
Bok	-0.362033	0.00652106	ENSMUSG00000026278
Slc13a3	-0.362325	0.0165904	ENSMUSG00000018459
Il10ra	-0.363169	0.0197941	ENSMUSG00000032089
Doc2a	-0.364013	0.0306175	ENSMUSG00000052301
Igf1	-0.364779	0.0160096	ENSMUSG00000020053
Perm1	-0.364903	0.0465775	ENSMUSG00000078486
Kcnab3	-0.36534	0.0015998	ENSMUSG00000018470
Tmem41a	-0.366008	0.0144165	ENSMUSG00000022856
Mtmr11	-0.368101	0.0243482	ENSMUSG00000045934
Frmd3	-0.369836	0.0337697	ENSMUSG00000049122
Tunar	-0.374403	0.0300189	ENSMUSG00000097929
Adamtsl5	-0.377116	0.009637	ENSMUSG00000043822
1810041L15Rik	-0.380334	0.026576	ENSMUSG00000062760
Rimkla	-0.381197	0.00777551	ENSMUSG00000048899
Layn	-0.383905	0.00711116	ENSMUSG00000060594
Cbfa2t3	-0.384675	1.72678e-05	ENSMUSG00000006362
Plxnd1	-0.384754	0.0444236	ENSMUSG00000030123
Cyp26b1	-0.384889	0.0340314	ENSMUSG00000063415
Vtn	-0.385941	0.000791861	ENSMUSG00000017344
Pdyn	-0.388525	0.00529386	ENSMUSG00000027400
Zbtb40	-0.389868	0.014142	ENSMUSG00000060862
Osbpl5	-0.390734	0.0165223	ENSMUSG00000037606
Nkd1	-0.392009	0.0172159	ENSMUSG00000031661
Cldn5	-0.394657	0.00636889	ENSMUSG00000041378
Gabrd	-0.395189	0.000102565	ENSMUSG00000029054
She	-0.395749	0.0165279	ENSMUSG00000046280
Klhl25	-0.397038	0.000242842	ENSMUSG00000055652
Slc7a11	-0.399543	0.022009	ENSMUSG00000027737
Adarb1	-0.402604	0.0417837	ENSMUSG00000020262
Fzd8	-0.402631	0.00676676	ENSMUSG00000036904
Kirrel	-0.403076	0.0482369	ENSMUSG00000041734
Pgf	-0.404729	0.0230428	ENSMUSG00000004791
Nid1	-0.409286	0.0303657	ENSMUSG00000005397
Kcng4	-0.410692	0.00226472	ENSMUSG00000045246
Vwa1	-0.411668	0.00181915	ENSMUSG00000042116
E2f1	-0.414752	0.0145625	ENSMUSG00000027490
Gdf11	-0.417705	0.00457921	ENSMUSG00000025352
Slc11a1	-0.418499	0.0337419	ENSMUSG00000026177
Des	-0.418657	0.0404938	ENSMUSG00000026208
Adcy8	-0.421674	0.00673403	ENSMUSG00000022376
Rnd2	-0.421795	0.00313576	ENSMUSG00000001313
Lrrc75b	-0.423287	0.000593322	ENSMUSG00000046807
Atad2	-0.424465	0.00437297	ENSMUSG00000022360
Adamts8	-0.424925	0.0259656	ENSMUSG00000031994
Sh3tc1	-0.428552	0.0436901	ENSMUSG00000036553
Scn4b	-0.429282	0.0254196	ENSMUSG00000046480
Fli1	-0.430202	0.0270306	ENSMUSG00000016087
Nipal4	-0.431355	0.0309459	ENSMUSG00000020411
Necab3	-0.434357	0.00595932	ENSMUSG00000027489
Dbndd1	-0.435144	0.00888537	ENSMUSG00000031970
Sema4g	-0.435257	0.0459984	ENSMUSG00000025207
Egfl6	-0.436958	0.015172	ENSMUSG00000000402
Inhbb	-0.438952	0.00464558	ENSMUSG00000037035
Lrtm2	-0.441186	0.000692377	ENSMUSG00000055003
Serpinf1	-0.442033	0.034136	ENSMUSG00000000753
Cdc42ep2	-0.443057	0.00165195	ENSMUSG00000045664
Nrm	-0.447234	0.0353457	ENSMUSG00000059791
H2-K2	-0.448826	0.0133804	ENSMUSG00000067203
Rcor2	-0.449945	0.000587682	ENSMUSG00000024968
Slc40a1	-0.453749	0.000199572	ENSMUSG00000025993
Gm44645	-0.45727	0.048251	ENSMUSG00000108601
Rasgrp2	-0.46	0.00682983	ENSMUSG00000032946
Alas2	-0.460839	0.0192938	ENSMUSG00000025270
Sox21	-0.463436	0.00283686	ENSMUSG00000061517
Nkx2-2	-0.465944	0.0249737	ENSMUSG00000027434
Lrrc3	-0.469413	0.00906385	ENSMUSG00000051652
Btbd17	-0.469477	3.78003e-05	ENSMUSG00000000202
Gm6560	-0.474175	0.030357	ENSMUSG00000104913
Rasl10a	-0.474998	0.000257578	ENSMUSG00000034209
Lrrk1	-0.47542	0.0179708	ENSMUSG00000015133
Colec12	-0.475546	0.0363309	ENSMUSG00000036103
Ccdc184	-0.475689	0.00656049	ENSMUSG00000029875
Foxo6	-0.476094	2.66572e-06	ENSMUSG00000052135
Lgr6	-0.478887	0.0213996	ENSMUSG00000042793
Syndig1l	-0.480332	0.0407458	ENSMUSG00000071234
Lhfpl5	-0.484997	0.00885597	ENSMUSG00000062252
Stc2	-0.485803	0.00534985	ENSMUSG00000020303
Vav3	-0.486678	0.0449635	ENSMUSG00000033721
Lyz2	-0.489564	0.0349975	ENSMUSG00000069516
Nfam1	-0.490934	0.0189459	ENSMUSG00000058099
Iyd	-0.493075	0.012669	ENSMUSG00000019762
Icam2	-0.494074	0.0432304	ENSMUSG00000001029
Gm10863	-0.49482	0.0486966	ENSMUSG00000075555
Sema6c	-0.496148	0.00167384	ENSMUSG00000038777
Col9a2	-0.500718	0.0188681	ENSMUSG00000028626
Lama4	-0.502732	0.000608094	ENSMUSG00000019846
Ccdc136	-0.502991	0.0185166	ENSMUSG00000029769
Hspb1	-0.503671	0.0239238	ENSMUSG00000004951
Lyl1	-0.508686	0.0273394	ENSMUSG00000034041
Myo1f	-0.513501	0.0208844	ENSMUSG00000024300
Tagln	-0.514096	0.0357377	ENSMUSG00000032085
Aldh1a1	-0.515031	1.18831e-05	ENSMUSG00000053279
Kdr	-0.515844	0.000632921	ENSMUSG00000062960
Gm26881	-0.516863	0.0341969	ENSMUSG00000096974
Susd2	-0.520176	0.0480042	ENSMUSG00000006342
Syt6	-0.520823	0.0125053	ENSMUSG00000027849
Itpa-ps1	-0.523169	0.0424642	ENSMUSG00000081476
Hic1	-0.524586	0.0173579	ENSMUSG00000043099
Cacna1g	-0.527884	0.00585578	ENSMUSG00000020866
Casq1	-0.531345	0.0384466	ENSMUSG00000007122
Ier3	-0.531563	0.0386977	ENSMUSG00000003541
Pcdh18	-0.536377	0.00814423	ENSMUSG00000037892
Slc6a11	-0.537337	0.0169222	ENSMUSG00000030307
Erbb3	-0.537972	3.75579e-05	ENSMUSG00000018166
Rcsd1	-0.540741	0.00807672	ENSMUSG00000040723
Nhlh1	-0.541055	0.0431331	ENSMUSG00000051251
Medag	-0.543805	0.035047	ENSMUSG00000029659
Nes	-0.548286	0.00889419	ENSMUSG00000004891
Lpxn	-0.551537	0.0152426	ENSMUSG00000024696
Gm42641	-0.552293	0.0142581	ENSMUSG00000105383
Grm4	-0.567501	0.0437648	ENSMUSG00000063239
Ntsr1	-0.575379	0.00410112	ENSMUSG00000027568
Asic4	-0.575551	0.00988078	ENSMUSG00000033007
Adcy4	-0.583724	0.00271401	ENSMUSG00000022220
Rnd1	-0.585871	0.0319655	ENSMUSG00000054855
Notum	-0.58948	0.0221125	ENSMUSG00000042988
Adora3	-0.59233	0.048764	ENSMUSG00000000562
Rflnb	-0.601601	1.34608e-05	ENSMUSG00000020846
Tle6	-0.603878	0.00956006	ENSMUSG00000034758
Cd163	-0.612224	0.0419434	ENSMUSG00000008845
Mecp2	-0.613943	1.70237e-05	ENSMUSG00000031393
Pla2g2f	-0.616817	0.00950109	ENSMUSG00000028749
Hr	-0.620395	0.00024655	ENSMUSG00000022096
Grin2d	-0.631994	0.00208404	ENSMUSG00000002771
Kcnj12	-0.647418	0.0235187	ENSMUSG00000042529
Otos	-0.663763	0.0439416	ENSMUSG00000044055
Tmem114	-0.672408	0.00329209	ENSMUSG00000022715
Wfdc18	-0.680847	0.0452787	ENSMUSG00000000983
Aoc3	-0.693951	0.0442506	ENSMUSG00000019326
Gpr84	-0.694983	0.0222251	ENSMUSG00000063234
Pappa	-0.696953	0.0155423	ENSMUSG00000028370
Gm11585	-0.698369	0.0317021	ENSMUSG00000082045
Sptssb	-0.70506	0.045937	ENSMUSG00000043461
B3gnt3	-0.710601	0.00671685	ENSMUSG00000031803
Fam131c	-0.712144	0.00304246	ENSMUSG00000006218
Arhgap22	-0.714757	0.00149885	ENSMUSG00000063506
Gm20421	-0.718355	0.0463211	ENSMUSG00000092483
Gpr182	-0.727282	0.0161017	ENSMUSG00000058396
Gm3248	-0.733177	0.0190252	ENSMUSG00000091275
Ankrd34c	-0.736795	0.0429195	ENSMUSG00000047606
Rrad	-0.742236	0.0185954	ENSMUSG00000031880
Tbx18	-0.74974	0.00628101	ENSMUSG00000032419
A530084C06Rik	-0.766239	0.0193519	ENSMUSG00000090863
Gpr4	-0.766356	0.0270193	ENSMUSG00000044317
Vwc2	-0.771499	0.000413032	ENSMUSG00000050830
Cox6a2	-0.775939	0.011476	ENSMUSG00000030785
Tnc	-0.794701	0.0493302	ENSMUSG00000028364
Cda	-0.805725	0.00957043	ENSMUSG00000028755
Aox4	-0.83464	0.031253	ENSMUSG00000038242
Il1a	-0.834669	0.0379458	ENSMUSG00000027399
5930412G12Rik	-0.837863	0.00191533	ENSMUSG00000072591
Prkch	-0.840078	0.0215164	ENSMUSG00000021108
Alx4	-0.840554	0.043936	ENSMUSG00000040310
Amhr2	-0.847405	0.0206886	ENSMUSG00000023047
Ifi47	-0.880747	0.0138225	ENSMUSG00000078920
Mrvi1	-0.882607	0.0360134	ENSMUSG00000005611
Frem3	-0.884161	0.0458617	ENSMUSG00000042353
Gpr153	-0.905369	0.000684076	ENSMUSG00000042804
Adamts15	-0.921375	0.00210829	ENSMUSG00000033453
Avpr1b	-0.924837	0.0117801	ENSMUSG00000026432
Klk6	-0.940012	0.0217481	ENSMUSG00000050063
Mmel1	-0.965146	0.0492048	ENSMUSG00000058183
Gm8206	-0.972162	0.0114526	ENSMUSG00000091568
Vash2	-0.974622	0.00693801	ENSMUSG00000037568
Cpne9	-0.988504	0.000329883	ENSMUSG00000030270
Slc22a6	-1.02613	0.00445298	ENSMUSG00000024650
Gm16712	-1.04032	0.0294331	ENSMUSG00000097077
Prph	-1.0603	0.0184712	ENSMUSG00000023484
Zdhhc22	-1.0759	0.0023052	ENSMUSG00000048483
BC035947	-1.08052	0.021641	ENSMUSG00000090486
Aldh1a2	-1.0963	0.00978527	ENSMUSG00000013584
F13a1	-1.12926	0.00564667	ENSMUSG00000039109
Epha8	-1.13508	0.0386461	ENSMUSG00000028661
Notumos	-1.18128	0.0236029	ENSMUSG00000053613
Lef1	-1.18741	0.0217049	ENSMUSG00000027985
Rgs9bp	-1.19946	0.0165053	ENSMUSG00000056043
Ccer2	-1.25333	0.017592	ENSMUSG00000096257
Rgs16	-1.34226	0.0171923	ENSMUSG00000026475
Rab37	-1.36001	0.0222308	ENSMUSG00000020732
Hcn4	-1.36944	0.0417651	ENSMUSG00000032338
Atp2a1	-1.37603	0.0297205	ENSMUSG00000030730
Ramp3	-1.45085	0.0142386	ENSMUSG00000041046
Wnt9b	-1.46099	0.00377285	ENSMUSG00000018486
Synpo2	-1.49135	0.0420869	ENSMUSG00000050315
Ahnak2	-1.49996	0.00119827	ENSMUSG00000072812
Opn3	-1.50979	0.00157252	ENSMUSG00000026525
Slc36a2	-1.61617	0.00519685	ENSMUSG00000020264
Gm43398	-1.69561	0.0297901	ENSMUSG00000105594
Slitrk6	-1.72985	0.0415247	ENSMUSG00000045871
Gm42504	-1.77804	0.0214133	ENSMUSG00000106198
Igkc	-2.17937	0.00498305	ENSMUSG00000076609
Vipr2	-2.21445	0.00962767	ENSMUSG00000011171
Irx1	-2.22746	0.000482355	ENSMUSG00000060969
Tcf7l2	-2.24025	0.00783762	ENSMUSG00000024985
Fzd10	-2.2956	0.000351462	ENSMUSG00000081683
Tnnt1	-2.53202	0.00174133	ENSMUSG00000064179
Abhd12b	-2.96368	0.00884974	ENSMUSG00000090121
Irx2	-3.71746	0.00142438	ENSMUSG00000001504
Gata3	-4.1544	0.00976043	ENSMUSG00000015619
Rbp3	-4.26825	0.000262518	ENSMUSG00000041534
Gbx2	-4.28952	0.00830952	ENSMUSG00000034486
C1ql4	-6.44258	0.000593714	ENSMUSG00000001076

## Sheet: Mecp2+- VU595 Unique Genes
Genes disrupted in Mecp2+/- VU595-treated mice with genes also disrupted in Mecp2+/- vehicle-treated mice subtracted.
Gene.name	log2FoldChange	pvalue	ID
Duox2	3.7667	5.69909e-06	ENSMUSG00000068452
Ebf2	2.80354	0.00017379	ENSMUSG00000022053
Sln	2.52494	4.65795e-06	ENSMUSG00000042045
Sost	2.5248	7.84679e-06	ENSMUSG00000001494
Eomes	2.30616	1.12645e-06	ENSMUSG00000032446
Samd3	2.10581	0.0418272	ENSMUSG00000051354
Lbhd2	2.07472	0.000181879	ENSMUSG00000087075
C130060K24Rik	1.96846	0.000272069	ENSMUSG00000029917
Corin	1.80962	0.00320735	ENSMUSG00000005220
Dmrt3	1.25456	0.0079365	ENSMUSG00000042372
Fam47e	1.24316	0.0282018	ENSMUSG00000057068
Dmrta2os	1.22381	0.0138135	ENSMUSG00000085256
Il17re	1.15552	0.0494797	ENSMUSG00000043088
Tctex1d4	1.12533	0.0258627	ENSMUSG00000047671
Dmgdh	1.10986	0.0124069	ENSMUSG00000042102
Adgrd1	1.10378	0.000499102	ENSMUSG00000044017
4930547M16Rik	1.06583	0.00633945	ENSMUSG00000097890
Slc10a4	1.02802	0.0315925	ENSMUSG00000029219
4932438H23Rik	0.96525	0.0206367	ENSMUSG00000039851
Postn	0.92282	0.0491672	ENSMUSG00000027750
Igfbpl1	0.906177	0.000198647	ENSMUSG00000035551
Glt28d2	0.905905	0.0248558	ENSMUSG00000031286
Arhgef33	0.895404	0.0342425	ENSMUSG00000054901
Dynlrb2	0.885984	0.0484905	ENSMUSG00000034467
6430710M23Rik	0.877469	0.0368876	ENSMUSG00000110127
F2rl3	0.870189	0.0250986	ENSMUSG00000050147
Gmnc	0.821133	0.0204631	ENSMUSG00000068428
Lrguk	0.82039	0.0344301	ENSMUSG00000056215
Meltf	0.802852	0.0298487	ENSMUSG00000022780
Adamts18	0.790011	0.0404738	ENSMUSG00000053399
Meig1	0.785663	0.00323382	ENSMUSG00000026650
Gm11681	0.77075	0.0111811	ENSMUSG00000075437
A330070K13Rik	0.769586	0.0498976	ENSMUSG00000052014
Grhl3	0.748447	0.0179325	ENSMUSG00000037188
Kif24	0.721797	0.0443438	ENSMUSG00000028438
Dnaic2	0.715139	0.00307114	ENSMUSG00000034706
Gm17907	0.704118	0.0387849	ENSMUSG00000092526
Gm28050	0.682021	0.040667	ENSMUSG00000099061
Eva1c	0.640695	0.00147835	ENSMUSG00000039903
Rrm2	0.636831	0.0400426	ENSMUSG00000020649
Gm44037	0.629277	0.00925645	ENSMUSG00000107726
Dnah14	0.623759	0.00820572	ENSMUSG00000047369
Gm4876	0.592607	0.0390305	ENSMUSG00000054556
Prickle3	0.588222	0.0257917	ENSMUSG00000031145
Odf3b	0.586865	0.0488374	ENSMUSG00000047394
Cmtm8	0.585357	0.0264303	ENSMUSG00000041012
A330093E20Rik	0.581518	0.00597026	ENSMUSG00000098284
Egr2	0.572197	0.0105141	ENSMUSG00000037868
Gm38451	0.571686	0.0405959	ENSMUSG00000108917
6330549D23Rik	0.558657	0.0298987	ENSMUSG00000045327
Gm27202	0.549621	0.0373815	ENSMUSG00000098424
Lrrc29	0.530393	0.0183028	ENSMUSG00000041679
Clec18a	0.521597	0.0484186	ENSMUSG00000033633
Gm42047	0.501291	0.0455584	ENSMUSG00000110631
Crispld2	0.489778	0.00830667	ENSMUSG00000031825
Ccdc17	0.488683	0.0186148	ENSMUSG00000034035
Cdca7l	0.48334	0.028567	ENSMUSG00000021175
Gm45187	0.481636	0.0391792	ENSMUSG00000109130
Usp51	0.473344	0.0431923	ENSMUSG00000067215
Gm32391	0.472636	0.0412671	ENSMUSG00000104011
Phf2os1	0.470957	0.0330731	ENSMUSG00000086889
Pih1d2	0.464754	0.0222855	ENSMUSG00000000167
4930481A15Rik	0.459141	0.0278755	ENSMUSG00000086938
Angptl4	0.452655	0.0339913	ENSMUSG00000002289
Zkscan7	0.449303	0.00253301	ENSMUSG00000063488
Cdkn1a	0.431935	0.0186193	ENSMUSG00000023067
Rhoj	0.430719	0.00430805	ENSMUSG00000046768
Lca5l	0.425399	0.0415181	ENSMUSG00000045275
Sgk3	0.407281	0.00380185	ENSMUSG00000025915
Saxo2	0.405895	0.0295228	ENSMUSG00000038570
5430403G16Rik	0.405325	0.0342516	ENSMUSG00000072763
Armc2	0.399859	0.0116134	ENSMUSG00000071324
D330025C20Rik	0.395895	0.0419877	ENSMUSG00000102260
Pdlim1	0.394701	0.0232563	ENSMUSG00000055044
Slc37a1	0.39383	0.0141315	ENSMUSG00000024036
Gm13456	0.384907	0.0290691	ENSMUSG00000082536
E530011L22Rik	0.381606	0.00346693	ENSMUSG00000097820
Gm8098	0.380893	0.0438145	ENSMUSG00000073073
Zfp58	0.374383	0.0388744	ENSMUSG00000071291
Sh2b2	0.371655	0.0299408	ENSMUSG00000005057
Fgf5	0.364477	0.00490541	ENSMUSG00000029337
1700088E04Rik	0.361753	0.0390117	ENSMUSG00000033029
1700029J07Rik	0.345388	0.0351685	ENSMUSG00000071103
Rpp40	0.341773	0.0441455	ENSMUSG00000021418
Zfp503	0.340941	0.0235929	ENSMUSG00000039081
Rsph9	0.336657	0.0140523	ENSMUSG00000023966
Btg3	0.334807	0.0152719	ENSMUSG00000022863
Fam160a1	0.327252	0.0442871	ENSMUSG00000051000
Sox1	0.326919	0.0491687	ENSMUSG00000096014
Nr4a1	0.325927	0.020092	ENSMUSG00000023034
Pskh1	0.319336	0.0295612	ENSMUSG00000048310
Ubxn11	0.318955	0.0393239	ENSMUSG00000012126
Nrros	0.318544	0.031703	ENSMUSG00000052384
Gmds	0.314025	0.0103694	ENSMUSG00000038372
Ino80dos	0.304016	0.0321609	ENSMUSG00000084799
Plpp1	0.302692	0.00974667	ENSMUSG00000021759
Fbxo16	0.299907	0.0278184	ENSMUSG00000034532
Egr1	0.29821	0.0312995	ENSMUSG00000038418
Brca2	0.297846	0.0479933	ENSMUSG00000041147
Zfand4	0.294011	0.0394753	ENSMUSG00000042213
Stard13	0.28877	0.0222187	ENSMUSG00000016128
Tma16	0.287284	0.0249032	ENSMUSG00000025591
Tbata	0.286525	0.0228841	ENSMUSG00000020096
Fhl2	0.286339	0.0198062	ENSMUSG00000008136
Nmrk1	0.285606	0.0279585	ENSMUSG00000037847
A930024E05Rik	0.284393	0.0176112	ENSMUSG00000056735
Mvp	0.284085	0.0350036	ENSMUSG00000030681
Ccl25	0.282855	0.0338181	ENSMUSG00000023235
Tshz1	0.282748	0.0225656	ENSMUSG00000046982
Cyp4f13	0.282212	0.0157136	ENSMUSG00000024055
Runx2	0.277865	0.00864887	ENSMUSG00000039153
Bend5	0.276828	0.0361167	ENSMUSG00000028545
Ptpdc1	0.275752	9.03603e-05	ENSMUSG00000038042
2300009A05Rik	0.269609	0.0312446	ENSMUSG00000032403
Camk1g	0.267501	0.0172936	ENSMUSG00000016179
Rbms1	0.265897	0.0217891	ENSMUSG00000026970
Moxd1	0.265199	0.047335	ENSMUSG00000020000
Errfi1	0.261794	0.0023985	ENSMUSG00000028967
Gm11613	0.259732	0.0451346	ENSMUSG00000085586
Xdh	0.259605	0.00267824	ENSMUSG00000024066
Stxbp2	0.258753	0.0339554	ENSMUSG00000004626
Lpp	0.256987	0.0463391	ENSMUSG00000033306
Dclre1b	0.253952	0.0271847	ENSMUSG00000027845
Plpp6	0.250545	0.00527402	ENSMUSG00000040105
Grid2	0.249704	0.0319106	ENSMUSG00000071424
Stk26	0.248567	0.0379992	ENSMUSG00000031112
Fam229b	0.248275	0.048633	ENSMUSG00000051736
Fkbp5	0.243723	0.00558424	ENSMUSG00000024222
Naaa	0.237339	0.00475077	ENSMUSG00000029413
Ctbp2	0.233427	0.024922	ENSMUSG00000030970
Trp53inp1	0.232161	0.0383811	ENSMUSG00000028211
Zfp948	0.230305	0.0226141	ENSMUSG00000067931
3830406C13Rik	0.225022	0.0491722	ENSMUSG00000033111
Ermard	0.215966	0.0340466	ENSMUSG00000036552
Taf9b	0.21188	0.0382252	ENSMUSG00000047242
Fam214a	0.208158	0.0317614	ENSMUSG00000034858
Sulf2	0.2025	0.00814257	ENSMUSG00000006800
Klf15	0.200788	0.027929	ENSMUSG00000030087
Polr3e	0.199642	0.0331586	ENSMUSG00000030880
Rhou	0.199104	0.0467821	ENSMUSG00000039960
Ppm1d	0.19642	0.0377552	ENSMUSG00000020525
Rasd1	0.195483	0.0290484	ENSMUSG00000049892
Irf2bp2	0.19333	0.0312501	ENSMUSG00000051495
Chd1l	0.193025	0.0430306	ENSMUSG00000028089
Klhl32	0.191341	0.0302281	ENSMUSG00000040387
Gpc4	0.191281	0.0280928	ENSMUSG00000031119
Fam13a	0.18926	0.0294921	ENSMUSG00000037709
Qrsl1	0.17852	0.0493329	ENSMUSG00000019863
Mcu	0.176603	0.0271251	ENSMUSG00000009647
Nnt	0.170795	0.0389286	ENSMUSG00000025453
Arhgef3	0.160946	0.0176601	ENSMUSG00000021895
Smyd5	0.159422	0.0191479	ENSMUSG00000033706
Kcng2	0.157645	0.0323787	ENSMUSG00000059852
Ets2	0.156226	0.00722179	ENSMUSG00000022895
Zswim6	0.153484	0.0396624	ENSMUSG00000032846
Lin7a	0.15196	0.0341748	ENSMUSG00000019906
Arhgap1	0.144936	0.0337772	ENSMUSG00000027247
Nono	0.113228	0.0472245	ENSMUSG00000031311
2019-09-08	0.0928929	0.0496556	ENSMUSG00000018398
Mapk10	0.0830245	0.0453062	ENSMUSG00000046709
Prkcz	-0.102719	0.0440914	ENSMUSG00000029053
Glud1	-0.113723	0.0452735	ENSMUSG00000021794
Ncs1	-0.115424	0.0288094	ENSMUSG00000062661
Gnaz	-0.117357	0.0337129	ENSMUSG00000040009
Sybu	-0.12571	0.0490025	ENSMUSG00000022340
Cenpb	-0.127743	0.00767077	ENSMUSG00000068267
Tbc1d10b	-0.131648	0.0184136	ENSMUSG00000042492
Fxr2	-0.131836	0.0216401	ENSMUSG00000018765
Mta2	-0.134927	0.0460006	ENSMUSG00000071646
Ptpa	-0.135008	0.0343503	ENSMUSG00000039515
Slc4a4	-0.136915	0.0217289	ENSMUSG00000060961
Patz1	-0.140012	0.0450498	ENSMUSG00000020453
Rps6ka4	-0.141575	0.0482204	ENSMUSG00000024952
Asb13	-0.142576	0.0496183	ENSMUSG00000033781
Ehd1	-0.14973	0.0455153	ENSMUSG00000024772
Nomo1	-0.150284	0.0450886	ENSMUSG00000030835
Mfhas1	-0.158759	0.0431785	ENSMUSG00000070056
Dtx1	-0.159467	0.0314416	ENSMUSG00000029603
Rasl10b	-0.167143	0.0218672	ENSMUSG00000020684
Fam131b	-0.167416	0.0327038	ENSMUSG00000029861
Mid1ip1	-0.170349	0.0466112	ENSMUSG00000008035
Fjx1	-0.179693	0.0158634	ENSMUSG00000075012
Adap1	-0.18349	0.0155542	ENSMUSG00000056413
Mmp24	-0.187539	0.0178711	ENSMUSG00000027612
Slc30a10	-0.190318	0.0319	ENSMUSG00000026614
Kcna6	-0.191037	0.0221382	ENSMUSG00000038077
Tril	-0.192491	0.0396451	ENSMUSG00000043496
Impdh1	-0.192636	0.0425608	ENSMUSG00000003500
Mpp6	-0.192653	0.0406602	ENSMUSG00000038388
Slc15a4	-0.194209	0.0270522	ENSMUSG00000029416
Ppp1r3c	-0.196775	0.0249744	ENSMUSG00000067279
Ehbp1l1	-0.19707	0.0260643	ENSMUSG00000024937
Wscd1	-0.198721	0.00167785	ENSMUSG00000020811
Mtmr4	-0.199634	0.039592	ENSMUSG00000018401
Ahsa2	-0.202174	0.0441532	ENSMUSG00000020288
Taco1	-0.20518	0.0399201	ENSMUSG00000001983
Fchsd2	-0.207264	0.0186495	ENSMUSG00000030691
Hcfc2	-0.216444	0.017857	ENSMUSG00000020246
Stk32c	-0.217471	0.0111292	ENSMUSG00000015981
Map3k10	-0.225251	0.0146855	ENSMUSG00000040390
Irf2bpl	-0.226055	0.00189035	ENSMUSG00000034168
Hdac5	-0.226355	0.0111875	ENSMUSG00000008855
Fam171a2	-0.232273	0.0237478	ENSMUSG00000034685
Pik3cd	-0.237078	0.0391148	ENSMUSG00000039936
Htr1a	-0.242569	0.0372812	ENSMUSG00000021721
Itih5	-0.243047	0.0262448	ENSMUSG00000025780
Ppfia4	-0.244711	0.0455041	ENSMUSG00000026458
Mvd	-0.245675	0.0487273	ENSMUSG00000006517
Bid	-0.247289	0.0186716	ENSMUSG00000004446
Galnt6	-0.251116	0.032472	ENSMUSG00000037280
Caskin2	-0.252047	0.0465689	ENSMUSG00000034471
Pamr1	-0.253256	0.0379911	ENSMUSG00000027188
Kcnc1	-0.253702	0.0479578	ENSMUSG00000058975
Itm2a	-0.254718	0.0425308	ENSMUSG00000031239
Ets1	-0.257883	0.0148125	ENSMUSG00000032035
Rassf3	-0.260259	0.0468901	ENSMUSG00000025795
Pik3c2b	-0.262959	0.0269246	ENSMUSG00000026447
Tie1	-0.26745	0.0213015	ENSMUSG00000033191
Kcnc2	-0.277926	0.0383247	ENSMUSG00000035681
Irf8	-0.278499	0.0478317	ENSMUSG00000041515
Slc6a7	-0.279967	0.0127638	ENSMUSG00000052026
Fmnl3	-0.285583	0.0483249	ENSMUSG00000023008
Hspa12b	-0.290847	0.00935085	ENSMUSG00000074793
Fgf10	-0.298959	0.0304715	ENSMUSG00000021732
Nos3	-0.299197	0.0437793	ENSMUSG00000028978
Sox10	-0.301533	0.0218168	ENSMUSG00000033006
Ism1	-0.30193	0.0383648	ENSMUSG00000074766
Dll1	-0.307688	0.0241604	ENSMUSG00000014773
Garem2	-0.308538	0.0480884	ENSMUSG00000044576
Gpr17	-0.312045	0.0109406	ENSMUSG00000052229
Dmp1	-0.322681	0.0261893	ENSMUSG00000029307
Susd5	-0.32501	0.0173609	ENSMUSG00000086596
Ncf2	-0.329674	0.0339159	ENSMUSG00000026480
Foxc1	-0.333581	0.0337502	ENSMUSG00000050295
Wnt7a	-0.338732	0.0092761	ENSMUSG00000030093
Adgra2	-0.356219	0.000807435	ENSMUSG00000031486
Pdgfrb	-0.357089	0.0185304	ENSMUSG00000024620
Ephb4	-0.357662	0.0312882	ENSMUSG00000029710
Cd93	-0.357969	0.0295431	ENSMUSG00000027435
Mmrn2	-0.360279	0.0179259	ENSMUSG00000041445
Slc13a3	-0.362325	0.0165904	ENSMUSG00000018459
Il10ra	-0.363169	0.0197941	ENSMUSG00000032089
Igf1	-0.364779	0.0160096	ENSMUSG00000020053
Perm1	-0.364903	0.0465775	ENSMUSG00000078486
Mtmr11	-0.368101	0.0243482	ENSMUSG00000045934
Frmd3	-0.369836	0.0337697	ENSMUSG00000049122
Plxnd1	-0.384754	0.0444236	ENSMUSG00000030123
Cldn5	-0.394657	0.00636889	ENSMUSG00000041378
She	-0.395749	0.0165279	ENSMUSG00000046280
Slc7a11	-0.399543	0.022009	ENSMUSG00000027737
Nid1	-0.409286	0.0303657	ENSMUSG00000005397
Adcy8	-0.421674	0.00673403	ENSMUSG00000022376
Atad2	-0.424465	0.00437297	ENSMUSG00000022360
Adamts8	-0.424925	0.0259656	ENSMUSG00000031994
Fli1	-0.430202	0.0270306	ENSMUSG00000016087
Nipal4	-0.431355	0.0309459	ENSMUSG00000020411
Sema4g	-0.435257	0.0459984	ENSMUSG00000025207
Inhbb	-0.438952	0.00464558	ENSMUSG00000037035
Cdc42ep2	-0.443057	0.00165195	ENSMUSG00000045664
Nrm	-0.447234	0.0353457	ENSMUSG00000059791
Slc40a1	-0.453749	0.000199572	ENSMUSG00000025993
Gm44645	-0.45727	0.048251	ENSMUSG00000108601
Sox21	-0.463436	0.00283686	ENSMUSG00000061517
Nkx2-2	-0.465944	0.0249737	ENSMUSG00000027434
Lrrk1	-0.47542	0.0179708	ENSMUSG00000015133
Colec12	-0.475546	0.0363309	ENSMUSG00000036103
Lhfpl5	-0.484997	0.00885597	ENSMUSG00000062252
Gm10863	-0.49482	0.0486966	ENSMUSG00000075555
Col9a2	-0.500718	0.0188681	ENSMUSG00000028626
Lama4	-0.502732	0.000608094	ENSMUSG00000019846
Myo1f	-0.513501	0.0208844	ENSMUSG00000024300
Tagln	-0.514096	0.0357377	ENSMUSG00000032085
Kdr	-0.515844	0.000632921	ENSMUSG00000062960
Syt6	-0.520823	0.0125053	ENSMUSG00000027849
Hic1	-0.524586	0.0173579	ENSMUSG00000043099
Casq1	-0.531345	0.0384466	ENSMUSG00000007122
Pcdh18	-0.536377	0.00814423	ENSMUSG00000037892
Slc6a11	-0.537337	0.0169222	ENSMUSG00000030307
Erbb3	-0.537972	3.75579e-05	ENSMUSG00000018166
Nes	-0.548286	0.00889419	ENSMUSG00000004891
Gm42641	-0.552293	0.0142581	ENSMUSG00000105383
Grm4	-0.567501	0.0437648	ENSMUSG00000063239
Ntsr1	-0.575379	0.00410112	ENSMUSG00000027568
Adora3	-0.59233	0.048764	ENSMUSG00000000562
Tle6	-0.603878	0.00956006	ENSMUSG00000034758
Cd163	-0.612224	0.0419434	ENSMUSG00000008845
Tmem114	-0.672408	0.00329209	ENSMUSG00000022715
Aoc3	-0.693951	0.0442506	ENSMUSG00000019326
Pappa	-0.696953	0.0155423	ENSMUSG00000028370
Gm11585	-0.698369	0.0317021	ENSMUSG00000082045
Arhgap22	-0.714757	0.00149885	ENSMUSG00000063506
Gm20421	-0.718355	0.0463211	ENSMUSG00000092483
Gpr182	-0.727282	0.0161017	ENSMUSG00000058396
Ankrd34c	-0.736795	0.0429195	ENSMUSG00000047606
Rrad	-0.742236	0.0185954	ENSMUSG00000031880
Tbx18	-0.74974	0.00628101	ENSMUSG00000032419
Tnc	-0.794701	0.0493302	ENSMUSG00000028364
Aox4	-0.83464	0.031253	ENSMUSG00000038242
Il1a	-0.834669	0.0379458	ENSMUSG00000027399
Alx4	-0.840554	0.043936	ENSMUSG00000040310
Amhr2	-0.847405	0.0206886	ENSMUSG00000023047
Mrvi1	-0.882607	0.0360134	ENSMUSG00000005611
Avpr1b	-0.924837	0.0117801	ENSMUSG00000026432
Mmel1	-0.965146	0.0492048	ENSMUSG00000058183
Slc22a6	-1.02613	0.00445298	ENSMUSG00000024650
Prph	-1.0603	0.0184712	ENSMUSG00000023484
Aldh1a2	-1.0963	0.00978527	ENSMUSG00000013584
F13a1	-1.12926	0.00564667	ENSMUSG00000039109
Ccer2	-1.25333	0.017592	ENSMUSG00000096257	#REF!

## Sheet: Common Genes
Regulation in Mecp2+/- Vehicle-Treated Mice of Genes Disrupted in both Mecp2+/- vehicle and Mecp2+/- VU595-treated groups.																Regulation in Mecp2+/- VU595-Treated Mice of Genes Disrupted in both Mecp2+/- vehicle and Mecp2+/- VU595-treated groups.
Gene.name	log2FoldChange	pvalue	ID													Gene.name	log2FoldChange	pvalue	ID
Prdm12	2.29124	0.0289993	ENSMUSG00000079466													Prdm12	1.98398	0.00278276	ENSMUSG00000079466
Dlk1	2.19717	8.79e-05	ENSMUSG00000040856													Dlk1	1.94679	0.00249434	ENSMUSG00000040856
Dio3	1.57779	0.0349793	ENSMUSG00000075707													Scn5a	1.39247	0.000219646	ENSMUSG00000032511
Trhr	1.51966	0.000521359	ENSMUSG00000038760													Gpr88	1.37811	0.0156744	ENSMUSG00000068696
Scn5a	1.40502	0.000292702	ENSMUSG00000032511													Dio3	1.32747	0.0298849	ENSMUSG00000075707
Arhgap6	1.34805	8.2e-05	ENSMUSG00000031355													Glp1r	1.30711	0.0268869	ENSMUSG00000024027
Glp1r	1.28121	0.000764209	ENSMUSG00000024027													Ak9	1.14529	0.0449547	ENSMUSG00000091415
Slc26a7	1.27866	0.00562064	ENSMUSG00000040569													Trhr	1.12674	0.0157779	ENSMUSG00000038760
Gpr88	1.23893	0.0200253	ENSMUSG00000068696													Col6a2	1.10708	7.01732e-05	ENSMUSG00000020241
Bmp3	1.19666	1.12e-05	ENSMUSG00000029335													Slc26a7	1.00033	0.0219229	ENSMUSG00000040569
Col6a5	1.15934	0.000283116	ENSMUSG00000091345													Col6a3	0.979223	0.00198773	ENSMUSG00000048126
Col6a2	1.15487	3.69e-06	ENSMUSG00000020241													Hs3st2	0.972981	9.86971e-05	ENSMUSG00000046321
Gpr101	1.08719	1.79e-11	ENSMUSG00000036357													Col6a1	0.962252	1.3974e-05	ENSMUSG00000001119
Col23a1	1.07677	0.0128269	ENSMUSG00000063564													Pld5	0.945495	0.00866319	ENSMUSG00000055214
Gm28578	1.0742	0.000630573	ENSMUSG00000100417													Gm28578	0.935798	0.00615602	ENSMUSG00000100417
Pde11a	1.06572	5.51e-08	ENSMUSG00000075270													Insm2	0.928602	0.0299969	ENSMUSG00000045440
Prss23os	1.06466	0.00358989	ENSMUSG00000030623													Krt5	0.910738	0.0403873	ENSMUSG00000061527
Krt5	1.05006	0.0165393	ENSMUSG00000061527													Arhgap6	0.910496	0.0035344	ENSMUSG00000031355
Col6a1	1.04274	2.53e-09	ENSMUSG00000001119													Oacyl	0.906766	0.0108852	ENSMUSG00000046610
Asb4	0.986228	0.0146703	ENSMUSG00000042607													Fam166b	0.890345	0.0293529	ENSMUSG00000042788
Col6a3	0.970324	0.0198942	ENSMUSG00000048126													Gpr101	0.885706	5.10951e-05	ENSMUSG00000036357
Hs3st2	0.967731	1.31e-09	ENSMUSG00000046321													Asb4	0.880657	0.0306992	ENSMUSG00000042607
Peg10	0.91735	3.26e-05	ENSMUSG00000092035													Gm37792	0.870424	0.0370126	ENSMUSG00000102321
Il12rb2	0.898936	0.0138856	ENSMUSG00000018341													Prss23os	0.843773	0.0274019	ENSMUSG00000030623
Eya2	0.862262	0.0067036	ENSMUSG00000017897													Col6a5	0.808375	0.0440054	ENSMUSG00000091345
2600014E21Rik	0.8538	0.00228601	ENSMUSG00000100303													Il12rb2	0.794959	0.0441646	ENSMUSG00000018341
Insm2	0.834341	0.0433767	ENSMUSG00000045440													2600014E21Rik	0.793158	0.014525	ENSMUSG00000100303
Gm37792	0.829072	0.0235141	ENSMUSG00000102321													Sp8	0.767486	0.021939	ENSMUSG00000048562
Sp8	0.822794	0.028286	ENSMUSG00000048562													Gm26604	0.758107	0.0454557	ENSMUSG00000097079
Fam166b	0.784094	0.0362304	ENSMUSG00000042788													Bmp3	0.754035	0.000179669	ENSMUSG00000029335
Gm26604	0.774889	0.034417	ENSMUSG00000097079													Col23a1	0.753803	0.0243415	ENSMUSG00000063564
Ak9	0.751562	0.0423924	ENSMUSG00000091415													Egf	0.753796	0.0095087	ENSMUSG00000028017
Sema3a	0.736222	0.00010646	ENSMUSG00000028883													Sema3a	0.702348	3.22587e-06	ENSMUSG00000028883
Cdh4	0.707002	8.89e-10	ENSMUSG00000000305													Npffr1	0.670158	0.0123156	ENSMUSG00000020090
Pld5	0.705605	0.0439506	ENSMUSG00000055214													Pbx3	0.664589	3.27557e-05	ENSMUSG00000038718
Atp2b4	0.691772	0.022383	ENSMUSG00000026463													Eya2	0.658174	0.0192208	ENSMUSG00000017897
Oacyl	0.681785	0.0298898	ENSMUSG00000046610													Esr1	0.65413	0.00932924	ENSMUSG00000019768
Egf	0.680272	0.00591124	ENSMUSG00000028017													Tcerg1l	0.651807	0.00717075	ENSMUSG00000091002
Esr1	0.673382	0.00386507	ENSMUSG00000019768													Zic5	0.637203	0.0293086	ENSMUSG00000041703
Tcerg1l	0.669286	0.00058169	ENSMUSG00000091002													Trabd2b	0.627181	0.00270259	ENSMUSG00000070867
Slit2	0.660372	3.76e-07	ENSMUSG00000031558													Cep72	0.624559	0.0265702	ENSMUSG00000021572
Greb1l	0.642917	6.32e-11	ENSMUSG00000042942													Prdm16	0.610752	0.00746384	ENSMUSG00000039410
Pbx3	0.631179	1.37e-05	ENSMUSG00000038718													Fbn1	0.605348	0.00499186	ENSMUSG00000027204
Kctd8	0.616239	3.68e-05	ENSMUSG00000037653													Dlx6	0.585106	0.00294067	ENSMUSG00000029754
Sdk1	0.614417	7.07e-05	ENSMUSG00000039683													Skap1	0.583248	0.0259391	ENSMUSG00000057058
Sox1ot	0.605534	9.01e-06	ENSMUSG00000047935													Zmynd10	0.581265	0.0255019	ENSMUSG00000010044
Trabd2b	0.597429	0.00313786	ENSMUSG00000070867													Dlx2	0.571989	0.000424807	ENSMUSG00000023391
Pde1c	0.58276	1.03e-07	ENSMUSG00000004347													Met	0.563679	0.013079	ENSMUSG00000009376
Adamtsl1	0.567056	7.84e-07	ENSMUSG00000066113													Peg10	0.549797	0.044814	ENSMUSG00000092035
Sorcs1	0.563832	1.7e-05	ENSMUSG00000043531													Pde11a	0.546967	0.0234225	ENSMUSG00000075270
C130074G19Rik	0.561135	0.0129973	ENSMUSG00000039349													Grm8	0.543558	0.000884156	ENSMUSG00000024211
Gm37928	0.559997	2.84e-05	ENSMUSG00000104362													Prss23	0.538213	1.69745e-08	ENSMUSG00000039405
Met	0.550703	0.0016621	ENSMUSG00000009376													C130074G19Rik	0.529274	0.0327886	ENSMUSG00000039349
Npffr1	0.546179	0.0148266	ENSMUSG00000020090													Nnat	0.511831	0.0262068	ENSMUSG00000067786
Cep72	0.540618	0.0140438	ENSMUSG00000021572													Irak1	0.505824	0.000169447	ENSMUSG00000031392
Skap1	0.537492	0.0301883	ENSMUSG00000057058													Cdc14b	0.503469	0.00253294	ENSMUSG00000033102
Gda	0.536994	1.34e-05	ENSMUSG00000058624													Myh7	0.498955	0.0497239	ENSMUSG00000053093
Gm26944	0.53495	0.0101274	ENSMUSG00000098066													Cdh4	0.493047	0.00505394	ENSMUSG00000000305
Prss23	0.52946	1.35e-09	ENSMUSG00000039405													Mirt1	0.480997	0.0230725	ENSMUSG00000097636
Nhs	0.523911	0.00874713	ENSMUSG00000059493													Kctd8	0.480046	0.00138489	ENSMUSG00000037653
Gfra1	0.521308	3.48e-09	ENSMUSG00000025089													Slit2	0.471567	0.00465068	ENSMUSG00000031558
Cdkl4	0.515289	6.39e-05	ENSMUSG00000033966													Stk33	0.464721	0.0461405	ENSMUSG00000031027
Fbn1	0.504873	0.000169433	ENSMUSG00000027204													Gm26944	0.462526	0.0427566	ENSMUSG00000098066
Mirt1	0.504409	0.0269915	ENSMUSG00000097636													Atp2b4	0.461484	0.0435713	ENSMUSG00000026463
Dlx6	0.502276	0.0201969	ENSMUSG00000029754													Lnx2	0.456905	0.000853584	ENSMUSG00000016520
Dlx2	0.500748	0.00700275	ENSMUSG00000023391													Cdkl4	0.455399	6.80684e-05	ENSMUSG00000033966
Myh7	0.487697	0.0321633	ENSMUSG00000053093													Npr3	0.452361	0.0048481	ENSMUSG00000022206
Etv1	0.48764	2.3e-09	ENSMUSG00000004151													Sdk1	0.451706	0.048832	ENSMUSG00000039683
Tox	0.481713	0.00779511	ENSMUSG00000041272													Dach1	0.449646	0.0030624	ENSMUSG00000055639
Irak1	0.48121	1.86e-05	ENSMUSG00000031392													Tox	0.444639	0.0250643	ENSMUSG00000041272
Nnat	0.472218	0.00336327	ENSMUSG00000067786													Greb1l	0.441322	0.000997537	ENSMUSG00000042942
Col25a1	0.471755	7.24e-06	ENSMUSG00000058897													Aff1	0.437823	0.000352326	ENSMUSG00000029313
Frmd6	0.471486	8.11e-06	ENSMUSG00000048285													Flrt3	0.428929	2.52725e-05	ENSMUSG00000051379
Meis2	0.471094	0.041954	ENSMUSG00000027210													Arhgap10	0.427666	0.00032994	ENSMUSG00000037148
Gcnt2	0.468766	1.17e-08	ENSMUSG00000021360													Ldb2	0.423823	0.00427278	ENSMUSG00000039706
6430573F11Rik	0.468146	2.89e-06	ENSMUSG00000039620													Itga11	0.421932	0.0220105	ENSMUSG00000032243
Pcdh7	0.466582	0.000491861	ENSMUSG00000029108													Sorcs1	0.416752	0.00540424	ENSMUSG00000043531
Hcn1	0.465984	0.000124854	ENSMUSG00000021730													2810029C07Rik	0.415761	0.00156141	ENSMUSG00000096995
Cdc14b	0.457773	0.000260406	ENSMUSG00000033102													Gcnt2	0.405334	1.32233e-07	ENSMUSG00000021360
Arhgap10	0.456866	0.00163781	ENSMUSG00000037148													Meis2	0.405151	0.022536	ENSMUSG00000027210
A830036E02Rik	0.456423	5.73e-07	ENSMUSG00000084890													Rgs9	0.404013	0.00357892	ENSMUSG00000020599
Adgrl2	0.448772	4.34e-05	ENSMUSG00000028184													Filip1	0.394936	0.0176269	ENSMUSG00000034898
Zic5	0.447435	0.0497812	ENSMUSG00000041703													Adamtsl1	0.393045	0.0173403	ENSMUSG00000066113
Neto1	0.444685	1.35e-05	ENSMUSG00000050321													Sox1ot	0.381027	0.0243169	ENSMUSG00000047935
Sox5	0.442409	0.000199311	ENSMUSG00000041540													Sox5	0.379835	0.0049921	ENSMUSG00000041540
Grm8	0.438834	0.0141376	ENSMUSG00000024211													Etv1	0.371145	7.03299e-05	ENSMUSG00000004151
Flrt3	0.437716	6.23e-05	ENSMUSG00000051379													Thsd4	0.370702	0.0214899	ENSMUSG00000032289
Prdm16	0.43577	0.00747805	ENSMUSG00000039410													Nhs	0.367397	0.0447176	ENSMUSG00000059493
Rgs9	0.434323	0.000122338	ENSMUSG00000020599													Fezf2	0.366639	0.00316921	ENSMUSG00000021743
Alcam	0.433954	1.98e-05	ENSMUSG00000022636													Pde1c	0.356404	0.0106805	ENSMUSG00000004347
Filip1	0.430949	6.91e-05	ENSMUSG00000034898													Adgrl2	0.356178	0.0121917	ENSMUSG00000028184
Aff1	0.429494	1.74e-06	ENSMUSG00000029313													Pacrg	0.345935	0.00527695	ENSMUSG00000037196
Kit	0.428722	0.00146518	ENSMUSG00000005672													Dnah1	0.344432	0.0266201	ENSMUSG00000019027
Thsd4	0.421695	2.54e-05	ENSMUSG00000032289													Gm37928	0.34428	0.0357075	ENSMUSG00000104362
Parm1	0.416312	1e-05	ENSMUSG00000034981													Kit	0.344131	0.020855	ENSMUSG00000005672
Ldb2	0.404611	0.000521814	ENSMUSG00000039706													Helb	0.343076	0.0124431	ENSMUSG00000020228
Dach1	0.400865	0.00547918	ENSMUSG00000055639													A830036E02Rik	0.333031	0.00792748	ENSMUSG00000084890
Elavl4	0.385985	0.00521533	ENSMUSG00000028546													6430573F11Rik	0.330578	0.00167135	ENSMUSG00000039620
Stk33	0.383566	0.0494487	ENSMUSG00000031027													Cd46	0.327978	0.0316912	ENSMUSG00000016493
Tmem132d	0.378669	0.000186664	ENSMUSG00000034310													Gfra1	0.32464	0.00890681	ENSMUSG00000025089
Zfp516	0.37829	0.000769685	ENSMUSG00000058881													Ptgs2	0.324407	0.00270217	ENSMUSG00000032487
Grip1	0.375621	3.22e-07	ENSMUSG00000034813													Col25a1	0.321647	0.0267439	ENSMUSG00000058897
Itga11	0.371792	0.0161626	ENSMUSG00000032243													Dusp5	0.318898	0.000406451	ENSMUSG00000034765
Zmynd10	0.370164	0.036149	ENSMUSG00000010044													Crhbp	0.316654	0.018511	ENSMUSG00000021680
Lnx2	0.367319	0.00279212	ENSMUSG00000016520													Zfp516	0.312984	0.0126861	ENSMUSG00000058881
Synm	0.364921	6.35e-08	ENSMUSG00000030554													Man1a	0.309637	0.0194731	ENSMUSG00000003746
Helb	0.363367	0.0037766	ENSMUSG00000020228													Gda	0.309417	0.0199865	ENSMUSG00000058624
Slc9a2	0.359271	0.000714382	ENSMUSG00000026062													Elavl4	0.309214	0.0266269	ENSMUSG00000028546
Man1a	0.35709	0.0029474	ENSMUSG00000003746													Fam81a	0.307632	0.00282289	ENSMUSG00000032224
Negr1	0.356812	0.000295501	ENSMUSG00000040037													Me3	0.30046	0.000231031	ENSMUSG00000030621
Dpy19l1	0.346293	8.93e-05	ENSMUSG00000043067													Synm	0.298578	0.02107	ENSMUSG00000030554
Crhbp	0.339767	0.00504531	ENSMUSG00000021680													Slc9a2	0.296369	0.00978805	ENSMUSG00000026062
Cdh13	0.339022	0.00261392	ENSMUSG00000031841													Map3k20	0.292397	0.0070124	ENSMUSG00000004085
Slc4a10	0.337248	0.00153512	ENSMUSG00000026904													Pcdh7	0.290437	0.00646125	ENSMUSG00000029108
Fam81a	0.331484	0.00199667	ENSMUSG00000032224													Frmd6	0.288929	0.0225021	ENSMUSG00000048285
D11Wsu47e	0.330394	0.00180597	ENSMUSG00000041623													Tmem132d	0.288921	0.0150047	ENSMUSG00000034310
Fezf2	0.32389	0.00175364	ENSMUSG00000021743													Cdh13	0.287031	0.0297826	ENSMUSG00000031841
Cep83os	0.322955	1.2e-05	ENSMUSG00000097164													Hcn1	0.279178	0.0357282	ENSMUSG00000021730
Cd46	0.31867	0.0228784	ENSMUSG00000016493													BC005561	0.274193	0.0142246	ENSMUSG00000079065
Tbc1d32	0.315932	1.39e-05	ENSMUSG00000038122													Trpc4	0.273951	0.00444903	ENSMUSG00000027748
Pacrg	0.309943	0.00139662	ENSMUSG00000037196													Neto1	0.271117	0.0316416	ENSMUSG00000050321
Epb41l4b	0.309345	0.0130422	ENSMUSG00000028434													Id2	0.269595	0.0337129	ENSMUSG00000020644
Arl4a	0.29983	0.00659382	ENSMUSG00000047446													Arl4a	0.264392	0.00723395	ENSMUSG00000047446
Cep70	0.299033	2.03e-05	ENSMUSG00000056267													Zfp385b	0.259343	0.00199186	ENSMUSG00000027016
Thrb	0.297807	0.0047995	ENSMUSG00000021779													Pcsk5	0.259098	0.0108966	ENSMUSG00000024713
Pcsk5	0.294972	0.000248414	ENSMUSG00000024713													Negr1	0.255533	0.00826011	ENSMUSG00000040037
Rasal2	0.293771	0.000202325	ENSMUSG00000070565													Rasal2	0.254211	0.0349085	ENSMUSG00000070565
Ints7	0.292147	3.18e-06	ENSMUSG00000037461													Grip1	0.252495	0.000764973	ENSMUSG00000034813
Npr3	0.285578	0.0246632	ENSMUSG00000022206													Epb41l4b	0.246099	0.0474205	ENSMUSG00000028434
Zfp738	0.284329	0.00273026	ENSMUSG00000048280													Elovl2	0.242621	0.00377206	ENSMUSG00000021364
Lrrcc1	0.280292	0.000166927	ENSMUSG00000027550													Slc35f1	0.241785	0.0059098	ENSMUSG00000038602
Trpc4	0.278098	0.000611847	ENSMUSG00000027748													Lclat1	0.232362	0.000776171	ENSMUSG00000054469
Map3k20	0.274576	0.0094926	ENSMUSG00000004085													D11Wsu47e	0.230454	0.0476866	ENSMUSG00000041623
Sertad2	0.273262	3.49e-05	ENSMUSG00000049800													Foxp1	0.227243	0.000648128	ENSMUSG00000030067
Me3	0.270106	3.99e-05	ENSMUSG00000030621													Thrb	0.226374	0.0457982	ENSMUSG00000021779
Kremen1	0.26967	3.72e-05	ENSMUSG00000020393													Tbc1d32	0.226107	0.0266515	ENSMUSG00000038122
Syt17	0.264273	0.0319582	ENSMUSG00000058420													Usp3	0.225639	0.00489283	ENSMUSG00000032376
Foxp1	0.261048	0.000127025	ENSMUSG00000030067													Zfpm2	0.22233	0.0341377	ENSMUSG00000022306
Usp3	0.253119	0.000375701	ENSMUSG00000032376													Slc4a10	0.217673	0.0168326	ENSMUSG00000026904
Msi2	0.251502	0.00143293	ENSMUSG00000069769													Cep83os	0.215156	0.0108047	ENSMUSG00000097164
Slc35f1	0.251182	0.00355089	ENSMUSG00000038602													Dyrk3	0.211975	0.0383151	ENSMUSG00000016526
Dusp5	0.249167	0.0124755	ENSMUSG00000034765													Syt17	0.211818	0.0457532	ENSMUSG00000058420
Dnah1	0.245748	0.0149582	ENSMUSG00000019027													Cep70	0.209249	0.019585	ENSMUSG00000056267
Smyd3	0.243974	0.0025406	ENSMUSG00000055067													Tle3	0.2083	0.0316609	ENSMUSG00000032280
Lrrc4c	0.243766	0.000931176	ENSMUSG00000050587													Msi2	0.208196	0.0370299	ENSMUSG00000069769
BC005561	0.241012	0.0401403	ENSMUSG00000079065													A730017C20Rik	0.201541	0.037135	ENSMUSG00000050875
Zfpm2	0.239877	0.0020645	ENSMUSG00000022306													Ssbp2	0.199952	0.00709749	ENSMUSG00000003992
2810029C07Rik	0.236827	0.0482355	ENSMUSG00000096995													Zc3h6	0.197718	0.0322349	ENSMUSG00000042851
Msh3	0.22508	0.00313213	ENSMUSG00000014850													Alcam	0.195541	0.0474437	ENSMUSG00000022636
Odf2l	0.221289	0.0120933	ENSMUSG00000028256													Parm1	0.193147	0.0489105	ENSMUSG00000034981
Ssbp2	0.220979	0.00633128	ENSMUSG00000003992													Lifr	0.192476	0.0318204	ENSMUSG00000054263
Ift81	0.216827	0.00295504	ENSMUSG00000029469													Odf2l	0.192368	0.049563	ENSMUSG00000028256
Pacsin2	0.216315	0.00325996	ENSMUSG00000016664													Kremen1	0.191268	0.0371628	ENSMUSG00000020393
Elovl2	0.212423	0.00878841	ENSMUSG00000021364													Dpy19l1	0.186692	0.0456155	ENSMUSG00000043067
Opcml	0.212234	0.000425719	ENSMUSG00000062257													Lrrcc1	0.185499	0.0482275	ENSMUSG00000027550
Inpp5f	0.208389	3.8e-06	ENSMUSG00000042105													2019-09-09	0.183536	0.0338468	ENSMUSG00000059248
Zfp385b	0.207924	0.000654851	ENSMUSG00000027016													Sertad2	0.183219	0.0373588	ENSMUSG00000049800
Lifr	0.200707	0.00555809	ENSMUSG00000054263													Ints7	0.181828	0.0205837	ENSMUSG00000037461
Fhl1	0.200181	3.4e-06	ENSMUSG00000023092													Fubp1	0.181754	0.0130489	ENSMUSG00000028034
Zc3h6	0.199725	0.0137973	ENSMUSG00000042851													Tmem175	0.179721	0.0345531	ENSMUSG00000013495
A730017C20Rik	0.186646	0.0183691	ENSMUSG00000050875													Fhl1	0.177264	0.0284547	ENSMUSG00000023092
Ptgs2	0.181926	0.0416429	ENSMUSG00000032487													Lrrc4c	0.173678	0.0131719	ENSMUSG00000050587
Zfp260	0.18047	0.00556082	ENSMUSG00000049421													Zfp738	0.172677	0.0301479	ENSMUSG00000048280
Dyrk3	0.170749	0.0324125	ENSMUSG00000016526													Sorcs3	0.168634	0.0497846	ENSMUSG00000063434
Lclat1	0.167366	0.0104035	ENSMUSG00000054469													Cap2	0.168115	0.0123207	ENSMUSG00000021373
Zkscan1	0.165978	0.00286069	ENSMUSG00000029729													Ift81	0.16638	0.030559	ENSMUSG00000029469
Sorcs3	0.16593	0.00953845	ENSMUSG00000063434													Pacsin2	0.163865	0.0276717	ENSMUSG00000016664
Id2	0.164504	0.023357	ENSMUSG00000020644													Inpp5f	0.161701	0.0148106	ENSMUSG00000042105
Fubp1	0.16033	0.0100916	ENSMUSG00000028034													Smyd3	0.161277	0.0267906	ENSMUSG00000055067
Tle3	0.153699	0.00865385	ENSMUSG00000032280													Zfp260	0.158424	0.0275406	ENSMUSG00000049421
Tmem175	0.150823	0.0269134	ENSMUSG00000013495													Opcml	0.158217	0.0187132	ENSMUSG00000062257
2019-09-09	0.139507	0.0277795	ENSMUSG00000059248													Msh3	0.156952	0.0476859	ENSMUSG00000014850
Tspyl2	0.132817	0.0479317	ENSMUSG00000041096													Tspyl2	0.154702	0.0359141	ENSMUSG00000041096
Usp11	0.120789	0.00224042	ENSMUSG00000031066													Dmtf1	0.142302	0.0251539	ENSMUSG00000042508
Cap2	0.118911	0.040574	ENSMUSG00000021373													Stt3b	0.139108	0.00435678	ENSMUSG00000032437
Dmtf1	0.113164	0.0379694	ENSMUSG00000042508													Micu1	0.134775	0.0125304	ENSMUSG00000020111
Stt3b	0.109905	0.011007	ENSMUSG00000032437													Zkscan1	0.133819	0.0206685	ENSMUSG00000029729
Micu1	0.100021	0.032041	ENSMUSG00000020111													Usp11	0.120925	0.0258121	ENSMUSG00000031066
Ric8a	-0.101228	0.0467744	ENSMUSG00000025485													Ric8a	-0.115652	0.0460009	ENSMUSG00000025485
Slc39a6	-0.116659	0.00745653	ENSMUSG00000024270													Rbm15b	-0.124192	0.045419	ENSMUSG00000074102
Src	-0.118508	0.00480294	ENSMUSG00000027646													Cyhr1	-0.128852	0.0410217	ENSMUSG00000053929
Rbm15b	-0.122222	0.0261732	ENSMUSG00000074102													Chpf	-0.135136	0.0399082	ENSMUSG00000032997
Cyhr1	-0.122684	0.0079768	ENSMUSG00000053929													Gabbr1	-0.139698	0.02204	ENSMUSG00000024462
Gas2l1	-0.139701	0.0480165	ENSMUSG00000034201													Cebpa	-0.139956	0.0496621	ENSMUSG00000034957
Arhgap44	-0.140759	0.00408367	ENSMUSG00000033389													Acsbg1	-0.141842	0.0333121	ENSMUSG00000032281
Znrf1	-0.145136	0.0466756	ENSMUSG00000033545													Slc39a6	-0.147455	0.0374204	ENSMUSG00000024270
Tmcc2	-0.149362	0.00495381	ENSMUSG00000042066													Maz	-0.149173	0.0194369	ENSMUSG00000030678
AI464131	-0.149548	0.0400559	ENSMUSG00000046312													AI464131	-0.151455	0.0459315	ENSMUSG00000046312
Sall2	-0.154446	0.0219583	ENSMUSG00000049532													Ttyh1	-0.152311	0.0185082	ENSMUSG00000030428
Slc27a4	-0.154868	0.027796	ENSMUSG00000059316													Kctd17	-0.152459	0.031087	ENSMUSG00000033287
Lix1l	-0.154906	0.0315106	ENSMUSG00000049288													Carmil2	-0.153315	0.0237641	ENSMUSG00000050357
6030419C18Rik	-0.157725	0.0228761	ENSMUSG00000066607													Cxxc5	-0.15347	0.0291833	ENSMUSG00000046668
B4galt5	-0.158951	0.0199472	ENSMUSG00000017929													Arhgap44	-0.15438	0.0154457	ENSMUSG00000033389
Chpf	-0.160485	0.012384	ENSMUSG00000032997													Grk2	-0.158072	0.0146599	ENSMUSG00000024858
Cadm4	-0.161787	0.0476017	ENSMUSG00000054793													Syt3	-0.161236	0.00654513	ENSMUSG00000030731
Cxxc5	-0.165563	0.00491386	ENSMUSG00000046668													Cdc42se1	-0.164252	0.0128539	ENSMUSG00000046722
Paqr8	-0.166208	0.00254591	ENSMUSG00000025931													Bcan	-0.164645	0.0349559	ENSMUSG00000004892
Grk2	-0.166658	0.00244594	ENSMUSG00000024858													Lix1l	-0.165224	0.0368878	ENSMUSG00000049288
Dpysl3	-0.171459	0.0414113	ENSMUSG00000024501													6030419C18Rik	-0.167455	0.0179351	ENSMUSG00000066607
Raver2	-0.171983	0.0375398	ENSMUSG00000035275													Src	-0.168912	0.0215958	ENSMUSG00000027646
Pde1b	-0.174014	0.0168763	ENSMUSG00000022489													Gas2l1	-0.169004	0.0428602	ENSMUSG00000034201
Apcdd1	-0.175505	0.0104794	ENSMUSG00000071847													Rtn2	-0.177362	0.0302106	ENSMUSG00000030401
Gabbr1	-0.182686	0.00194891	ENSMUSG00000024462													Slc27a4	-0.180838	0.015797	ENSMUSG00000059316
Trpv2	-0.184517	0.0416434	ENSMUSG00000018507													Hapln4	-0.185256	0.0225949	ENSMUSG00000007594
Cdc42se1	-0.189234	9.76e-05	ENSMUSG00000046722													Ccm2	-0.185595	0.0489175	ENSMUSG00000000378
Acsbg1	-0.189621	0.0011423	ENSMUSG00000032281													Tmem119	-0.187782	0.00734022	ENSMUSG00000054675
Maz	-0.189946	0.00441498	ENSMUSG00000030678													Selenop	-0.189496	0.0495064	ENSMUSG00000064373
2019-03-09	-0.192081	0.00176997	ENSMUSG00000040502													Raver2	-0.193411	0.0424869	ENSMUSG00000035275
Syt3	-0.205095	0.0150725	ENSMUSG00000030731													Paqr8	-0.194405	0.0126619	ENSMUSG00000025931
Kctd17	-0.205429	0.00329895	ENSMUSG00000033287													Otub2	-0.196217	0.0244473	ENSMUSG00000021203
Gpc1	-0.205753	0.0298483	ENSMUSG00000034220													St6galnac4	-0.198264	0.0112206	ENSMUSG00000079442
Klhl25	-0.206405	0.0345926	ENSMUSG00000055652													Trpv2	-0.199877	0.0384425	ENSMUSG00000018507
Ttyh1	-0.206481	3.26e-05	ENSMUSG00000030428													Scg2	-0.202706	0.0341809	ENSMUSG00000050711
2019-09-06	-0.207162	2.77e-05	ENSMUSG00000050379													Gpc1	-0.202991	0.0429317	ENSMUSG00000034220
Bcan	-0.208051	0.0044956	ENSMUSG00000004892													2019-03-09	-0.203197	0.0152433	ENSMUSG00000040502
Ccm2	-0.211609	0.00204196	ENSMUSG00000000378													Capn3	-0.20888	0.0252798	ENSMUSG00000079110
Hapln4	-0.218047	0.00853898	ENSMUSG00000007594													Znrf1	-0.209624	0.0280095	ENSMUSG00000033545
Trabd	-0.218177	0.00673867	ENSMUSG00000015363													B4galt5	-0.213486	0.00444098	ENSMUSG00000017929
Dok4	-0.220433	0.0475563	ENSMUSG00000040631													Slc9a3r1	-0.213717	0.00541888	ENSMUSG00000020733
Ptgs1	-0.221529	0.0139548	ENSMUSG00000047250													2019-09-06	-0.214679	0.00662503	ENSMUSG00000050379
Faap100	-0.223031	0.038179	ENSMUSG00000025384													Pitpnc1	-0.21596	0.0422303	ENSMUSG00000040430
Capn3	-0.223617	0.0289285	ENSMUSG00000079110													Sipa1	-0.217509	0.019803	ENSMUSG00000056917
Csk	-0.225196	0.00611347	ENSMUSG00000032312													Map2k3	-0.217559	0.0340456	ENSMUSG00000018932
Ccne1	-0.227678	0.0451337	ENSMUSG00000002068													Jup	-0.21826	0.0479567	ENSMUSG00000001552
Carmil2	-0.229941	0.000959484	ENSMUSG00000050357													Ache	-0.222844	0.0428469	ENSMUSG00000023328
St6galnac4	-0.231486	0.000597027	ENSMUSG00000079442													Tmcc2	-0.223426	0.000451277	ENSMUSG00000042066
Mxra7	-0.23438	0.0375483	ENSMUSG00000020814													Nr1d1	-0.224826	0.0256762	ENSMUSG00000020889
Arhgef10l	-0.244249	0.00298258	ENSMUSG00000040964													Cyp4f15	-0.226226	0.0295168	ENSMUSG00000073424
Sema7a	-0.247262	0.000277035	ENSMUSG00000038264													Pacsin3	-0.230108	0.00703299	ENSMUSG00000027257
Rasd2	-0.247393	0.00215958	ENSMUSG00000034472													Pde1b	-0.233037	0.00546323	ENSMUSG00000022489
Ccdc71l	-0.248393	0.0265751	ENSMUSG00000090946													Csk	-0.234976	0.0176116	ENSMUSG00000032312
Jup	-0.248409	0.0217659	ENSMUSG00000001552													Nr2f6	-0.237117	0.00634586	ENSMUSG00000002393
Rtn2	-0.249742	0.000246151	ENSMUSG00000030401													Ccdc71l	-0.237279	0.0438788	ENSMUSG00000090946
Paqr7	-0.252602	0.000454818	ENSMUSG00000037348													Trabd	-0.238325	0.00251937	ENSMUSG00000015363
Cyp4f15	-0.254561	0.0034363	ENSMUSG00000073424													Fndc5	-0.238973	0.0159825	ENSMUSG00000001334
Esam	-0.257815	0.0182912	ENSMUSG00000001946													Cygb	-0.239542	0.00238655	ENSMUSG00000020810
Kcnj10	-0.262104	0.0405636	ENSMUSG00000044708													Panx2	-0.239603	0.024151	ENSMUSG00000058441
1700017B05Rik	-0.263805	0.00643368	ENSMUSG00000032300													1700017B05Rik	-0.239924	0.0433598	ENSMUSG00000032300
Abcb10	-0.264498	0.000309464	ENSMUSG00000031974													Sall2	-0.244129	0.00352988	ENSMUSG00000049532
Nr2f6	-0.264899	0.000684773	ENSMUSG00000002393													Gpr68	-0.246618	0.036109	ENSMUSG00000047415
Nell1	-0.265232	0.00578719	ENSMUSG00000055409													Them6	-0.247249	0.0187476	ENSMUSG00000056665
Dlgap3	-0.265673	0.00136112	ENSMUSG00000042388													Slc9a3r2	-0.256738	0.0329499	ENSMUSG00000002504
Tmem119	-0.270995	0.000164988	ENSMUSG00000054675													Rasd2	-0.258029	0.00536591	ENSMUSG00000034472
Fzd8	-0.276895	0.0307635	ENSMUSG00000036904													Cadm4	-0.258402	0.0321418	ENSMUSG00000054793
Scrt1	-0.277504	0.0192309	ENSMUSG00000048385													Hhatl	-0.259225	0.0278329	ENSMUSG00000032523
Paqr4	-0.277743	0.000156768	ENSMUSG00000023909													Dpysl3	-0.259316	0.00222184	ENSMUSG00000024501
Nr1d1	-0.279279	0.00256236	ENSMUSG00000020889													Dlgap3	-0.260579	0.00691326	ENSMUSG00000042388
Wnt7b	-0.280294	0.00899745	ENSMUSG00000022382													Bambi	-0.263077	0.0279843	ENSMUSG00000024232
Sipa1	-0.281301	0.0145535	ENSMUSG00000056917													Abcb10	-0.265563	0.00355848	ENSMUSG00000031974
Pacsin3	-0.281665	0.000850766	ENSMUSG00000027257													Dok4	-0.265912	0.0250326	ENSMUSG00000040631
Cygb	-0.285407	1.95e-05	ENSMUSG00000020810													Wnt7b	-0.267515	0.0175597	ENSMUSG00000022382
Gpt	-0.287384	0.0231106	ENSMUSG00000022546													Slc9a5	-0.268172	0.0101961	ENSMUSG00000014786
Fam43b	-0.288723	0.00271533	ENSMUSG00000078235													Ccne1	-0.268201	0.0361749	ENSMUSG00000002068
Otub2	-0.288854	0.00143139	ENSMUSG00000021203													Paqr4	-0.271045	0.000900058	ENSMUSG00000023909
Panx2	-0.288902	0.00306397	ENSMUSG00000058441													Gpt	-0.272265	0.0266324	ENSMUSG00000022546
Snx8	-0.290697	0.00922604	ENSMUSG00000029560													Ppp1r14b	-0.272722	0.0165135	ENSMUSG00000056612
Lrrc75b	-0.292351	0.0060279	ENSMUSG00000046807													Plod1	-0.273012	0.0154072	ENSMUSG00000019055
Zbtb40	-0.292535	0.00237998	ENSMUSG00000060862													Sema7a	-0.273274	0.00114857	ENSMUSG00000038264
Plod1	-0.295439	0.0128367	ENSMUSG00000019055													Acvrl1	-0.274484	0.0116224	ENSMUSG00000000530
Cdc42ep4	-0.295595	1.04e-05	ENSMUSG00000041598													Apcdd1	-0.27553	0.00286501	ENSMUSG00000071847
Selenop	-0.295843	2.61e-05	ENSMUSG00000064373													Xylt2	-0.275933	0.0156374	ENSMUSG00000020868
Slc8a3	-0.295867	0.0186469	ENSMUSG00000079055													Gpr12	-0.27637	0.0341469	ENSMUSG00000041468
Metrn	-0.296106	0.00396955	ENSMUSG00000002274													Ptgs1	-0.276702	0.00514331	ENSMUSG00000047250
Them6	-0.296163	0.00165485	ENSMUSG00000056665													Mxra7	-0.278799	0.0266486	ENSMUSG00000020814
Cebpa	-0.297442	0.00104034	ENSMUSG00000034957													Rph3a	-0.282118	0.0134549	ENSMUSG00000029608
Slc9a3r2	-0.29747	0.00272466	ENSMUSG00000002504													Steap3	-0.288653	0.0179754	ENSMUSG00000026389
Pgf	-0.299349	0.0385928	ENSMUSG00000004791													Arhgef10l	-0.288765	0.0193019	ENSMUSG00000040964
Xylt2	-0.304575	0.000613245	ENSMUSG00000020868													Hcn3	-0.291741	0.0222163	ENSMUSG00000028051
Slfn5	-0.305616	0.030126	ENSMUSG00000054404													C1qtnf4	-0.293406	0.0111509	ENSMUSG00000040794
Slc9a5	-0.305668	0.008886	ENSMUSG00000014786													Faap100	-0.293936	0.0124584	ENSMUSG00000025384
Scg2	-0.306835	6.49e-05	ENSMUSG00000050711													Alox8	-0.297181	0.0265346	ENSMUSG00000020891
Layn	-0.312917	0.0267884	ENSMUSG00000060594													Nell1	-0.302804	0.0098644	ENSMUSG00000055409
Acvrl1	-0.313936	0.000971618	ENSMUSG00000000530													Snx8	-0.308211	0.0157889	ENSMUSG00000029560
Tlcd1	-0.314511	0.000459077	ENSMUSG00000019437													Slc8a3	-0.308436	0.0231891	ENSMUSG00000079055
Adarb1	-0.316931	0.0267598	ENSMUSG00000020262													Fam43b	-0.308699	0.0177935	ENSMUSG00000078235
Pitpnc1	-0.318725	0.000756524	ENSMUSG00000040430													Esam	-0.308788	0.0130334	ENSMUSG00000001946
Grap	-0.323532	0.0392239	ENSMUSG00000004837													Cdc42ep4	-0.310853	2.31394e-06	ENSMUSG00000041598
Tspan17	-0.325969	0.0205809	ENSMUSG00000025875													Doc2b	-0.311405	0.00464697	ENSMUSG00000020848
Slc9a3r1	-0.327226	6.96e-06	ENSMUSG00000020733													Csdc2	-0.315447	0.000439896	ENSMUSG00000042109
Cbfa2t3	-0.327818	6.2e-06	ENSMUSG00000006362													Fam20c	-0.324064	0.0421056	ENSMUSG00000025854
Map2k3	-0.330421	0.000417177	ENSMUSG00000018932													Shd	-0.325721	0.0229679	ENSMUSG00000039154
Rimkla	-0.331268	0.017482	ENSMUSG00000048899													Tlcd1	-0.326816	0.00189887	ENSMUSG00000019437
Steap3	-0.331565	0.0174129	ENSMUSG00000026389													Cys1	-0.331401	0.0108987	ENSMUSG00000062563
Npas1	-0.339519	0.00416899	ENSMUSG00000001988													Tspan17	-0.335	0.0187163	ENSMUSG00000025875
Ache	-0.340471	0.00689269	ENSMUSG00000023328													Scrt1	-0.336638	0.0108966	ENSMUSG00000048385
Osbpl5	-0.341062	0.0128277	ENSMUSG00000037606													Paqr7	-0.337343	5.49069e-05	ENSMUSG00000037348
Bambi	-0.341439	0.000427202	ENSMUSG00000024232													Banp	-0.338336	2.13835e-05	ENSMUSG00000025316
Scn4b	-0.341686	0.0335296	ENSMUSG00000046480													Npas1	-0.343302	0.00616878	ENSMUSG00000001988
Sox18	-0.342405	0.00695478	ENSMUSG00000046470													Slfn5	-0.344641	0.00882591	ENSMUSG00000054404
Fam20c	-0.34734	0.0150909	ENSMUSG00000025854													Kcnj10	-0.345554	0.0262184	ENSMUSG00000044708
E2f1	-0.360426	0.0112537	ENSMUSG00000027490													Esyt1	-0.3459	0.0284949	ENSMUSG00000025366
Gpr68	-0.361204	0.000238994	ENSMUSG00000047415													Metrn	-0.348018	0.0083865	ENSMUSG00000002274
Gdf11	-0.365143	0.00296193	ENSMUSG00000025352													Sox18	-0.350372	0.0400402	ENSMUSG00000046470
Kcnab3	-0.365794	0.00126928	ENSMUSG00000018470													Penk	-0.352513	0.0279719	ENSMUSG00000045573
Ppp1r14b	-0.370077	5.45e-05	ENSMUSG00000056612													Klf2	-0.352876	0.0316258	ENSMUSG00000055148
Adcy4	-0.374124	0.027094	ENSMUSG00000022220													Slc29a1	-0.353294	0.0344884	ENSMUSG00000023942
Shd	-0.374208	0.00881093	ENSMUSG00000039154													Mycl	-0.355722	0.000168456	ENSMUSG00000028654
1810041L15Rik	-0.377456	0.0056806	ENSMUSG00000062760													G0s2	-0.355986	0.00524066	ENSMUSG00000009633
Cys1	-0.37857	0.000778683	ENSMUSG00000062563													Ngf	-0.357875	0.0319161	ENSMUSG00000027859
Doc2a	-0.384883	0.00421519	ENSMUSG00000052301													Grap	-0.361617	0.0413052	ENSMUSG00000004837
Hcn3	-0.388907	0.000897816	ENSMUSG00000028051													Bok	-0.362033	0.00652106	ENSMUSG00000026278
Rph3a	-0.394861	0.000275711	ENSMUSG00000029608													Doc2a	-0.364013	0.0306175	ENSMUSG00000052301
Vtn	-0.395533	0.00031864	ENSMUSG00000017344													Kcnab3	-0.36534	0.0015998	ENSMUSG00000018470
Nkd1	-0.397874	0.00889639	ENSMUSG00000031661													Tmem41a	-0.366008	0.0144165	ENSMUSG00000022856
Rnd2	-0.405624	6.44e-05	ENSMUSG00000001313													Tunar	-0.374403	0.0300189	ENSMUSG00000097929
Alox8	-0.413467	0.00092594	ENSMUSG00000020891													Adamtsl5	-0.377116	0.009637	ENSMUSG00000043822
Banp	-0.414404	1.78e-09	ENSMUSG00000025316													1810041L15Rik	-0.380334	0.026576	ENSMUSG00000062760
Pdyn	-0.415433	0.00320258	ENSMUSG00000027400													Rimkla	-0.381197	0.00777551	ENSMUSG00000048899
Fndc5	-0.416996	6.24e-07	ENSMUSG00000001334													Layn	-0.383905	0.00711116	ENSMUSG00000060594
Foxo6	-0.42487	1.79e-05	ENSMUSG00000052135													Cbfa2t3	-0.384675	1.72678e-05	ENSMUSG00000006362
Dbndd1	-0.426446	0.00599485	ENSMUSG00000031970													Cyp26b1	-0.384889	0.0340314	ENSMUSG00000063415
Mycl	-0.427182	0.000101637	ENSMUSG00000028654													Vtn	-0.385941	0.000791861	ENSMUSG00000017344
Gpr12	-0.430656	0.00102144	ENSMUSG00000041468													Pdyn	-0.388525	0.00529386	ENSMUSG00000027400
Rcor2	-0.43297	0.000707263	ENSMUSG00000024968													Zbtb40	-0.389868	0.014142	ENSMUSG00000060862
Penk	-0.438888	4.68e-06	ENSMUSG00000045573													Osbpl5	-0.390734	0.0165223	ENSMUSG00000037606
Gabrd	-0.441203	1.57e-07	ENSMUSG00000029054													Nkd1	-0.392009	0.0172159	ENSMUSG00000031661
Rasgrp2	-0.443158	0.00406204	ENSMUSG00000032946													Gabrd	-0.395189	0.000102565	ENSMUSG00000029054
Esyt1	-0.445036	0.00714626	ENSMUSG00000025366													Klhl25	-0.397038	0.000242842	ENSMUSG00000055652
Sh3tc1	-0.446408	0.0244368	ENSMUSG00000036553													Adarb1	-0.402604	0.0417837	ENSMUSG00000020262
Doc2b	-0.448041	0.000233829	ENSMUSG00000020848													Fzd8	-0.402631	0.00676676	ENSMUSG00000036904
Klf2	-0.449034	0.00557254	ENSMUSG00000055148													Kirrel	-0.403076	0.0482369	ENSMUSG00000041734
C1qtnf4	-0.454889	4.16e-08	ENSMUSG00000040794													Pgf	-0.404729	0.0230428	ENSMUSG00000004791
Vwa1	-0.456816	5.17e-05	ENSMUSG00000042116													Kcng4	-0.410692	0.00226472	ENSMUSG00000045246
Gm26881	-0.459893	0.0119705	ENSMUSG00000096974													Vwa1	-0.411668	0.00181915	ENSMUSG00000042116
Kirrel	-0.46034	0.00764786	ENSMUSG00000041734													E2f1	-0.414752	0.0145625	ENSMUSG00000027490
Lrtm2	-0.46534	5.63e-05	ENSMUSG00000055003													Gdf11	-0.417705	0.00457921	ENSMUSG00000025352
Bok	-0.466006	9.66e-05	ENSMUSG00000026278													Slc11a1	-0.418499	0.0337419	ENSMUSG00000026177
Btbd17	-0.467602	4.8e-06	ENSMUSG00000000202													Des	-0.418657	0.0404938	ENSMUSG00000026208
Ngf	-0.471453	0.000904415	ENSMUSG00000027859													Rnd2	-0.421795	0.00313576	ENSMUSG00000001313
G0s2	-0.473057	0.00129153	ENSMUSG00000009633													Lrrc75b	-0.423287	0.000593322	ENSMUSG00000046807
Rasl10a	-0.473574	2.32e-05	ENSMUSG00000034209													Sh3tc1	-0.428552	0.0436901	ENSMUSG00000036553
Ccdc136	-0.474389	0.041722	ENSMUSG00000029769													Scn4b	-0.429282	0.0254196	ENSMUSG00000046480
Sema6c	-0.479108	0.000499075	ENSMUSG00000038777													Necab3	-0.434357	0.00595932	ENSMUSG00000027489
Ier3	-0.479315	0.0309984	ENSMUSG00000003541													Dbndd1	-0.435144	0.00888537	ENSMUSG00000031970
Slc11a1	-0.479369	0.00746808	ENSMUSG00000026177													Egfl6	-0.436958	0.015172	ENSMUSG00000000402
Adamtsl5	-0.480248	0.00100552	ENSMUSG00000043822													Lrtm2	-0.441186	0.000692377	ENSMUSG00000055003
Lrrc3	-0.480296	0.00358509	ENSMUSG00000051652													Serpinf1	-0.442033	0.034136	ENSMUSG00000000753
Notum	-0.484455	0.0404733	ENSMUSG00000042988													H2-K2	-0.448826	0.0133804	ENSMUSG00000067203
Icam2	-0.486407	0.0240558	ENSMUSG00000001029													Rcor2	-0.449945	0.000587682	ENSMUSG00000024968
Rcsd1	-0.489752	0.00946764	ENSMUSG00000040723													Rasgrp2	-0.46	0.00682983	ENSMUSG00000032946
Lpxn	-0.491056	0.044352	ENSMUSG00000024696													Alas2	-0.460839	0.0192938	ENSMUSG00000025270
Egfl6	-0.491282	0.00409347	ENSMUSG00000000402													Lrrc3	-0.469413	0.00906385	ENSMUSG00000051652
Csdc2	-0.492344	6.9e-08	ENSMUSG00000042109													Btbd17	-0.469477	3.78003e-05	ENSMUSG00000000202
H2-K2	-0.492624	0.0174799	ENSMUSG00000067203													Gm6560	-0.474175	0.030357	ENSMUSG00000104913
Tmem41a	-0.494819	1.55e-06	ENSMUSG00000022856													Rasl10a	-0.474998	0.000257578	ENSMUSG00000034209
Cyp26b1	-0.500084	0.0126337	ENSMUSG00000063415													Ccdc184	-0.475689	0.00656049	ENSMUSG00000029875
Tunar	-0.506371	0.000767315	ENSMUSG00000097929													Foxo6	-0.476094	2.66572e-06	ENSMUSG00000052135
Ccdc184	-0.514349	0.000324884	ENSMUSG00000029875													Lgr6	-0.478887	0.0213996	ENSMUSG00000042793
Hhatl	-0.515383	0.000972783	ENSMUSG00000032523													Syndig1l	-0.480332	0.0407458	ENSMUSG00000071234
Alas2	-0.518775	0.0106693	ENSMUSG00000025270													Stc2	-0.485803	0.00534985	ENSMUSG00000020303
Lyl1	-0.522335	0.0120145	ENSMUSG00000034041													Vav3	-0.486678	0.0449635	ENSMUSG00000033721
Lgr6	-0.528683	0.0247585	ENSMUSG00000042793													Lyz2	-0.489564	0.0349975	ENSMUSG00000069516
Kcnj12	-0.533385	0.0178835	ENSMUSG00000042529													Nfam1	-0.490934	0.0189459	ENSMUSG00000058099
Vwc2	-0.535911	0.00280261	ENSMUSG00000050830													Iyd	-0.493075	0.012669	ENSMUSG00000019762
Vav3	-0.537509	0.0188264	ENSMUSG00000033721													Icam2	-0.494074	0.0432304	ENSMUSG00000001029
Lyz2	-0.561236	0.00241748	ENSMUSG00000069516													Sema6c	-0.496148	0.00167384	ENSMUSG00000038777
Otos	-0.562714	0.0326826	ENSMUSG00000044055													Ccdc136	-0.502991	0.0185166	ENSMUSG00000029769
Medag	-0.567333	0.0235628	ENSMUSG00000029659													Hspb1	-0.503671	0.0239238	ENSMUSG00000004951
Hspb1	-0.568386	0.000969991	ENSMUSG00000004951													Lyl1	-0.508686	0.0273394	ENSMUSG00000034041
Necab3	-0.576257	1.17e-05	ENSMUSG00000027489													Aldh1a1	-0.515031	1.18831e-05	ENSMUSG00000053279
Slc29a1	-0.584052	0.000342683	ENSMUSG00000023942													Gm26881	-0.516863	0.0341969	ENSMUSG00000096974
Asic4	-0.584488	0.00138615	ENSMUSG00000033007													Susd2	-0.520176	0.0480042	ENSMUSG00000006342
Cacna1g	-0.585037	0.000443042	ENSMUSG00000020866													Itpa-ps1	-0.523169	0.0424642	ENSMUSG00000081476
Iyd	-0.588971	0.00365183	ENSMUSG00000019762													Cacna1g	-0.527884	0.00585578	ENSMUSG00000020866
Serpinf1	-0.594945	0.00214838	ENSMUSG00000000753													Ier3	-0.531563	0.0386977	ENSMUSG00000003541
Gm6560	-0.597489	0.00341028	ENSMUSG00000104913													Rcsd1	-0.540741	0.00807672	ENSMUSG00000040723
Hr	-0.607757	0.000361934	ENSMUSG00000022096													Nhlh1	-0.541055	0.0431331	ENSMUSG00000051251
Des	-0.611575	0.00281871	ENSMUSG00000026208													Medag	-0.543805	0.035047	ENSMUSG00000029659
Mecp2	-0.629326	1.68e-05	ENSMUSG00000031393													Lpxn	-0.551537	0.0152426	ENSMUSG00000024696
Adamts15	-0.632222	0.0344598	ENSMUSG00000033453													Asic4	-0.575551	0.00988078	ENSMUSG00000033007
Syndig1l	-0.637612	0.00671481	ENSMUSG00000071234													Adcy4	-0.583724	0.00271401	ENSMUSG00000022220
Stc2	-0.640548	0.00218597	ENSMUSG00000020303													Rnd1	-0.585871	0.0319655	ENSMUSG00000054855
Gm3248	-0.641413	0.0406833	ENSMUSG00000091275													Notum	-0.58948	0.0221125	ENSMUSG00000042988
Aldh1a1	-0.64576	1.04e-08	ENSMUSG00000053279													Rflnb	-0.601601	1.34608e-05	ENSMUSG00000020846
Pla2g2f	-0.655105	0.00242578	ENSMUSG00000028749													Mecp2	-0.613943	1.70237e-05	ENSMUSG00000031393
Gpr84	-0.655242	0.0208053	ENSMUSG00000063234													Pla2g2f	-0.616817	0.00950109	ENSMUSG00000028749
Kcng4	-0.666817	5.84e-08	ENSMUSG00000045246													Hr	-0.620395	0.00024655	ENSMUSG00000022096
Susd2	-0.669719	0.00413647	ENSMUSG00000006342													Grin2d	-0.631994	0.00208404	ENSMUSG00000002771
Rnd1	-0.682469	0.000333753	ENSMUSG00000054855													Kcnj12	-0.647418	0.0235187	ENSMUSG00000042529
Grin2d	-0.689726	0.000238865	ENSMUSG00000002771													Otos	-0.663763	0.0439416	ENSMUSG00000044055
Nhlh1	-0.716604	0.00223943	ENSMUSG00000051251													Wfdc18	-0.680847	0.0452787	ENSMUSG00000000983
B3gnt3	-0.721306	0.0027909	ENSMUSG00000031803													Gpr84	-0.694983	0.0222251	ENSMUSG00000063234
A530084C06Rik	-0.737771	0.021855	ENSMUSG00000090863													Sptssb	-0.70506	0.045937	ENSMUSG00000043461
Itpa-ps1	-0.751686	0.0014599	ENSMUSG00000081476													B3gnt3	-0.710601	0.00671685	ENSMUSG00000031803
Nfam1	-0.759339	3.61e-05	ENSMUSG00000058099													Fam131c	-0.712144	0.00304246	ENSMUSG00000006218
Rflnb	-0.768562	3.03e-09	ENSMUSG00000020846													Gm3248	-0.733177	0.0190252	ENSMUSG00000091275
Frem3	-0.817582	0.0398888	ENSMUSG00000042353													A530084C06Rik	-0.766239	0.0193519	ENSMUSG00000090863
Prkch	-0.835002	0.0442584	ENSMUSG00000021108													Gpr4	-0.766356	0.0270193	ENSMUSG00000044317
Rgs9bp	-0.841898	0.0416623	ENSMUSG00000056043													Vwc2	-0.771499	0.000413032	ENSMUSG00000050830
Gm8206	-0.856716	0.0284131	ENSMUSG00000091568													Cox6a2	-0.775939	0.011476	ENSMUSG00000030785
Vash2	-0.914113	0.00868243	ENSMUSG00000037568													Cda	-0.805725	0.00957043	ENSMUSG00000028755
Cox6a2	-0.917741	0.000289433	ENSMUSG00000030785													5930412G12Rik	-0.837863	0.00191533	ENSMUSG00000072591
Zdhhc22	-0.936853	0.037257	ENSMUSG00000048483													Prkch	-0.840078	0.0215164	ENSMUSG00000021108
Wfdc18	-0.952772	0.0113966	ENSMUSG00000000983													Ifi47	-0.880747	0.0138225	ENSMUSG00000078920
Notumos	-0.956589	0.0486401	ENSMUSG00000053613													Frem3	-0.884161	0.0458617	ENSMUSG00000042353
Cda	-0.964876	0.00208197	ENSMUSG00000028755													Gpr153	-0.905369	0.000684076	ENSMUSG00000042804
Ifi47	-0.969357	0.00658863	ENSMUSG00000078920													Adamts15	-0.921375	0.00210829	ENSMUSG00000033453
Gpr4	-0.989274	0.00222293	ENSMUSG00000044317													Klk6	-0.940012	0.0217481	ENSMUSG00000050063
Fam131c	-0.991846	2.08e-05	ENSMUSG00000006218													Gm8206	-0.972162	0.0114526	ENSMUSG00000091568
5930412G12Rik	-1.05307	2.41e-05	ENSMUSG00000072591													Vash2	-0.974622	0.00693801	ENSMUSG00000037568
Gpr153	-1.07368	0.00139591	ENSMUSG00000042804													Cpne9	-0.988504	0.000329883	ENSMUSG00000030270
Sptssb	-1.10206	6.4e-05	ENSMUSG00000043461													Gm16712	-1.04032	0.0294331	ENSMUSG00000097077
Gm16712	-1.13724	0.0127831	ENSMUSG00000097077													Zdhhc22	-1.0759	0.0023052	ENSMUSG00000048483
Epha8	-1.18933	0.0286811	ENSMUSG00000028661													BC035947	-1.08052	0.021641	ENSMUSG00000090486
Ahnak2	-1.25814	0.00191838	ENSMUSG00000072812													Epha8	-1.13508	0.0386461	ENSMUSG00000028661
Cpne9	-1.27994	0.000151245	ENSMUSG00000030270													Notumos	-1.18128	0.0236029	ENSMUSG00000053613
Klk6	-1.39185	0.000763081	ENSMUSG00000050063													Lef1	-1.18741	0.0217049	ENSMUSG00000027985
Lef1	-1.39247	0.0106441	ENSMUSG00000027985													Rgs9bp	-1.19946	0.0165053	ENSMUSG00000056043
Hcn4	-1.47965	0.0261296	ENSMUSG00000032338													Rgs16	-1.34226	0.0171923	ENSMUSG00000026475
Rab37	-1.52354	0.00252749	ENSMUSG00000020732													Rab37	-1.36001	0.0222308	ENSMUSG00000020732
Rgs16	-1.54884	0.00640534	ENSMUSG00000026475													Hcn4	-1.36944	0.0417651	ENSMUSG00000032338
Wnt9b	-1.58435	0.0153035	ENSMUSG00000018486													Atp2a1	-1.37603	0.0297205	ENSMUSG00000030730
Opn3	-1.58656	0.00087088	ENSMUSG00000026525													Ramp3	-1.45085	0.0142386	ENSMUSG00000041046
BC035947	-1.59152	0.000754916	ENSMUSG00000090486													Wnt9b	-1.46099	0.00377285	ENSMUSG00000018486
Slc36a2	-1.65126	0.00307817	ENSMUSG00000020264													Synpo2	-1.49135	0.0420869	ENSMUSG00000050315
Atp2a1	-1.75574	0.00373544	ENSMUSG00000030730													Ahnak2	-1.49996	0.00119827	ENSMUSG00000072812
Gm43398	-1.77879	0.0167835	ENSMUSG00000105594													Opn3	-1.50979	0.00157252	ENSMUSG00000026525
Synpo2	-1.78415	0.00772309	ENSMUSG00000050315													Slc36a2	-1.61617	0.00519685	ENSMUSG00000020264
Ramp3	-1.8543	0.00036371	ENSMUSG00000041046													Gm43398	-1.69561	0.0297901	ENSMUSG00000105594
Gm42504	-1.86288	0.0115215	ENSMUSG00000106198													Slitrk6	-1.72985	0.0415247	ENSMUSG00000045871
Slitrk6	-1.92597	0.0118496	ENSMUSG00000045871													Gm42504	-1.77804	0.0214133	ENSMUSG00000106198
Fzd10	-1.95245	0.00602248	ENSMUSG00000081683													Igkc	-2.17937	0.00498305	ENSMUSG00000076609
Igkc	-2.06193	0.000930397	ENSMUSG00000076609													Vipr2	-2.21445	0.00962767	ENSMUSG00000011171
Vipr2	-2.08758	0.0189196	ENSMUSG00000011171													Irx1	-2.22746	0.000482355	ENSMUSG00000060969
Irx1	-2.21246	0.00339578	ENSMUSG00000060969													Tcf7l2	-2.24025	0.00783762	ENSMUSG00000024985
Tnnt1	-2.37442	0.00293131	ENSMUSG00000064179													Fzd10	-2.2956	0.000351462	ENSMUSG00000081683
Tcf7l2	-2.6226	0.000913715	ENSMUSG00000024985													Tnnt1	-2.53202	0.00174133	ENSMUSG00000064179
Rbp3	-3.0579	0.00261316	ENSMUSG00000041534													Abhd12b	-2.96368	0.00884974	ENSMUSG00000090121
Gata3	-3.10696	0.0402533	ENSMUSG00000015619													Irx2	-3.71746	0.00142438	ENSMUSG00000001504
Abhd12b	-3.35071	0.000568062	ENSMUSG00000090121													Gata3	-4.1544	0.00976043	ENSMUSG00000015619
Gbx2	-4.81309	0.00158745	ENSMUSG00000034486													Rbp3	-4.26825	0.000262518	ENSMUSG00000041534
Irx2	-5.15299	0.000512874	ENSMUSG00000001504													Gbx2	-4.28952	0.00830952	ENSMUSG00000034486
C1ql4	-5.35418	0.00180892	ENSMUSG00000001076													C1ql4	-6.44258	0.000593714	ENSMUSG00000001076
