# Supplementary material for: Clinical and Preclinical Evidence for M1 Muscarinic Acetylcholine Receptor Potentiation as a Therapeutic Approach for Rett Syndrome
Source: Neurotherapeutics. 2022 Jun 7;19(4):1340–52. doi: 10.1007/s13311-022-01254-3 (PMC9587166; doi:10.1007/s13311-022-01254-3)
Supplement: Supplementary file 7 — Supplementary file7 (XLSX 47 KB): Pathways disrupted in the hippocampus of Mecp2+/- mice treated with vehicle relative to Mecp2+/- mice treated with VU595 [file 13311_2022_1254_MOESM7_ESM.xlsx]

## Sheet: Mecp2+- Vehicle
Pathways disrupted in the hippocampus of Mecp2+/- mice treated with vehicle relative to Mecp2+/- mice treated with VU595.
Pathway identifier	Pathway name	#Entities found	#Entities total	Entities ratio	Entities pValue	Entities FDR	#Reactions found	#Reactions total	Reactions ratio	Species identifier	Species name	Submitted entities found	Mapped entities	Found reaction identifiers
R-HSA-72689	Formation of a pool of free 40S subunits	64	106	0.00729927	1.11022e-16	5.52891e-14	2	2	0.000148965	9606	Homo sapiens	Rps14;Rpl4;Rps15;Rps16;Rps17;Rpl35;Rpl36;Rpl37;Rpl38;Rps10;Rps12;Rpl30;Rpl32;Rpl34;Rps27l;Rps9;Rps7;Rps8;Rpl37a;Rps5;Rps6;Rplp2;Rpl24;Rpl26;Rpl28;Rpl29;Rpl21;Rplp0;Rpl23;Rplp1;Eif3i;Rpl18a;Eif3k;Rpl13;Eif3f;Rpl14;Rpl17;Rpl18;Rpl19;Rpl11;Rpl12;Rps3;Rpl10a;Rpl7a;Rps25;Rps4x;Rps26;Rps27;Rps28;Rps29;Rpl27a;Rps20;Rps24;Rpl41;Fau;Rpl23a		R-HSA-72673;R-HSA-72676
R-HSA-156842	Eukaryotic Translation Elongation	64	102	0.00702383	1.11022e-16	5.52891e-14	8	9	0.000670341	9606	Homo sapiens	Rps14;Eef1a2;Rpl4;Rps15;Rps16;Eef1d;Rps17;Eef1a1;Rpl35;Rpl36;Rpl37;Rpl38;Rps10;Rps12;Rpl30;Rpl32;Rpl34;Rps27l;Rps9;Rps7;Rps8;Rpl37a;Rps5;Rps6;Rplp2;Rpl24;Rpl26;Rpl28;Rpl29;Rpl21;Rplp0;Rpl23;Rplp1;Rpl18a;Rpl13;Rpl14;Rpl17;Rpl18;Rpl19;Rpl11;Rpl12;Rps3;Rpl10a;Rpl7a;Rps25;Rps4x;Rps26;Rps27;Rps28;Rps29;Rpl27a;Rps20;Rps24;Rpl41;Fau;Rpl23a		R-HSA-156915;R-HSA-156912;R-HSA-156913;R-HSA-156923;R-HSA-156907;R-HSA-156910;R-HSA-156908;R-HSA-156909
R-HSA-9633012	Response of EIF2AK4 (GCN2) to amino acid deficiency	69	115	0.00791902	1.11022e-16	5.52891e-14	14	16	0.00119172	9606	Homo sapiens	Rps14;Rpl4;Rps15;Rps16;Rps17;Rpl35;Rpl36;Eif2ak4;Rpl37;Rpl38;Rps10;Rps12;Rpl30;Rpl32;Rpl34;Rps27l;Impact;Rps9;Rps7;Ddit3;Rps8;Rpl37a;Rps5;Rps6;Rplp2;Rpl24;Rpl26;Rpl28;Rpl29;Rpl21;Rplp0;Rpl23;Rplp1;Rpl18a;Rpl13;Rpl14;Rpl17;Cebpb;Rpl18;Rpl19;Rpl11;Rpl12;Rps3;Rpl10a;Rpl7a;Rps25;Rps4x;Rps26;Rps27;Rps28;Rps29;Rpl27a;Rps20;Rps24;Rpl41;Eif2s3x;Fau;Rpl23a		R-HSA-9633008;R-HSA-9635927;R-HSA-381128;R-HSA-9644926;R-HSA-9635804;R-HSA-9650722;R-HSA-9635936;R-HSA-1791118;R-HSA-9635915;R-HSA-9635912;R-HSA-9633742;R-HSA-9635918;R-HSA-9634669;R-HSA-9633005
R-HSA-156902	Peptide chain elongation	62	97	0.00667952	1.11022e-16	5.52891e-14	4	5	0.000372412	9606	Homo sapiens	Rps14;Rpl4;Rps15;Rps16;Rps17;Eef1a1;Rpl35;Rpl36;Rpl37;Rpl38;Rps10;Rps12;Rpl30;Rpl32;Rpl34;Rps27l;Rps9;Rps7;Rps8;Rpl37a;Rps5;Rps6;Rplp2;Rpl24;Rpl26;Rpl28;Rpl29;Rpl21;Rplp0;Rpl23;Rplp1;Rpl18a;Rpl13;Rpl14;Rpl17;Rpl18;Rpl19;Rpl11;Rpl12;Rps3;Rpl10a;Rpl7a;Rps25;Rps4x;Rps26;Rps27;Rps28;Rps29;Rpl27a;Rps20;Rps24;Rpl41;Fau;Rpl23a		R-HSA-156915;R-HSA-156912;R-HSA-156923;R-HSA-156907
R-HSA-975956	Nonsense Mediated Decay (NMD) independent of the Exon Junction Complex (EJC)	62	101	0.00695496	2.22045e-16	8.83738e-14	1	1	7.44823e-05	9606	Homo sapiens	Rps14;Rpl4;Rps15;Rps16;Rps17;Pabpc1;Rpl35;Rpl36;Rpl37;Rpl38;Rps10;Rps12;Rpl30;Rpl32;Rpl34;Rps27l;Rps9;Rps7;Rps8;Rpl37a;Rps5;Rps6;Rplp2;Rpl24;Rpl26;Rpl28;Rpl29;Rpl21;Rplp0;Rpl23;Rplp1;Rpl18a;Rpl13;Rpl14;Rpl17;Rpl18;Rpl19;Rpl11;Rpl12;Rps3;Rpl10a;Rpl7a;Rps25;Rps4x;Rps26;Rps27;Rps28;Rps29;Rpl27a;Rps20;Rps24;Rpl41;Fau;Rpl23a		R-HSA-927789
R-HSA-72613	Eukaryotic Translation Initiation	70	130	0.00895193	1.44329e-15	4.09894e-13	18	21	0.00156413	9606	Homo sapiens	Rps14;Rpl4;Rps15;Rps16;Rps17;Pabpc1;Rpl35;Rpl36;Rpl37;Rpl38;Rps10;Rps12;Eif5b;Rpl30;Rpl32;Rpl34;Rps27l;Rps9;Rps7;Rps8;Rpl37a;Rps5;Rps6;Rplp2;Rpl24;Rpl26;Rpl28;Rpl29;Rpl21;Rplp0;Rpl23;Rplp1;Eif3i;Rpl18a;Eif3k;Rpl13;Eif3f;Rpl14;Eif4ebp1;Rpl17;Rpl18;Rpl19;Eif2b3;Eif2b2;Rpl11;Rpl12;Rps3;Rpl10a;Rpl7a;Rps25;Rps4x;Rps26;Rps27;Rps28;Rps29;Rpl27a;Rps20;Rps24;Rpl41;Eif2s3x;Fau;Rpl23a		R-HSA-72673;R-HSA-72672;R-HSA-156832;R-HSA-72676;R-HSA-72619;R-HSA-156808;R-HSA-72621;R-HSA-72622;R-HSA-72691;R-HSA-72722;R-HSA-156823;R-HSA-72663;R-HSA-72697;R-HSA-156826;R-HSA-157849;R-HSA-72669;R-HSA-72671;R-HSA-72670
R-HSA-72737	Cap-dependent Translation Initiation	70	130	0.00895193	1.44329e-15	4.09894e-13	15	18	0.00134068	9606	Homo sapiens	Rps14;Rpl4;Rps15;Rps16;Rps17;Pabpc1;Rpl35;Rpl36;Rpl37;Rpl38;Rps10;Rps12;Eif5b;Rpl30;Rpl32;Rpl34;Rps27l;Rps9;Rps7;Rps8;Rpl37a;Rps5;Rps6;Rplp2;Rpl24;Rpl26;Rpl28;Rpl29;Rpl21;Rplp0;Rpl23;Rplp1;Eif3i;Rpl18a;Eif3k;Rpl13;Eif3f;Rpl14;Eif4ebp1;Rpl17;Rpl18;Rpl19;Eif2b3;Eif2b2;Rpl11;Rpl12;Rps3;Rpl10a;Rpl7a;Rps25;Rps4x;Rps26;Rps27;Rps28;Rps29;Rpl27a;Rps20;Rps24;Rpl41;Eif2s3x;Fau;Rpl23a		R-HSA-72673;R-HSA-72672;R-HSA-72676;R-HSA-72619;R-HSA-156808;R-HSA-72621;R-HSA-72622;R-HSA-72691;R-HSA-72722;R-HSA-72663;R-HSA-72697;R-HSA-157849;R-HSA-72669;R-HSA-72671;R-HSA-72670
R-HSA-1799339	SRP-dependent cotranslational protein targeting to membrane	66	119	0.00819446	2.44249e-15	6.0818e-13	5	5	0.000372412	9606	Homo sapiens	Rps14;Rpl4;Rps15;Rps16;Rps17;Srprb;Rpl35;Rpl36;Rpl37;Rpl38;Rps10;Rps12;Rpl30;Rpl32;Rpl34;Ddost;Rps27l;Rps9;Rps7;Rps8;Rpl37a;Rps5;Rps6;Rplp2;Rpl24;Rpl26;Rpl28;Rpl29;Rpl21;Rplp0;Rpl23;Rplp1;Wbp1;Rpl18a;Rpl13;Rpl14;Rpl17;Rpl18;Rpl19;Rpl11;Rpl12;Rps3;Rpl10a;Rpl7a;Rps25;Rps4x;Rps26;Rps27;Spcs1;Rps28;Rps29;Sec61g;Rpl27a;Rps20;Rps24;Rpl41;Srp14;Fau;Rpl23a		R-HSA-1799326;R-HSA-1799330;R-HSA-1799329;R-HSA-1799335;R-HSA-1799332
R-HSA-156827	L13a-mediated translational silencing of Ceruloplasmin expression	66	120	0.00826332	3.66374e-15	7.29083e-13	3	3	0.000223447	9606	Homo sapiens	Rps14;Rpl4;Rps15;Rps16;Rps17;Pabpc1;Rpl35;Rpl36;Rpl37;Rpl38;Rps10;Rps12;Rpl30;Rpl32;Rpl34;Rps27l;Rps9;Rps7;Rps8;Rpl37a;Rps5;Rps6;Rplp2;Rpl24;Rpl26;Rpl28;Rpl29;Rpl21;Rplp0;Rpl23;Rplp1;Eif3i;Rpl18a;Eif3k;Rpl13;Eif3f;Rpl14;Rpl17;Rpl18;Rpl19;Rpl11;Rpl12;Rps3;Rpl10a;Rpl7a;Rps25;Rps4x;Rps26;Rps27;Rps28;Rps29;Rpl27a;Rps20;Rps24;Rpl41;Eif2s3x;Fau;Rpl23a		R-HSA-156832;R-HSA-156823;R-HSA-156826
R-HSA-72706	GTP hydrolysis and joining of the 60S ribosomal subunit	66	120	0.00826332	3.66374e-15	7.29083e-13	3	3	0.000223447	9606	Homo sapiens	Rps14;Rpl4;Rps15;Rps16;Rps17;Rpl35;Rpl36;Rpl37;Rpl38;Rps10;Rps12;Eif5b;Rpl30;Rpl32;Rpl34;Rps27l;Rps9;Rps7;Rps8;Rpl37a;Rps5;Rps6;Rplp2;Rpl24;Rpl26;Rpl28;Rpl29;Rpl21;Rplp0;Rpl23;Rplp1;Eif3i;Rpl18a;Eif3k;Rpl13;Eif3f;Rpl14;Rpl17;Rpl18;Rpl19;Rpl11;Rpl12;Rps3;Rpl10a;Rpl7a;Rps25;Rps4x;Rps26;Rps27;Rps28;Rps29;Rpl27a;Rps20;Rps24;Rpl41;Eif2s3x;Fau;Rpl23a		R-HSA-72672;R-HSA-72619;R-HSA-72671
R-HSA-72764	Eukaryotic Translation Termination	61	106	0.00729927	5.77316e-15	9.58345e-13	3	5	0.000372412	9606	Homo sapiens	Rps14;Rpl4;Rps15;Rps16;Rps17;Rpl35;Rpl36;Rpl37;Rpl38;Rps10;Rps12;Rpl30;Rpl32;Rpl34;Rps27l;Rps9;Rps7;Rps8;Rpl37a;Rps5;Rps6;Rplp2;Rpl24;Rpl26;Rpl28;Rpl29;Rpl21;Rplp0;Rpl23;Rplp1;Rpl18a;Rpl13;Rpl14;Rpl17;Rpl18;Rpl19;Rpl11;Rpl12;Rps3;Rpl10a;Rpl7a;Rps25;Rps4x;Rps26;Rps27;Rps28;Rps29;Rpl27a;Rps20;Rps24;Rpl41;Fau;Rpl23a		R-HSA-141671;R-HSA-141691;R-HSA-141673
R-HSA-9010553	Regulation of expression of SLITs and ROBOs	85	183	0.0126016	5.77316e-15	9.58345e-13	10	20	0.00148965	9606	Homo sapiens	Rps14;Rpl4;Rps15;Rps16;Rps17;Pabpc1;Psma1;Rpl35;Slit1;Rpl36;Rpl37;Rpl38;Rps10;Rps12;Psmd11;Rpl30;Rpl32;Rpl34;Rps27l;Rps9;Psmb1;Rps7;Rps8;Psmb3;Rpl37a;Rps5;Rps6;Rplp2;Rpl24;Rpl26;Rpl28;Rpl29;Rbx1;Robo1;Rpl21;Rplp0;Rpl23;Rplp1;Tifa;Psma7;Psmc5;Psmc2;Psmc1;Rpl18a;Psmc4;Psmc3;Rpl13;Rpl14;Rpl17;Rpl18;Rpl19;Rpl11;Rpl12;Ubc;Rps3;Psmb8;Rpl10a;Rpl7a;Rps25;Psmd7;Rps4x;Rps26;Rps27;Psmd9;Rps28;Psmd8;Rps29;Rp…		R-HSA-9011289;R-HSA-9010523;R-HSA-9011083;R-HSA-9014652;R-HSA-9010396;R-HSA-9011313;R-HSA-8986083;R-HSA-9014610;R-HSA-9011074;R-HSA-9011300
R-HSA-376176	Signaling by ROBO receptors	99	235	0.0161823	1.29896e-14	1.98741e-12	48	60	0.00446894	9606	Homo sapiens	Rps14;Rpl4;Rps15;Rps16;Rps17;Nrp2;Srgap3;Pabpc1;Psma1;Rpl35;Slit1;Rpl36;Rpl37;Slit3;Rpl38;Rps10;Rps12;Psmd11;Rpl30;Rpl32;Rpl34;Akap5;Rps27l;Rps9;Psmb1;Rps7;Dcc;Rps8;Psmb3;Rpl37a;Rps5;Rps6;Rplp2;Rpl24;Prkaca;Rpl26;Prkacb;Rpl28;Rpl29;Rbx1;Robo1;Rpl21;Rplp0;Rpl23;Rplp1;Tifa;Prkca;Pfn1;Psma7;Psmc5;Psmc2;Psmc1;Rpl18a;Psmc4;Psmc3;Rpl13;Rpl14;Ntn1;Rpl17;Rpl18;Rpl19;Rpl11;Rpl12;Ubc;Rps3;Pak3;Psmb8;Rpl10a…		R-HSA-9011083;R-HSA-9010190;R-HSA-376141;R-HSA-376140;R-HSA-9011074;R-HSA-8985799;R-HSA-9010951;R-HSA-204364;R-HSA-9011289;R-HSA-9010648;R-HSA-9011224;R-HSA-9010523;R-HSA-428885;R-HSA-376145;R-HSA-9014812;R-HSA-428883;R-HSA-9010396;R-HSA-373715;R-HSA-9010641;R-HSA-428510;R-HSA-428511;R-HSA-9010643;R-HSA-9014610;R-HSA-9010898;R-HSA-8986258;R-HSA-9010645;R-HSA-8985812;R-HSA-9010647;R-HSA-428888;R-H…
R-HSA-927802	Nonsense-Mediated Decay (NMD)	66	124	0.00853877	1.60982e-14	2.12497e-12	6	6	0.000446894	9606	Homo sapiens	Rps14;Rpl4;Rps15;Rps16;Rps17;Smg1;Pabpc1;Rpl35;Rpl36;Rpl37;Rpl38;Rps10;Rps12;Rpl30;Rpl32;Rpl34;Rps27l;Ppp2ca;Rps9;Rps7;Rps8;Rpl37a;Rps5;Rps6;Rplp2;Rpl24;Rpl26;Rpl28;Rpl29;Rpl21;Rplp0;Rpl23;Rplp1;Tifa;Rpl18a;Rpl13;Rpl14;Rpl17;Rpl18;Rpl19;Rpl11;Rpl12;Rps3;Rpl10a;Rpl7a;Rps25;Rps4x;Rps26;Rps27;Rps28;Rps29;Rpl27a;Rps20;Rps24;Eif4a3;Rpl41;Ppp2r1a;Fau;Rpl23a		R-HSA-927836;R-HSA-927789;R-HSA-927832;R-HSA-927830;R-HSA-927813;R-HSA-927889
R-HSA-975957	Nonsense Mediated Decay (NMD) enhanced by the Exon Junction Complex (EJC)	66	124	0.00853877	1.60982e-14	2.12497e-12	5	5	0.000372412	9606	Homo sapiens	Rps14;Rpl4;Rps15;Rps16;Rps17;Smg1;Pabpc1;Rpl35;Rpl36;Rpl37;Rpl38;Rps10;Rps12;Rpl30;Rpl32;Rpl34;Rps27l;Ppp2ca;Rps9;Rps7;Rps8;Rpl37a;Rps5;Rps6;Rplp2;Rpl24;Rpl26;Rpl28;Rpl29;Rpl21;Rplp0;Rpl23;Rplp1;Tifa;Rpl18a;Rpl13;Rpl14;Rpl17;Rpl18;Rpl19;Rpl11;Rpl12;Rps3;Rpl10a;Rpl7a;Rps25;Rps4x;Rps26;Rps27;Rps28;Rps29;Rpl27a;Rps20;Rps24;Eif4a3;Rpl41;Ppp2r1a;Fau;Rpl23a		R-HSA-927836;R-HSA-927832;R-HSA-927830;R-HSA-927813;R-HSA-927889
R-HSA-2408557	Selenocysteine synthesis	61	112	0.00771244	5.973e-14	7.40652e-12	2	7	0.000521376	9606	Homo sapiens	Rps14;Rpl4;Rps15;Rps16;Rps17;Rpl35;Rpl36;Rpl37;Rpl38;Rps10;Rps12;Rpl30;Rpl32;Rpl34;Rps27l;Rps9;Rps7;Rps8;Rpl37a;Rps5;Rps6;Rplp2;Rpl24;Rpl26;Rpl28;Rpl29;Rpl21;Rplp0;Rpl23;Rplp1;Rpl18a;Rpl13;Rpl14;Rpl17;Rpl18;Rpl19;Rpl11;Rpl12;Rps3;Rpl10a;Rpl7a;Rps25;Rps4x;Rps26;Rps27;Rps28;Rps29;Rpl27a;Rps20;Rps24;Rpl41;Fau;Rpl23a		R-HSA-2408529;R-HSA-5333615
R-HSA-192823	Viral mRNA Translation	61	114	0.00785016	1.25344e-13	1.46653e-11	2	2	0.000148965	9606	Homo sapiens	Rps14;Rpl4;Rps15;Rps16;Rps17;Rpl35;Rpl36;Rpl37;Rpl38;Rps10;Rps12;Rpl30;Rpl32;Rpl34;Rps27l;Rps9;Rps7;Rps8;Rpl37a;Rps5;Rps6;Rplp2;Rpl24;Rpl26;Rpl28;Rpl29;Rpl21;Rplp0;Rpl23;Rplp1;Rpl18a;Rpl13;Rpl14;Rpl17;Rpl18;Rpl19;Rpl11;Rpl12;Rps3;Rpl10a;Rpl7a;Rps25;Rps4x;Rps26;Rps27;Rps28;Rps29;Rpl27a;Rps20;Rps24;Rpl41;Fau;Rpl23a		R-HSA-192704;R-HSA-192841
R-HSA-9711097	Cellular response to starvation	75	176	0.0121195	1.21759e-11	1.33935e-09	24	28	0.00208551	9606	Homo sapiens	Rps14;Rpl4;Rptor;Rps15;Rps16;Rps17;Rpl35;Rpl36;Eif2ak4;Rpl37;Rpl38;Rps10;Rps12;Rpl30;Rpl32;Rpl34;Rps27l;Impact;Lamtor5;Rps9;Lamtor1;Rps7;Ddit3;Rps8;Rpl37a;Rps5;Rps6;Rplp2;Rpl24;Rpl26;Rpl28;Rpl29;Rpl21;Gatsl3;Rplp0;Rpl23;Rplp1;Rpl18a;Rpl13;Rpl14;Rpl17;Cebpb;Rpl18;Rpl19;Rpl11;Rpl12;Rps3;Tcirg1;Rpl10a;Rpl7a;Rps25;Rps4x;Rps26;Rps27;Rps28;Rps29;Rpl27a;Rps20;Rps24;Rpl41;Eif2s3x;Atp6v1f;Fau;Rpl23a		R-HSA-9657619;R-HSA-9633008;R-HSA-9635927;R-HSA-9639286;R-HSA-9645598;R-HSA-381128;R-HSA-9644926;R-HSA-9635804;R-HSA-9640195;R-HSA-9650722;R-HSA-9635936;R-HSA-9640167;R-HSA-1791118;R-HSA-9646468;R-HSA-9635915;R-HSA-9640168;R-HSA-9645608;R-HSA-9635912;R-HSA-9633742;R-HSA-9640175;R-HSA-9635918;R-HSA-9634669;R-HSA-9640237;R-HSA-9633005
R-HSA-168273	Influenza Viral RNA Transcription and Replication	73	176	0.0121195	7.38322e-11	7.44277e-09	6	14	0.00104275	9606	Homo sapiens	Rps14;Rpl4;Rps15;Rps16;Rps17;Rpl35;Rpl36;Rpl37;Rpl38;Rps10;Rps12;Ipo5;Rpl30;Rpl32;Rpl34;Nup160;Rps27l;Rps9;Rps7;Rps8;Rpl37a;Rps5;Rps6;Rplp2;Rpl24;Rpl26;Rpl28;Rpl29;Ranbp2;Rpl21;Rplp0;Rpl23;Rplp1;Nup93;Polr2c;Rpl18a;Rpl13;Polr2g;Rpl14;Polr2h;Polr2e;Polr2f;Rpl17;Rpl18;Rpl19;Polr2i;Rpl11;Rpl12;Rps3;Rpl10a;Rpl7a;Rps25;Rps4x;Rps26;Rps27;Rps28;Rps29;Rpl27a;Rps20;Nupl1;Rps24;Rpl41;Fau;Rpl23a		R-HSA-192627;R-HSA-192704;R-HSA-168326;R-HSA-192841;R-HSA-192830;R-HSA-192925
R-HSA-422475	Axon guidance	173	584	0.0402148	7.51795e-11	7.44277e-09	220	298	0.0221957	9606	Homo sapiens	Rpl4;Rps14;Rps15;Rap1gap;Rps16;Rps17;Srgap3;Cacna1c;Cacna1d;Rpl35;Rpl36;Mlc1;Rpl37;Rpl38;Rps10;Rps12;Scn1b;Rpl30;Rpl32;Rpl34;Crmp1;Cacna1i;Rps9;Rps7;Rps8;Rps5;Rps6;Rpl24;Cfl1;Rpl26;Frs2;Ank3;Rpl28;Rpl29;Scn2a;Rbx1;Rpl21;Dok6;Rpl23;Tifa;Prkca;Pfn1;Myl9;Tyrobp;Ubc;Pik3cb;Lyn;Rps25;Efnb2;Rps26;Rps27;Trio;Rps28;Rps29;Col4a1;Arpc2;Rpl27a;Col4a2;Rps20;Plxnc1;Rps24;Eif4a3;Dlg1;Rpl41;Cdk5;Fes;Efna5;Pelo;…		R-HSA-525833;R-HSA-3928633;R-HSA-3928632;R-HSA-3928639;R-HSA-3928627;R-HSA-3928625;R-HSA-3928624;R-HSA-3928631;R-HSA-3928628;R-HSA-3928619;R-HSA-3928617;R-HSA-3928616;R-HSA-3928623;R-HSA-3928620;R-HSA-3928610;R-HSA-3928608;R-HSA-8986258;R-HSA-3928615;R-HSA-3928614;R-HSA-3928612;R-HSA-3928602;R-HSA-3928601;R-HSA-3928600;R-HSA-3928607;R-HSA-418850;R-HSA-3928604;R-HSA-392749;R-HSA-3928595;R-HSA-3927…
R-HSA-168255	Influenza Infection	77	200	0.0137722	6.11732e-10	5.75028e-08	16	59	0.00439446	9606	Homo sapiens	Rps14;Rpl4;Rps15;Rps16;Rps17;Rpl35;Rpl36;Rpl37;Rpl38;Rps10;Rps12;Ipo5;Rpl30;Rpl32;Clta;Rpl34;Nup160;Rps27l;Rps9;Rps7;Rps8;Rpl37a;Rps5;Rps6;Rplp2;Rpl24;Rpl26;Rpl28;Rpl29;Ranbp2;Rpl21;Rplp0;Rpl23;Rplp1;Nup93;Polr2c;Rpl18a;Rpl13;Polr2g;Rpl14;Polr2h;Polr2e;Polr2f;Rpl17;Rpl18;Rpl19;Polr2i;Tgfb1;Rpl11;Rpl12;Rps3;Rpl10a;Rpl7a;Rps25;Rps4x;Rps26;Rps27;Rps28;Rps29;Rpl27a;Rps20;Kpna1;Nupl1;Rps24;Rpl41;Slc25…		R-HSA-192704;R-HSA-168865;R-HSA-168326;R-HSA-1176059;R-HSA-192841;R-HSA-168297;R-HSA-168878;R-HSA-192627;R-HSA-168880;R-HSA-168337;R-HSA-168310;R-HSA-192830;R-HSA-6791035;R-HSA-168285;R-HSA-192925;R-HSA-168317
R-HSA-9675108	Nervous system development	174	620	0.0426938	3.22281e-09	2.90053e-07	222	324	0.0241323	9606	Homo sapiens	Rpl4;Rps14;Rps15;Rap1gap;Rps16;Rps17;Srgap3;Cacna1c;Cacna1d;Rpl35;Rpl36;Mlc1;Rpl37;Rpl38;Rps10;Rps12;Scn1b;Rpl30;Utrn;Rpl32;Rpl34;Crmp1;Cacna1i;Rps9;Rps7;Rps8;Rps5;Rps6;Rpl24;Cfl1;Rpl26;Frs2;Ank3;Rpl28;Rpl29;Scn2a;Rbx1;Rpl21;Dok6;Rpl23;Tifa;Prkca;Pfn1;Myl9;Tyrobp;Ubc;Pik3cb;Lyn;Rps25;Efnb2;Rps26;Rps27;Trio;Rps28;Rps29;Col4a1;Arpc2;Rpl27a;Col4a2;Rps20;Plxnc1;Rps24;Eif4a3;Dlg1;Rpl41;Cdk5;Fes;Efna5;…		R-HSA-525833;R-HSA-3928633;R-HSA-3928632;R-HSA-3928639;R-HSA-3928627;R-HSA-3928625;R-HSA-3928624;R-HSA-3928631;R-HSA-3928628;R-HSA-3928619;R-HSA-3928617;R-HSA-3928616;R-HSA-3928623;R-HSA-3928620;R-HSA-3928610;R-HSA-3928608;R-HSA-8986258;R-HSA-3928615;R-HSA-3928614;R-HSA-3928612;R-HSA-3928602;R-HSA-3928601;R-HSA-3928600;R-HSA-3928607;R-HSA-418850;R-HSA-3928604;R-HSA-392749;R-HSA-3928595;R-HSA-3927…
R-HSA-6791226	Major pathway of rRNA processing in the nucleolus and cytosol	70	189	0.0130147	1.61156e-08	1.38594e-06	6	7	0.000521376	9606	Homo sapiens	Rps14;Rpl4;Rps15;Rps16;Rps17;Rpl35;Rpl36;Fcf1;Bud23;Rpl37;Rpl38;Rps10;Rps12;Rpl30;Rpl32;Utp11;Rpl34;Rps27l;Rps9;Rps7;Rps8;Rpl37a;Rps5;Rps6;Rplp2;Rpl24;Rpp21;Rpl26;Rpl28;Rpl29;Rpp25;Rpl21;Rplp0;Rpl23;Rplp1;Csnk1e;Rpl18a;Rpl13;Rpl14;Rpl17;Rpl18;Rpl19;Mphosph10;Rpl11;Rpl12;Rps3;Rpl10a;Rpl7a;Rps25;Rps4x;Rps26;Rps27;Rps28;Rps29;Pno1;Rpl27a;Rps20;Rps24;Rpl41;Nol12;Fau;Rpl23a		R-HSA-6791223;R-HSA-6791222;R-HSA-6791221;R-HSA-6791218;R-HSA-6791228;R-HSA-6791227
R-HSA-8868773	rRNA processing in the nucleus and cytosol	70	207	0.0142542	4.45488e-07	3.69755e-05	9	15	0.00111724	9606	Homo sapiens	Rps14;Rpl4;Rps15;Rps16;Rps17;Rpl35;Rpl36;Fcf1;Bud23;Rpl37;Rpl38;Rps10;Rps12;Rpl30;Rpl32;Utp11;Rpl34;Rps27l;Rps9;Rps7;Rps8;Rpl37a;Rps5;Rps6;Rplp2;Rpl24;Rpp21;Rpl26;Rpl28;Rpl29;Rpp25;Rpl21;Rplp0;Rpl23;Rplp1;Csnk1e;Rpl18a;Rpl13;Rpl14;Rpl17;Rpl18;Rpl19;Mphosph10;Rpl11;Rpl12;Rps3;Rpl10a;Rpl7a;Rps25;Rps4x;Rps26;Rps27;Rps28;Rps29;Pno1;Rpl27a;Rps20;Rps24;Rpl41;Nol12;Fau;Rpl23a		R-HSA-6791223;R-HSA-6791222;R-HSA-6790982;R-HSA-6791221;R-HSA-6791218;R-HSA-6790994;R-HSA-6791228;R-HSA-6791227;R-HSA-6790906
R-HSA-72695	Formation of the ternary complex, and subsequently, the 43S complex	28	54	0.0037185	8.52032e-07	6.73106e-05	3	3	0.000223447	9606	Homo sapiens	Rps14;Rps15;Rps16;Rps17;Eif3i;Eif3k;Eif3f;Rps10;Rps12;Rps3;Rps27l;Rps25;Rps4x;Rps26;Rps9;Rps27;Rps28;Rps7;Rps29;Rps8;Rps5;Rps6;Rps20;Rps24;Eif2s3x;Fau		R-HSA-72691;R-HSA-72663;R-HSA-72669
R-HSA-2408522	Selenoamino acid metabolism	61	180	0.012395	2.21671e-06	0.00016847	2	33	0.00245792	9606	Homo sapiens	Rps14;Rpl4;Rps15;Rps16;Rps17;Rpl35;Rpl36;Rpl37;Rpl38;Rps10;Rps12;Rpl30;Rpl32;Rpl34;Rps27l;Rps9;Rps7;Rps8;Rpl37a;Rps5;Rps6;Rplp2;Rpl24;Rpl26;Rpl28;Rpl29;Rpl21;Rplp0;Rpl23;Rplp1;Rpl18a;Rpl13;Rpl14;Rpl17;Rpl18;Rpl19;Rpl11;Rpl12;Rps3;Rpl10a;Rpl7a;Rps25;Rps4x;Rps26;Rps27;Rps28;Rps29;Rpl27a;Rps20;Rps24;Rpl41;Fau;Rpl23a		R-HSA-2408529;R-HSA-5333615
R-HSA-72312	rRNA processing	76	245	0.016871	3.3399e-06	0.000243812	10	21	0.00156413	9606	Homo sapiens	Rps14;Rpl4;Rps15;Rps16;Rps17;Rpl35;Rpl36;Fcf1;Bud23;Rpl37;Rpl38;mt-Tl1;Rps10;Rps12;mt-Nd2;Hsd17b10;Rpl30;Rpl32;Utp11;Rpl34;Rps27l;Rps9;Rps7;Rps8;Rpl37a;Rps5;Rps6;Rplp2;Rpl24;Rpp21;Rpl26;Rpl28;Rpl29;Rpp25;Rpl21;Rplp0;Rpl23;Rplp1;Csnk1e;Rpl18a;Rpl13;Rpl14;mt-Tm;Rpl17;Rpl18;mt-Ti;Rpl19;mt-Th;Mphosph10;Rpl11;Rpl12;Rps3;Rpl10a;Rpl7a;Rps25;Rps4x;Rps26;Rps27;Rps28;Rps29;Pno1;Rpl27a;Rps20;Rps24;Rpl41;Nol…		R-HSA-6791223;R-HSA-6791222;R-HSA-6790982;R-HSA-6791221;R-HSA-6791218;R-HSA-6790994;R-HSA-6791228;R-HSA-6791227;R-HSA-6790906;R-HSA-6785722
R-HSA-72649	Translation initiation complex formation	29	62	0.00426938	3.96382e-06	0.000281432	2	2	0.000148965	9606	Homo sapiens	Rps14;Rps15;Rps16;Rps17;Eif3i;Pabpc1;Eif3k;Eif3f;Rps10;Rps12;Rps3;Rps27l;Rps25;Rps4x;Rps26;Rps9;Rps27;Rps28;Rps7;Rps29;Rps8;Rps5;Rps6;Rps20;Rps24;Eif2s3x;Fau		R-HSA-156808;R-HSA-157849
R-HSA-72662	Activation of the mRNA upon binding of the cap-binding complex and eIFs, and subsequent binding to 43S	30	66	0.00454483	4.72501e-06	0.000321301	3	6	0.000446894	9606	Homo sapiens	Rps14;Rps15;Rps16;Rps17;Eif3i;Pabpc1;Eif3k;Eif3f;Eif4ebp1;Rps10;Rps12;Rps3;Rps27l;Rps25;Rps4x;Rps26;Rps9;Rps27;Rps28;Rps7;Rps29;Rps8;Rps5;Rps6;Rps20;Rps24;Eif2s3x;Fau		R-HSA-156808;R-HSA-157849;R-HSA-72622
R-HSA-72766	Translation	96	339	0.0233439	7.73535e-06	0.000510533	49	99	0.00737375	9606	Homo sapiens	Rps14;Eef1a2;Mrpl54;Rpl4;Rps15;Rps16;Eef1d;Mrpl12;Rps17;Mrpl13;Pabpc1;Srprb;Eef1a1;Rpl35;Aurkaip1;Rpl36;Mrpl19;Rpl37;Rpl38;Rps10;Rps12;Wars2;Eif5b;Rpl30;Rpl32;Rpl34;Ddost;Rps27l;Mrpl20;Mrpl43;Rps9;Rps7;Rps8;Rpl37a;Rps5;Rps6;Mrps21;Rplp2;Rpl24;Rpl26;Mrps24;Rpl28;Rpl29;Mrps18c;Rpl21;Mrps18a;Rplp0;Rpl23;Rplp1;Mars2;Mrpl52;Mrpl34;Wbp1;Eif3i;Rpl18a;Eif3k;Rpl13;Eif3f;Rpl14;Eif4ebp1;Mrps12;Rpl17;Rpl18;R…		R-HSA-1799326;R-HSA-5368279;R-HSA-156808;R-HSA-72722;R-HSA-156823;R-HSA-156826;R-HSA-157849;R-HSA-156832;R-HSA-72619;R-HSA-72621;R-HSA-5419261;R-HSA-72622;R-HSA-1799330;R-HSA-1799329;R-HSA-380222;R-HSA-1799335;R-HSA-1799332;R-HSA-5389842;R-HSA-5419281;R-HSA-5389848;R-HSA-5389849;R-HSA-5419264;R-HSA-5419271;R-HSA-72663;R-HSA-5419273;R-HSA-72669;R-HSA-5419279;R-HSA-5389839;R-HSA-72671;R-HSA-5419277…
R-HSA-72702	Ribosomal scanning and start codon recognition	28	64	0.00440711	1.88126e-05	0.001204	2	2	0.000148965	9606	Homo sapiens	Rps14;Rps15;Rps16;Rps17;Eif3i;Eif3k;Eif3f;Rps10;Rps12;Rps3;Rps27l;Rps25;Rps4x;Rps26;Rps9;Rps27;Rps28;Rps7;Rps29;Rps8;Rps5;Rps6;Rps20;Rps24;Eif2s3x;Fau		R-HSA-72697;R-HSA-72621
R-HSA-611105	Respiratory electron transport	39	118	0.0081256	0.000223092	0.0138317	16	19	0.00141516	9606	Homo sapiens	Uqcrq;Ndufa1;Ndufc2;Ndufa3;Ndufa5;Rpl37;Ndufa4;Sdhc;Ndufa7;Sdhb;Ndufa6;mt-Nd2;Ndufa8;Ndufb11;Ndufa11;Ndufb10;Ndufa10;Cox6a1;Cox7b;Ndufs3;Ndufs7;Ndufs6;Cox7c;Cox5b;Ndufs8;Ndufb4;Ndufb5;Ndufb8;Ndufb7;Cox8a;Cox6b1;Ndufv2;Surf1;Ndufv3;Uqcrb;Uqcr10;Uqcr11;Coq10b;Uqcrh		R-HSA-6800870;R-HSA-6800868;R-HSA-6799203;R-HSA-6799202;R-HSA-164651;R-HSA-6788556;R-HSA-163214;R-HSA-6799179;R-HSA-6788523;R-HSA-6799178;R-HSA-163213;R-HSA-6799191;R-HSA-163217;R-HSA-6799199;R-HSA-6799197;R-HSA-6799196
R-HSA-6799198	Complex I biogenesis	23	59	0.0040628	0.000492398	0.0295439	12	13	0.000968271	9606	Homo sapiens	Ndufa1;Ndufc2;Ndufa3;Ndufb4;Rpl37;Ndufa5;Ndufb5;Ndufb8;Ndufa7;Ndufa6;Ndufb7;mt-Nd2;Ndufa8;Ndufb11;Ndufa11;Ndufb10;Ndufa10;Ndufv2;Ndufv3;Ndufs3;Ndufs7;Ndufs6;Ndufs8		R-HSA-6799191;R-HSA-6800870;R-HSA-6800868;R-HSA-6799203;R-HSA-6799202;R-HSA-6799199;R-HSA-6799197;R-HSA-6799196;R-HSA-6788556;R-HSA-6799179;R-HSA-6788523;R-HSA-6799178
R-HSA-163200	Respiratory electron transport, ATP synthesis by chemiosmotic coupling, and heat production by uncoupling proteins.	45	153	0.0105357	0.000882242	0.05117	19	31	0.00230895	9606	Homo sapiens	Atp5g1;Uqcrq;Ndufa1;Ndufc2;Ndufa3;Ndufa5;Rpl37;Ndufa4;Sdhc;Ndufa7;Sdhb;Ndufa6;mt-Nd2;Ndufa8;Ndufb11;Ndufa11;Ndufb10;Ndufa10;Cox6a1;Cox7b;Ndufs3;Atp5k;Ndufs7;Atp5h;Ndufs6;Cox7c;Atp5o;Cox5b;Ndufs8;Atp5j2;Ndufb4;Ndufb5;Ndufb8;Ndufb7;Cox8a;Cox6b1;Ndufv2;Surf1;Ndufv3;Uqcrb;Uqcr10;Uqcr11;Coq10b;Uqcrh		R-HSA-164834;R-HSA-6800870;R-HSA-164832;R-HSA-6800868;R-HSA-6799203;R-HSA-6799202;R-HSA-164651;R-HSA-164840;R-HSA-6788556;R-HSA-163214;R-HSA-6799179;R-HSA-6788523;R-HSA-6799178;R-HSA-163213;R-HSA-6799191;R-HSA-163217;R-HSA-6799199;R-HSA-6799197;R-HSA-6799196
R-HSA-2262752	Cellular responses to stress	180	811	0.0558463	0.0012122	0.0678833	180	289	0.0215254	9606	Homo sapiens	Rpl4;Rps14;Rps15;Rps16;Ube2s;Rps17;Ncf1;Nrip1;Eef1a1;Rpl35;Rpl36;Hmox1;Rpl37;Eif2ak4;Rpl38;Clock;Rps10;Rps12;Egln1;H1f0;Cox6a1;Rpl30;Rpl32;Dctn2;Rpl34;Tnik;Nup160;Lamtor5;Rps9;Prdx5;Rps7;Lamtor1;Ddit3;Rps8;Rps5;Rps6;Rpl24;Rpl26;Rpl28;Rpl29;Rbx1;Rxra;Ranbp2;Rpl21;Prkcd;Rpl23;Pgr;Atf5;Dync1li2;Hist1h1c;Bag3;Sp1;Bag1;Ubc;Tcirg1;Prdx6;Dynll1;Rps25;Akt1s1;Rps26;Bach1;Phc2;Rps27;Rps28;Rps29;Rpl27a;Rps2…		R-HSA-3790137;R-HSA-3228469;R-HSA-9712274;R-HSA-400143;R-HSA-3790130;R-HSA-3785768;R-HSA-1234179;R-HSA-3371554;R-HSA-1368069;R-HSA-1234177;R-HSA-9708423;R-HSA-1234183;R-HSA-9653894;R-HSA-1368065;R-HSA-9653893;R-HSA-9646468;R-HSA-5324617;R-HSA-9708430;R-HSA-450333;R-HSA-3371567;R-HSA-187934;R-HSA-1368119;R-HSA-5251955;R-HSA-9708466;R-HSA-5251959;R-HSA-5682044;R-HSA-3341343;R-HSA-5682020;R-HSA-5693…
R-HSA-8953897	Cellular responses to external stimuli	182	829	0.0570858	0.00180473	0.09926	187	320	0.0238344	9606	Homo sapiens	Rpl4;Rps14;Rps15;Rps16;Ube2s;Rps17;Ncf1;Nrip1;Eef1a1;Rpl35;Rpl36;Hmox1;Rpl37;Eif2ak4;Rpl38;Clock;Rps10;Rps12;Egln1;H1f0;Cox6a1;Rpl30;Rpl32;Dctn2;Rpl34;Tnik;Nup160;Lamtor5;Rps9;Prdx5;Rps7;Lamtor1;Ddit3;Rps8;Rps5;Rps6;Rpl24;Rpl26;Rpl28;Rpl29;Rbx1;Rxra;Ranbp2;Rpl21;Prkcd;Rpl23;Pgr;Atf5;Mt1;Dync1li2;Mt3;Hist1h1c;Bag3;Sp1;Bag1;Ubc;Tcirg1;Prdx6;Dynll1;Rps25;Akt1s1;Rps26;Bach1;Phc2;Rps27;Rps28;Rps29;Rpl…		R-HSA-3790137;R-HSA-3228469;R-HSA-9712274;R-HSA-400143;R-HSA-3790130;R-HSA-3785768;R-HSA-1234179;R-HSA-3371554;R-HSA-1368069;R-HSA-1234177;R-HSA-9708423;R-HSA-1234183;R-HSA-9653894;R-HSA-1368065;R-HSA-9653893;R-HSA-9646468;R-HSA-5324617;R-HSA-9708430;R-HSA-450333;R-HSA-3371567;R-HSA-187934;R-HSA-1368119;R-HSA-5251955;R-HSA-9708466;R-HSA-5251959;R-HSA-5682044;R-HSA-3341343;R-HSA-5682020;R-HSA-5693…
R-HSA-5610785	GLI3 is processed to GLI3R by the proteasome	21	62	0.00426938	0.00430809	0.224021	4	5	0.000372412	9606	Homo sapiens	Psmd7;Psmc5;Psmd9;Psmd8;Psmc2;Psmb1;Psmc1;Psmc4;Psmb3;Psma1;Psmc3;Prkaca;Prkacb;Rbx1;Gsk3b;Psmd11;Ubc;Psmb8;Psma7		R-HSA-5610720;R-HSA-5610754;R-HSA-5610732;R-HSA-5610746
R-HSA-5610783	Degradation of GLI2 by the proteasome	21	62	0.00426938	0.00430809	0.224021	4	5	0.000372412	9606	Homo sapiens	Psmd7;Psmc5;Psmd9;Psmd8;Psmc2;Psmb1;Psmc1;Psmc4;Psmb3;Psma1;Psmc3;Prkaca;Prkacb;Rbx1;Gsk3b;Psmd11;Ubc;Psmb8;Psma7		R-HSA-5610757;R-HSA-5610717;R-HSA-5610745;R-HSA-5610730
R-HSA-1251985	Nuclear signaling by ERBB4	17	47	0.00323647	0.00516731	0.263533	34	34	0.0025324	9606	Homo sapiens	Btc;Psenen;Sparc;Erbb4;Pgr;Apoe;S100b;Hbegf;Mxd4		R-HSA-1254291;R-HSA-8954185;R-HSA-1254290;R-HSA-9612243;R-HSA-9612246;R-HSA-9612440;R-HSA-8954179;R-HSA-1251992;R-HSA-1253343;R-HSA-9612255;R-HSA-1251997;R-HSA-8954182;R-HSA-9612444;R-HSA-9612445;R-HSA-9612672;R-HSA-1253319;R-HSA-8954207;R-HSA-1253321;R-HSA-1253325;R-HSA-1254285;R-HSA-8954199;R-HSA-1254386;R-HSA-9612278;R-HSA-9612277;R-HSA-8954208;R-HSA-1254392;R-HSA-9612671;R-HSA-9612448;R-HSA-9…
R-HSA-428542	Regulation of commissural axon pathfinding by SLIT and ROBO	7	12	0.000826332	0.00609086	0.298452	5	5	0.000372412	9606	Homo sapiens	Robo1;Nrp2;Dcc;Slit1;Slit3;Ntn1		R-HSA-9011241;R-HSA-9011224;R-HSA-373715;R-HSA-9010190;R-HSA-428510
R-HSA-195253	Degradation of beta-catenin by the destruction complex	27	91	0.00626635	0.00759047	0.364343	20	23	0.00171309	9606	Homo sapiens	Psmc5;Psmc2;Psmc1;Psmc4;Psma1;Psmc3;Ppp2r5d;Ppp2r5c;Psmd11;Ctbp1;Ubc;Psmb8;Psmd7;Tle4;Ppp2ca;Psmd9;Psmd8;Psmb1;Psmb3;Aes;Rbx1;Gsk3b;Ppp2r1a;Apc;Frat1;Psma7		R-HSA-4649028;R-HSA-195300;R-HSA-2130279;R-HSA-195275;R-HSA-4641231;R-HSA-2130282;R-HSA-195304;R-HSA-5229348;R-HSA-4641229;R-HSA-2130286;R-HSA-5229343;R-HSA-195283;R-HSA-195251;R-HSA-195280;R-HSA-5334050;R-HSA-195318;R-HSA-195287;R-HSA-5246693;R-HSA-8944349;R-HSA-6781905
R-HSA-5610780	Degradation of GLI1 by the proteasome	20	62	0.00426938	0.00864403	0.406269	4	6	0.000446894	9606	Homo sapiens	Psmd7;Psmc5;Psmd9;Psmd8;Psmc2;Psmb1;Psmc1;Psmc4;Psmb3;Psma1;Psmc3;Prkaca;Prkacb;Rbx1;Psmd11;Ubc;Psmb8;Psma7		R-HSA-5610741;R-HSA-5610758;R-HSA-5610742;R-HSA-5610760
R-HSA-9707587	Regulation of HMOX1 expression and activity	23	75	0.00516458	0.00907281	0.417349	18	19	0.00141516	9606	Homo sapiens	Psmd7;Csnk2b;Psmc5;Bach1;Psmd9;Psmd8;Psmc2;Psmb1;Psmc1;Psmc4;Psmb3;Psma1;Psmc3;Hmox1;Rbx1;Psmd11;Prkcd;Ubc;Psmb8;Psma7		R-HSA-9708533;R-HSA-9708497;R-HSA-9712274;R-HSA-8932334;R-HSA-9708466;R-HSA-9707645;R-HSA-8932322;R-HSA-8932355;R-HSA-9708536;R-HSA-8932327;R-HSA-9708517;R-HSA-8932284;R-HSA-8932351;R-HSA-9708525;R-HSA-9708557;R-HSA-9708558;R-HSA-9708457;R-HSA-9707690
R-HSA-69541	Stabilization of p53	19	59	0.0040628	0.0104492	0.470215	12	15	0.00111724	9606	Homo sapiens	Psmd7;Cds1;Psmc5;Psmd9;Psmd8;Psmc2;Psmb1;Psmc1;Psmc4;Psmb3;Psma1;Psmc3;Psmd11;Ubc;Mdm4;Atm;Psmb8;Psma7		R-HSA-5633460;R-HSA-349444;R-HSA-6804741;R-HSA-6804724;R-HSA-69685;R-HSA-349426;R-HSA-6804879;R-HSA-264444;R-HSA-349455;R-HSA-6804955;R-HSA-264458;R-HSA-5693609
R-HSA-8932339	ROS sensing by NFE2L2	19	60	0.00413166	0.0122534	0.53915	7	8	0.000595859	9606	Homo sapiens	Psmd7;Csnk2b;Psmc5;Psmd9;Psmd8;Psmc2;Psmb1;Psmc1;Psmc4;Psmb3;Psma1;Psmc3;Rbx1;Psmd11;Prkcd;Ubc;Psmb8;Psma7		R-HSA-8932284;R-HSA-9712274;R-HSA-8932334;R-HSA-8932351;R-HSA-8932322;R-HSA-8932355;R-HSA-8932327
R-HSA-180585	Vif-mediated degradation of APOBEC3G	18	56	0.00385622	0.0126442	0.543699	3	4	0.000297929	9606	Homo sapiens	Psmd7;Psmc5;Psmd9;Psmd8;Psmc2;Psmb1;Psmc1;Psmc4;Psmb3;Psma1;Psmc3;Rbx1;Psmd11;Ubc;Elob;Psmb8;Psma7		R-HSA-180603;R-HSA-180555;R-HSA-180540
R-HSA-8948751	Regulation of PTEN stability and activity	22	74	0.00509572	0.0144669	0.582061	13	13	0.000968271	9606	Homo sapiens	Psmd7;Csnk2b;Psmc5;Psmd9;Psmd8;Psmc2;Psmb1;Tnks;Psmc1;Psmc4;Psmb3;Psma1;Psmc3;Pten;Psmd11;Ubc;Akt2;Akt1;Psmb8;Psma7		R-HSA-6807206;R-HSA-8851011;R-HSA-8850945;R-HSA-8847968;R-HSA-8948800;R-HSA-8948832;R-HSA-8847977;R-HSA-8948775;R-HSA-8850997;R-HSA-8850961;R-HSA-8850992;R-HSA-6807134;R-HSA-8948757
R-HSA-9010642	ROBO receptors bind AKAP5	6	11	0.000757471	0.0144773	0.582061	7	7	0.000521376	9606	Homo sapiens	Robo1;Prkaca;Akap5;Prkca;Prkacb		R-HSA-9010681;R-HSA-9010648;R-HSA-9010641;R-HSA-9010643;R-HSA-9010645;R-HSA-9010647;R-HSA-9010646
R-HSA-4641257	Degradation of AXIN	18	57	0.00392508	0.0148266	0.582061	7	8	0.000595859	9606	Homo sapiens	Psmd7;Psmc5;Psmd9;Psmd8;Psmc2;Psmb1;Tnks;Psmc1;Psmc4;Psmb3;Psma1;Psmc3;Psmd11;Ubc;Psmb8;Psma7		R-HSA-3640862;R-HSA-3640861;R-HSA-3640844;R-HSA-3640874;R-HSA-3640858;R-HSA-4641256;R-HSA-4641129
R-HSA-69563	p53-Dependent G1 DNA Damage Response	21	70	0.00482027	0.0151744	0.582061	17	22	0.00163861	9606	Homo sapiens	Psmd7;Cds1;Psmc5;Psmd9;Psmd8;Psmc2;Psmb1;Psmc1;Psmc4;Psmb3;Psma1;Psmc3;Psmd11;Zfp385a;Ubc;Mdm4;Atm;Cdkn1b;Psmb8;Psma7		R-HSA-6803719;R-HSA-5633460;R-HSA-349444;R-HSA-6804741;R-HSA-6804879;R-HSA-349455;R-HSA-264458;R-HSA-6804724;R-HSA-69685;R-HSA-349426;R-HSA-264444;R-HSA-69562;R-HSA-6803388;R-HSA-6804955;R-HSA-187934;R-HSA-6803801;R-HSA-5693609
R-HSA-69580	p53-Dependent G1/S DNA damage checkpoint	21	70	0.00482027	0.0151744	0.582061	17	22	0.00163861	9606	Homo sapiens	Psmd7;Cds1;Psmc5;Psmd9;Psmd8;Psmc2;Psmb1;Psmc1;Psmc4;Psmb3;Psma1;Psmc3;Psmd11;Zfp385a;Ubc;Mdm4;Atm;Cdkn1b;Psmb8;Psma7		R-HSA-6803719;R-HSA-5633460;R-HSA-349444;R-HSA-6804741;R-HSA-6804879;R-HSA-349455;R-HSA-264458;R-HSA-6804724;R-HSA-69685;R-HSA-349426;R-HSA-264444;R-HSA-69562;R-HSA-6803388;R-HSA-6804955;R-HSA-187934;R-HSA-6803801;R-HSA-5693609
R-HSA-1236978	Cross-presentation of soluble exogenous antigens (endosomes)	17	53	0.00364964	0.0153174	0.582061	5	6	0.000446894	9606	Homo sapiens	Psmd7;Psmc5;Fcgr1;Psmd9;Psmd8;Psmc2;Psmb1;Psmc1;Psmc4;Psmb3;Psma1;Psmc3;Psmd11;Psmb8;Psma7		R-HSA-1236970;R-HSA-1236939;R-HSA-1236955;R-HSA-1236940;R-HSA-1236941
R-HSA-1428517	The citric acid (TCA) cycle and respiratory electron transport	56	235	0.0161823	0.0172122	0.592687	30	67	0.00499032	9606	Homo sapiens	Atp5g1;Ndufc2;Rpl37;Sdhc;Sdhb;mt-Nd2;Ndufa11;Ndufa10;Cox6a1;Cox7b;Ndufs3;Mpc2;Hagh;Ndufs7;Ndufs6;Cox7c;Ndufs8;Pdk1;Rxra;Pdpr;Ldha;Ldhb;Coq10b;Uqcrq;Glo1;Ndufa1;Ndufa3;Ndufa5;Ndufa4;Ndufa7;Ndufa6;Ndufa8;Ndufb11;Ndufb10;Idh3g;Atp5k;Atp5h;Atp5o;Cox5b;Atp5j2;Mdh2;Ndufb4;Ndufb5;Ndufb8;Ndufb7;Pdp1;Cox8a;Cox6b1;Ndufv2;Surf1;Uqcrb;Ndufv3;Uqcr10;Uqcr11;Uqcrh		R-HSA-6800870;R-HSA-70979;R-HSA-6800868;R-HSA-6799203;R-HSA-6799202;R-HSA-204169;R-HSA-163214;R-HSA-6788523;R-HSA-163213;R-HSA-6783221;R-HSA-163217;R-HSA-70994;R-HSA-164834;R-HSA-5694071;R-HSA-164832;R-HSA-71783;R-HSA-71849;R-HSA-164651;R-HSA-203946;R-HSA-164840;R-HSA-6788556;R-HSA-6799179;R-HSA-6799178;R-HSA-70510;R-HSA-6799191;R-HSA-372342;R-HSA-70967;R-HSA-6799199;R-HSA-6799197;R-HSA-6799196
R-HSA-69613	p53-Independent G1/S DNA damage checkpoint	17	54	0.0037185	0.0179602	0.592687	3	4	0.000297929	9606	Homo sapiens	Psmd7;Cds1;Psmc5;Psmd9;Psmd8;Psmc2;Psmb1;Psmc1;Psmc4;Psmb3;Psma1;Psmc3;Psmd11;Ubc;Psmb8;Psma7		R-HSA-69600;R-HSA-69608;R-HSA-69598
R-HSA-69610	p53-Independent DNA Damage Response	17	54	0.0037185	0.0179602	0.592687	3	4	0.000297929	9606	Homo sapiens	Psmd7;Cds1;Psmc5;Psmd9;Psmd8;Psmc2;Psmb1;Psmc1;Psmc4;Psmb3;Psma1;Psmc3;Psmd11;Ubc;Psmb8;Psma7		R-HSA-69600;R-HSA-69608;R-HSA-69598
R-HSA-69601	Ubiquitin Mediated Degradation of Phosphorylated Cdc25A	17	54	0.0037185	0.0179602	0.592687	3	4	0.000297929	9606	Homo sapiens	Psmd7;Cds1;Psmc5;Psmd9;Psmd8;Psmc2;Psmb1;Psmc1;Psmc4;Psmb3;Psma1;Psmc3;Psmd11;Ubc;Psmb8;Psma7		R-HSA-69600;R-HSA-69608;R-HSA-69598
R-HSA-169911	Regulation of Apoptosis	17	54	0.0037185	0.0179602	0.592687	3	5	0.000372412	9606	Homo sapiens	Psmd7;Psmc5;Psmd9;Psmd8;Psmc2;Psmb1;Psmc1;Psmc4;Psmb3;Psma1;Psmc3;Psmd11;Opa1;Ubc;Psmb8;Psma7		R-HSA-211715;R-HSA-211734;R-HSA-8867344
R-HSA-75815	Ubiquitin-dependent degradation of Cyclin D	17	54	0.0037185	0.0179602	0.592687	3	5	0.000372412	9606	Homo sapiens	Psmd7;Psmc5;Psmd9;Psmd8;Psmc2;Psmb1;Psmc1;Psmc4;Psmb3;Psma1;Psmc3;Gsk3b;Psmd11;Ubc;Psmb8;Psma7		R-HSA-75825;R-HSA-75824;R-HSA-75820
R-HSA-349425	Autodegradation of the E3 ubiquitin ligase COP1	17	54	0.0037185	0.0179602	0.592687	3	5	0.000372412	9606	Homo sapiens	Psmd7;Psmc5;Psmd9;Psmd8;Psmc2;Psmb1;Psmc1;Psmc4;Psmb3;Psma1;Psmc3;Psmd11;Ubc;Atm;Psmb8;Psma7		R-HSA-349444;R-HSA-264444;R-HSA-264458
R-HSA-5689603	UCH proteinases	27	98	0.00674838	0.017976	0.593207	9	11	0.000819306	9606	Homo sapiens	Psmc5;Psmc2;Psmc1;Psmc4;Psma1;Psmc3;Nfrkb;Psmd11;Tgfb1;Ubc;Psmb8;Psmd7;Asxl1;Psmd9;Mbd5;Psmd8;Psmb1;Psmb3;Asxl2;Ino80e;Tfpt;Ino80b;Usp15;Ino80;Nedd8;Psma7		R-HSA-5690790;R-HSA-5690759;R-HSA-5665854;R-HSA-5689630;R-HSA-5665871;R-HSA-5690319;R-HSA-2179291;R-HSA-5690808;R-HSA-5689544
R-HSA-211733	Regulation of activated PAK-2p34 by proteasome mediated degradation	16	50	0.00344305	0.0185792	0.594535	2	2	0.000148965	9606	Homo sapiens	Psmd7;Psmc5;Psmd9;Psmd8;Psmc2;Psmb1;Psmc1;Psmc4;Psmb3;Psma1;Psmc3;Psmd11;Ubc;Psmb8;Psma7		R-HSA-211715;R-HSA-211734
R-HSA-69615	G1/S DNA Damage Checkpoints	21	72	0.00495799	0.0198941	0.623249	20	26	0.00193654	9606	Homo sapiens	Psmd7;Cds1;Psmc5;Psmd9;Psmd8;Psmc2;Psmb1;Psmc1;Psmc4;Psmb3;Psma1;Psmc3;Psmd11;Zfp385a;Ubc;Mdm4;Atm;Cdkn1b;Psmb8;Psma7		R-HSA-6803719;R-HSA-69600;R-HSA-5633460;R-HSA-349444;R-HSA-6804741;R-HSA-6804879;R-HSA-69608;R-HSA-349455;R-HSA-264458;R-HSA-6804724;R-HSA-69685;R-HSA-349426;R-HSA-264444;R-HSA-69562;R-HSA-6803388;R-HSA-6804955;R-HSA-187934;R-HSA-6803801;R-HSA-5693609;R-HSA-69598
R-HSA-4086400	PCP/CE pathway	27	99	0.00681724	0.0201048	0.623249	16	24	0.00178758	9606	Homo sapiens	Psmc5;Psmc2;Psmc1;Psmc4;Psma1;Psmc3;Psmd11;Clta;Ubc;Cltb;Arrb2;Rac3;Psmb8;Psmd7;Fzd3;Psmd9;Psmd8;Psmb1;Ryk;Ap2s1;Psmb3;Prkaca;Prkcb;Ror1;Prkca;Pfn1;Psma7		R-HSA-3858491;R-HSA-5099886;R-HSA-4608866;R-HSA-5140747;R-HSA-4551555;R-HSA-3858482;R-HSA-3858480;R-HSA-5140741;R-HSA-5138432;R-HSA-5138433;R-HSA-4608855;R-HSA-3858475;R-HSA-4608852;R-HSA-5138459;R-HSA-3965450;R-HSA-4608825
R-HSA-8854050	FBXL7 down-regulates AURKA during mitotic entry and in early mitosis	17	55	0.00378736	0.020941	0.649171	6	6	0.000446894	9606	Homo sapiens	Psmd7;Psmc5;Psmd9;Psmd8;Psmc2;Psmb1;Psmc1;Psmc4;Psmb3;Psma1;Psmc3;Rbx1;Psmd11;Ubc;Psmb8;Psma7		R-HSA-8854071;R-HSA-8854052;R-HSA-8854051;R-HSA-8854044;R-HSA-8854041;R-HSA-8853496
R-HSA-1236394	Signaling by ERBB4	23	82	0.00564661	0.0228392	0.678885	52	52	0.00387308	9606	Homo sapiens	Erbb4;Wwp1;S100b;Hbegf;Btc;Psenen;Sparc;Gabrb1;Ubc;Gabrb2;Pgr;Apoe;Pik3r1;Hras;Mxd4		R-HSA-1254291;R-HSA-1254290;R-HSA-9612440;R-HSA-1251992;R-HSA-1251997;R-HSA-9612444;R-HSA-9612445;R-HSA-9612672;R-HSA-1250315;R-HSA-1254285;R-HSA-1250353;R-HSA-9612593;R-HSA-1250357;R-HSA-1253300;R-HSA-9612219;R-HSA-1253282;R-HSA-9612448;R-HSA-1236398;R-HSA-1252013;R-HSA-1250348;R-HSA-1250220;R-HSA-8954185;R-HSA-9612243;R-HSA-9612246;R-HSA-8954179;R-HSA-1253343;R-HSA-9612639;R-HSA-9612255;R-HSA-8…
R-HSA-6804757	Regulation of TP53 Degradation	14	43	0.00296102	0.0232606	0.678885	21	30	0.00223447	9606	Homo sapiens	Cds1;Ppp2ca;Prr5;Usp2;Rictor;Ppp2r5c;Ppp2r1a;Ubc;Akt2;Akt1;Mdm4;Atm;Pdk1		R-HSA-6792871;R-HSA-5633460;R-HSA-6804998;R-HSA-5689972;R-HSA-6804741;R-HSA-6804996;R-HSA-198599;R-HSA-6804879;R-HSA-3222072;R-HSA-6804942;R-HSA-349455;R-HSA-3215295;R-HSA-6804724;R-HSA-6795473;R-HSA-349426;R-HSA-6792863;R-HSA-6805022;R-HSA-6804955;R-HSA-6795290;R-HSA-6804441;R-HSA-3215310
R-HSA-180024	DARPP-32 events	12	35	0.00241014	0.0241729	0.678885	12	12	0.000893788	9606	Homo sapiens	Ppp2ca;Ppp2r1a;Cdk5;Pde4d;Pde4b;Calm3;Prkaca;Prkacb;Ppp2r5d;Ppp1ca		R-HSA-111925;R-HSA-180038;R-HSA-201783;R-HSA-177284;R-HSA-9644869;R-HSA-8951727;R-HSA-201787;R-HSA-177275;R-HSA-111962;R-HSA-180073;R-HSA-201790;R-HSA-180047
R-HSA-9013424	RHOV GTPase cycle	12	35	0.00241014	0.0241729	0.678885	1	2	0.000148965	9606	Homo sapiens	Usp9x;Vangl1;Arhgap12;Tpm4;Dst;Peak1;Tpm1;Wdr6;Pik3r1;Pak3;Myo9a;Git1		R-HSA-9018794
R-HSA-9620244	Long-term potentiation	11	31	0.00213469	0.0242459	0.678885	7	7	0.000521376	9606	Homo sapiens	Grin2a;Dlg1;Dlg2;Actn2;Erbb4;Calm3;Erbin;Nrgn;Grin2b		R-HSA-445367;R-HSA-9618785;R-HSA-442725;R-HSA-9612085;R-HSA-9618811;R-HSA-9618750;R-HSA-9617583
R-HSA-450408	AUF1 (hnRNP D0) binds and destabilizes mRNA	17	56	0.00385622	0.0242849	0.679978	3	4	0.000297929	9606	Homo sapiens	Psmd7;Psmc5;Psmd9;Psmd8;Psmc2;Psmb1;Psmc1;Pabpc1;Psmc4;Psmb3;Psma1;Psmc3;Psmd11;Ubc;Psmb8;Psma7		R-HSA-450551;R-HSA-450580;R-HSA-450466
R-HSA-8939902	Regulation of RUNX2 expression and activity	23	83	0.00571547	0.0257022	0.719661	19	32	0.00238344	9606	Homo sapiens	Psmd7;Psmc5;Psmd9;Psmd8;Psmc2;Psmb1;Psmc1;Psmc4;Psmb3;Psma1;Psmc3;Wwp1;Ppargc1a;Rbx1;Gsk3b;Psmd11;Esrra;Bmp2;Ubc;Pgr;Psmb8;Psma7;Twist1		R-HSA-8939688;R-HSA-9008076;R-HSA-9008110;R-HSA-8940032;R-HSA-9008480;R-HSA-8939938;R-HSA-9008036;R-HSA-8939801;R-HSA-8939929;R-HSA-9008475;R-HSA-8939706;R-HSA-9007707;R-HSA-9009403;R-HSA-8939900;R-HSA-9008476;R-HSA-9009308;R-HSA-9008479;R-HSA-9008478;R-HSA-9009362
R-HSA-4641258	Degradation of DVL	17	57	0.00392508	0.0280168	0.756287	5	7	0.000521376	9606	Homo sapiens	Psmd7;Psmc5;Psmd9;Psmd8;Psmc2;Psmb1;Psmc1;Psmc4;Psmb3;Psma1;Psmc3;Rbx1;Psmd11;Ubc;Psmb8;Psma7		R-HSA-4641159;R-HSA-1504213;R-HSA-1504193;R-HSA-1504190;R-HSA-4641260
R-HSA-9604323	Negative regulation of NOTCH4 signaling	17	57	0.00392508	0.0280168	0.756287	3	6	0.000446894	9606	Homo sapiens	Psmd7;Psmc5;Psmd9;Psmd8;Psmc2;Psmb1;Psmc1;Psmc4;Psmb3;Psma1;Psmc3;Rbx1;Psmd11;Ubc;Akt1;Psmb8;Psma7		R-HSA-9604642;R-HSA-9604629;R-HSA-9604328
R-HSA-397014	Muscle contraction	50	213	0.0146674	0.0291033	0.756287	34	42	0.00312826	9606	Homo sapiens	Ryr2;Fkbp1b;Fgf14;Cacng7;Cacna1c;Npr1;Anxa6;Fxyd7;Calm3;Mlc1;Fxyd5;Cacng4;Scn3a;Fgf13;Scn1b;Kcnk4;Kcnk1;Tmod2;Nos1;Dmd;Slc8a1;Tpm4;Atp1b2;Tpm2;Akap9;Tpm1;Atp2b3;Orai1;Kcne1l;Prkaca;Kcnk9;Scn2a;Mylk;Gucy1a2;Actn2;Mybpc1;Sorbs1;Vim;Anxa1;Myl9;Hipk1;Pelo;Hipk2;Itpr1		R-HSA-390597;R-HSA-5577237;R-HSA-427910;R-HSA-445700;R-HSA-390598;R-HSA-418309;R-HSA-390593;R-HSA-445699;R-HSA-390595;R-HSA-2855020;R-HSA-392143;R-HSA-5578910;R-HSA-5617182;R-HSA-139854;R-HSA-445704;R-HSA-5617179;R-HSA-936897;R-HSA-445705;R-HSA-5577050;R-HSA-5617178;R-HSA-74448;R-HSA-169683;R-HSA-5226904;R-HSA-5263628;R-HSA-392152;R-HSA-445797;R-HSA-5577213;R-HSA-434798;R-HSA-5576895;R-HSA-678459…
R-HSA-180534	Vpu mediated degradation of CD4	16	53	0.00364964	0.029424	0.756287	2	5	0.000372412	9606	Homo sapiens	Psmd7;Psmc5;Psmd9;Psmd8;Psmc2;Psmb1;Psmc1;Psmc4;Psmb3;Psma1;Psmc3;Psmd11;Ubc;Psmb8;Psma7		R-HSA-180597;R-HSA-180573
R-HSA-1234176	Oxygen-dependent proline hydroxylation of Hypoxia-inducible Factor Alpha	20	72	0.00495799	0.0347591	0.756287	10	12	0.000893788	9606	Homo sapiens	Psmd7;Psmc5;Psmd9;Psmd8;Psmc2;Psmb1;Psmc1;Psmc4;Psmb3;Psma1;Psmc3;Rbx1;Psmd11;Egln1;Epas1;Ubc;Elob;Psmb8;Psma7		R-HSA-1234163;R-HSA-1234179;R-HSA-1234177;R-HSA-1234166;R-HSA-1234183;R-HSA-1234169;R-HSA-1234159;R-HSA-1234175;R-HSA-1234172;R-HSA-1234173
R-HSA-8985801	Regulation of cortical dendrite branching	3	4	0.000275444	0.0348153	0.756287	2	2	0.000148965	9606	Homo sapiens	Robo1;Slit1		R-HSA-8985812;R-HSA-8985799
R-HSA-5674400	Constitutive Signaling by AKT1 E17K in Cancer	10	29	0.00199697	0.0360881	0.756287	18	18	0.00134068	9606	Homo sapiens	Gsk3b;Akt1s1;Prr5;Bad;Akt2;Akt1;Rictor;Cdkn1b;Pdk1		R-HSA-2243938;R-HSA-2399941;R-HSA-2243937;R-HSA-2243942;R-HSA-2400001;R-HSA-2399969;R-HSA-2399981;R-HSA-2399982;R-HSA-2399977;R-HSA-2400010;R-HSA-2399988;R-HSA-2219536;R-HSA-2399985;R-HSA-2399996;R-HSA-2399997;R-HSA-2399966;R-HSA-2399999;R-HSA-2399992
R-HSA-68827	CDT1 association with the CDC6:ORC:origin complex	17	59	0.0040628	0.0367398	0.756287	3	3	0.000223447	9606	Homo sapiens	Psmd7;Psmc5;Psmd9;Psmd8;Psmc2;Psmb1;Psmc1;Psmc4;Psmb3;Psma1;Psmc3;Psmd11;Orc3;Ubc;Psmb8;Psma7		R-HSA-68825;R-HSA-68712;R-HSA-68826
R-HSA-6806003	Regulation of TP53 Expression and Degradation	14	46	0.00316761	0.0374774	0.756287	21	35	0.00260688	9606	Homo sapiens	Cds1;Ppp2ca;Prr5;Usp2;Rictor;Ppp2r5c;Ppp2r1a;Ubc;Akt2;Akt1;Mdm4;Atm;Pdk1		R-HSA-6792871;R-HSA-5633460;R-HSA-6804998;R-HSA-5689972;R-HSA-6804741;R-HSA-6804996;R-HSA-198599;R-HSA-6804879;R-HSA-3222072;R-HSA-6804942;R-HSA-349455;R-HSA-3215295;R-HSA-6804724;R-HSA-6795473;R-HSA-349426;R-HSA-6792863;R-HSA-6805022;R-HSA-6804955;R-HSA-6795290;R-HSA-6804441;R-HSA-3215310
R-HSA-5610787	Hedgehog 'off' state	31	124	0.00853877	0.0374782	0.756287	19	32	0.00238344	9606	Homo sapiens	Psmc5;Psmc2;Psmc1;Psmc4;Psma1;Psmc3;Dync2h1;Psmd11;Ift140;Ubc;Psmb8;Adcy5;Rpgrip1l;Adcy6;Psmd7;Ofd1;Psmd9;Adcy9;Psmd8;Psmb1;Intu;Kif3a;Psmb3;Prkaca;Prkacb;Rbx1;Gsk3b;Tuba4a;Psma7		R-HSA-5610741;R-HSA-5610742;R-HSA-5610717;R-HSA-5610749;R-HSA-5610745;R-HSA-5610746;R-HSA-5610757;R-HSA-5610725;R-HSA-5610727;R-HSA-5610758;R-HSA-5610726;R-HSA-5610720;R-HSA-5610754;R-HSA-5610733;R-HSA-5610732;R-HSA-5610767;R-HSA-5610766;R-HSA-5610760;R-HSA-5610730
R-HSA-174113	SCF-beta-TrCP mediated degradation of Emi1	16	55	0.00378736	0.0388867	0.756287	2	3	0.000223447	9606	Homo sapiens	Psmd7;Psmc5;Psmd9;Psmd8;Psmc2;Psmb1;Psmc1;Psmc4;Psmb3;Psma1;Psmc3;Psmd11;Ubc;Psmb8;Psma7		R-HSA-174203;R-HSA-174159
R-HSA-4839744	Signaling by APC mutants	6	14	0.000964055	0.039962	0.756287	2	2	0.000148965	9606	Homo sapiens	Gsk3b;Ppp2ca;Ppp2r1a;Apc;Ppp2r5d;Ppp2r5c		R-HSA-4791278;R-HSA-5246696
R-HSA-112308	Presynaptic depolarization and calcium channel opening	6	14	0.000964055	0.039962	0.756287	1	1	7.44823e-05	9606	Homo sapiens	Cacnb3;Cacnb4;Cacna2d1;Cacna1e;Cacng4;Cacng2		R-HSA-210420
R-HSA-5467337	APC truncation mutants have impaired AXIN binding	6	14	0.000964055	0.039962	0.756287	1	1	7.44823e-05	9606	Homo sapiens	Gsk3b;Ppp2ca;Ppp2r1a;Apc;Ppp2r5d;Ppp2r5c		R-HSA-4791278
R-HSA-5467348	Truncations of AMER1 destabilize the destruction complex	6	14	0.000964055	0.039962	0.756287	1	1	7.44823e-05	9606	Homo sapiens	Gsk3b;Ppp2ca;Ppp2r1a;Apc;Ppp2r5d;Ppp2r5c		R-HSA-4839746
R-HSA-5467340	AXIN missense mutants destabilize the destruction complex	6	14	0.000964055	0.039962	0.756287	1	1	7.44823e-05	9606	Homo sapiens	Gsk3b;Ppp2ca;Ppp2r1a;Apc;Ppp2r5d;Ppp2r5c		R-HSA-4839734
R-HSA-350562	Regulation of ornithine decarboxylase (ODC)	15	51	0.00351191	0.0411019	0.756287	1	4	0.000297929	9606	Homo sapiens	Psmd7;Psmc5;Psmd9;Psmd8;Psmc2;Psmb1;Psmc1;Psmc4;Psmb3;Psma1;Psmc3;Psmd11;Psmb8;Psma7		R-HSA-353125
R-HSA-373755	Semaphorin interactions	19	70	0.00482027	0.0467379	0.756287	25	41	0.00305378	9606	Homo sapiens	Dpysl5;Tyrobp;Cfl1;Mlc1;Rhoc;Plxnc1;Gsk3b;Nov;Cdk5;Rras;Fes;Arhgef12;Trem2;Crmp1;Rock2;Pak3;Myl9;Pelo		R-HSA-399942;R-HSA-399941;R-HSA-399939;R-HSA-399950;R-HSA-399951;R-HSA-419087;R-HSA-416588;R-HSA-399946;R-HSA-399947;R-HSA-399944;R-HSA-416725;R-HSA-416594;R-HSA-399952;R-HSA-416546;R-HSA-9680443;R-HSA-434990;R-HSA-434989;R-HSA-419049;R-HSA-399934;R-HSA-399935;R-HSA-419197;R-HSA-399933;R-HSA-399930;R-HSA-399931;R-HSA-399928
R-HSA-5676590	NIK-->noncanonical NF-kB signaling	17	61	0.00420052	0.0472908	0.756287	2	9	0.000670341	9606	Homo sapiens	Psmd7;Psmc5;Psmd9;Psmd8;Psmc2;Psmb1;Psmc1;Psmc4;Psmb3;Psma1;Psmc3;Ube2m;Psmd11;Ubc;Psmb8;Psma7		R-HSA-5607731;R-HSA-5607725
R-HSA-1253288	Downregulation of ERBB4 signaling	5	11	0.000757471	0.0473902	0.756287	5	5	0.000372412	9606	Homo sapiens	Erbb4;Ubc;Wwp1		R-HSA-1253282;R-HSA-1253300;R-HSA-9612219;R-HSA-1973956;R-HSA-1977296
R-HSA-390696	Adrenoceptors	5	11	0.000757471	0.0473902	0.756287	2	7	0.000521376	9606	Homo sapiens	Adra1b;Adra2c;Adra2b;Adra1a		R-HSA-390663;R-HSA-390641
R-HSA-201681	TCF dependent signaling in response to WNT	49	216	0.014874	0.0491469	0.756287	44	71	0.00528825	9606	Homo sapiens	Cdc73;Psmc5;Psmc2;Psmc1;Psmc4;H2afx;Psma1;Psmc3;H2afv;Ppp2r5d;Znrf3;Ppp2r5c;Sox3;Psmd11;Ctbp1;Ubc;Akt2;Akt1;Wnt9a;Sox6;Psmb8;Pygo2;Wnt3;Psmd7;Tle4;Hist1h2bc;Csnk2b;Ppp2ca;Psmd9;Psmd8;Psmb1;Tnks;Ryk;Psmb3;Rspo2;Rbx1;Usp34;Gsk3b;Ppp2r1a;Apc;H2afj;Hist1h4h;Lgr4;Frat1;Csnk1e;Psma7		R-HSA-4641159;R-HSA-1504213;R-HSA-3299569;R-HSA-5368596;R-HSA-3601585;R-HSA-5323545;R-HSA-3364026;R-HSA-3322424;R-HSA-3769394;R-HSA-3322431;R-HSA-201677;R-HSA-3322429;R-HSA-4641236;R-HSA-201685;R-HSA-1504193;R-HSA-5323526;R-HSA-4641246;R-HSA-201691;R-HSA-3640874;R-HSA-3364014;R-HSA-3640872;R-HSA-3769370;R-HSA-4641253;R-HSA-3361751;R-HSA-4641249;R-HSA-1504190;R-HSA-3640862;R-HSA-4641260;R-HSA-3772…
R-HSA-77042	Formation of editosomes by ADAR proteins	2	2	0.000137722	0.0493633	0.756287	4	4	0.000297929	9606	Homo sapiens	Adar		R-HSA-75090;R-HSA-111237;R-HSA-111238;R-HSA-77613
