# Supplementary material for: Clinical and Preclinical Evidence for M1 Muscarinic Acetylcholine Receptor Potentiation as a Therapeutic Approach for Rett Syndrome
Source: Neurotherapeutics. 2022 Jun 7;19(4):1340–52. doi: 10.1007/s13311-022-01254-3 (PMC9587166; doi:10.1007/s13311-022-01254-3)
Supplement: Supplementary file 8 — Supplementary file8 (XLSX 157 KB): Disrupted Genes in Hippocampus Mecp2+/+ VU595 vs Mecp2+/- VU595 [file 13311_2022_1254_MOESM8_ESM.xlsx]

## Sheet: Common Genes
Regulation in Mecp2+/+ VU595-Treated Mice of Genes Disrupted in both Mecp2+/+ VU595 and Mecp2+/- VU595-treated groups.																Regulation in Mecp2+/- VU595-Treated Mice of Genes Disrupted in both Mecp2+/+ VU595 and Mecp2+/- VU595-treated groups.
Gene.name	log2FoldChange	pvalue	ID													Gene.name	log2FoldChange	pvalue	ID
Gpr101	0.713978	4.90409e-06	ENSMUSG00000036357													Il17re	1.15552	0.0494797	ENSMUSG00000043088
2600014E21Rik	0.669617	0.0204492	ENSMUSG00000100303													Gpr101	0.885706	5.10951e-05	ENSMUSG00000036357
Rrm2	0.577923	0.0296649	ENSMUSG00000020649													2600014E21Rik	0.793158	0.014525	ENSMUSG00000100303
Skap1	0.570378	0.0470039	ENSMUSG00000057058													Egf	0.753796	0.0095087	ENSMUSG00000028017
Mirt1	0.53461	0.0195934	ENSMUSG00000097636													Rrm2	0.636831	0.0400426	ENSMUSG00000020649
Egf	0.505571	0.0499361	ENSMUSG00000028017													Skap1	0.583248	0.0259391	ENSMUSG00000057058
Pde11a	0.48015	0.0235539	ENSMUSG00000075270													Pde11a	0.546967	0.0234225	ENSMUSG00000075270
Thsd4	0.405602	0.00309225	ENSMUSG00000032289													Mirt1	0.480997	0.0230725	ENSMUSG00000097636
Kit	0.362932	0.0375593	ENSMUSG00000005672													Lnx2	0.456905	0.000853584	ENSMUSG00000016520
Nrros	0.311058	0.0273603	ENSMUSG00000052384													Greb1l	0.441322	0.000997537	ENSMUSG00000042942
Neto1	0.310327	0.0374803	ENSMUSG00000050321													Aff1	0.437823	0.000352326	ENSMUSG00000029313
Aff1	0.293751	0.00737444	ENSMUSG00000029313													Gcnt2	0.405334	1.32233e-07	ENSMUSG00000021360
Synm	0.267134	0.00566017	ENSMUSG00000030554													Sox5	0.379835	0.0049921	ENSMUSG00000041540
Greb1l	0.265347	0.0415324	ENSMUSG00000042942													Etv1	0.371145	7.03299e-05	ENSMUSG00000004151
D11Wsu47e	0.25516	0.0348415	ENSMUSG00000041623													Thsd4	0.370702	0.0214899	ENSMUSG00000032289
Etv1	0.249151	0.0147302	ENSMUSG00000004151													Kit	0.344131	0.020855	ENSMUSG00000005672
Syt17	0.226522	0.0468843	ENSMUSG00000058420													Nrros	0.318544	0.031703	ENSMUSG00000052384
Lnx2	0.222243	0.0475541	ENSMUSG00000016520													Me3	0.30046	0.000231031	ENSMUSG00000030621
Fkbp5	0.207516	0.0269702	ENSMUSG00000024222													Synm	0.298578	0.02107	ENSMUSG00000030554
Me3	0.200402	0.0137924	ENSMUSG00000030621													Ptpdc1	0.275752	9.03603e-05	ENSMUSG00000038042
Gcnt2	0.189528	0.0188459	ENSMUSG00000021360													Neto1	0.271117	0.0316416	ENSMUSG00000050321
Ptpdc1	0.186431	0.00526205	ENSMUSG00000038042													Fkbp5	0.243723	0.00558424	ENSMUSG00000024222
Sox5	0.184393	0.0426272	ENSMUSG00000041540													D11Wsu47e	0.230454	0.0476866	ENSMUSG00000041623
Opcml	0.173119	0.0176532	ENSMUSG00000062257													Syt17	0.211818	0.0457532	ENSMUSG00000058420
Sulf2	0.166568	0.0259227	ENSMUSG00000006800													Sulf2	0.2025	0.00814257	ENSMUSG00000006800
Scg2	-0.125689	0.0252896	ENSMUSG00000050711													Gpc4	0.191281	0.0280928	ENSMUSG00000031119
Gpc4	-0.155437	0.0487218	ENSMUSG00000031119													Opcml	0.158217	0.0187132	ENSMUSG00000062257
Cxxc5	-0.176341	0.0146518	ENSMUSG00000046668													Cxxc5	-0.15347	0.0291833	ENSMUSG00000046668
C1qtnf4	-0.192266	0.0114537	ENSMUSG00000040794													Scg2	-0.202706	0.0341809	ENSMUSG00000050711
Csdc2	-0.195034	0.0338386	ENSMUSG00000042109													Rassf3	-0.260259	0.0468901	ENSMUSG00000025795
Cdc42ep4	-0.234846	0.00925635	ENSMUSG00000041598													Bambi	-0.263077	0.0279843	ENSMUSG00000024232
Bambi	-0.265864	0.0330138	ENSMUSG00000024232													Irf8	-0.278499	0.0478317	ENSMUSG00000041515
Irf8	-0.289669	0.0459815	ENSMUSG00000041515													C1qtnf4	-0.293406	0.0111509	ENSMUSG00000040794
Adcy8	-0.304466	0.0438399	ENSMUSG00000022376													Cdc42ep4	-0.310853	2.31394e-06	ENSMUSG00000041598
Rassf3	-0.311481	0.0268297	ENSMUSG00000025795													Csdc2	-0.315447	0.000439896	ENSMUSG00000042109
Esyt1	-0.320118	0.0286355	ENSMUSG00000025366													Esyt1	-0.3459	0.0284949	ENSMUSG00000025366
Klf2	-0.394448	0.0119309	ENSMUSG00000055148													Klf2	-0.352876	0.0316258	ENSMUSG00000055148
Rflnb	-0.401231	0.0234232	ENSMUSG00000020846													Adcy8	-0.421674	0.00673403	ENSMUSG00000022376
Nhlh1	-0.410312	0.0307829	ENSMUSG00000051251													Syndig1l	-0.480332	0.0407458	ENSMUSG00000071234
Rnd1	-0.413207	0.0400222	ENSMUSG00000054855													Nhlh1	-0.541055	0.0431331	ENSMUSG00000051251
Ntsr1	-0.466795	0.031206	ENSMUSG00000027568													Ntsr1	-0.575379	0.00410112	ENSMUSG00000027568
Syndig1l	-0.50093	0.0379904	ENSMUSG00000071234													Rnd1	-0.585871	0.0319655	ENSMUSG00000054855
Tle6	-0.547982	0.0165382	ENSMUSG00000034758													Rflnb	-0.601601	1.34608e-05	ENSMUSG00000020846
Alx4	-0.853921	0.0248374	ENSMUSG00000040310													Tle6	-0.603878	0.00956006	ENSMUSG00000034758
Prph	-0.914503	0.0309483	ENSMUSG00000023484													Alx4	-0.840554	0.043936	ENSMUSG00000040310
Il17re	-1.26613	0.0180261	ENSMUSG00000043088													Prph	-1.0603	0.0184712	ENSMUSG00000023484

## Sheet: Mecp2++ VU595
Genes disrupted in Mecp2+/+ VU595-treated mice.
Gene.name	log2FoldChange	pvalue	ID
Gm31698	1.13886	0.00857044	ENSMUSG00000111669
Gm28551	1.07364	0.0323499	ENSMUSG00000099913
Mir1188	0.969466	0.0235504	ENSMUSG00000080406
Gm45709	0.94992	0.0192676	ENSMUSG00000110706
Acp7	0.936875	0.0249692	ENSMUSG00000037469
Nckap5los	0.935969	0.0390789	ENSMUSG00000089968
Gm15911	0.916701	0.0335704	ENSMUSG00000086506
Gm4969	0.877226	0.0146042	ENSMUSG00000085601
Gm16894	0.808833	0.0154487	ENSMUSG00000097899
Gm28119	0.787291	0.0403888	ENSMUSG00000100158
6030443J06Rik	0.784596	0.0305864	ENSMUSG00000097207
Gm43890	0.778641	0.049779	ENSMUSG00000108053
Chrm5	0.777537	0.00227881	ENSMUSG00000074939
Gm9754	0.765618	0.0365127	ENSMUSG00000029360
Adam18	0.730086	0.0489623	ENSMUSG00000031552
Gpr101	0.713978	4.90409e-06	ENSMUSG00000036357
Gm7435	0.711451	0.035868	ENSMUSG00000111662
G530011O06Rik	0.704224	0.0478942	ENSMUSG00000072844
2600014E21Rik	0.669617	0.0204492	ENSMUSG00000100303
Rxrg	0.665872	0.0385157	ENSMUSG00000015843
Npbwr1	0.608409	0.010951	ENSMUSG00000033774
Myo1h	0.58755	0.00931745	ENSMUSG00000066952
Gm39822	0.585845	0.0316091	ENSMUSG00000110618
Rrm2	0.577923	0.0296649	ENSMUSG00000020649
Gm38387	0.576941	0.0305031	ENSMUSG00000102374
Skap1	0.570378	0.0470039	ENSMUSG00000057058
Gm14164	0.561494	0.0485705	ENSMUSG00000068062
Mid1	0.541244	0.0109906	ENSMUSG00000035299
Eps8l1	0.535086	0.0147347	ENSMUSG00000006154
Mirt1	0.53461	0.0195934	ENSMUSG00000097636
Tagap	0.532309	0.0366707	ENSMUSG00000033450
1700001L05Rik	0.518882	0.0307277	ENSMUSG00000075511
BB218582	0.513961	0.0249082	ENSMUSG00000085218
Grp	0.511687	0.0289218	ENSMUSG00000024517
Egf	0.505571	0.0499361	ENSMUSG00000028017
Pde11a	0.48015	0.0235539	ENSMUSG00000075270
Gpr25	0.476519	0.0405518	ENSMUSG00000052759
Htr5b	0.452551	0.0162849	ENSMUSG00000050534
Csf2rb2	0.448251	0.0485922	ENSMUSG00000071714
Cdyl2	0.447679	0.0431014	ENSMUSG00000031758
Moap1	0.445847	0.029023	ENSMUSG00000096458
Fbn2	0.445006	0.025597	ENSMUSG00000024598
Slc9a4	0.419616	0.0103543	ENSMUSG00000026065
5430405H02Rik	0.413852	0.00594312	ENSMUSG00000085741
Thsd4	0.405602	0.00309225	ENSMUSG00000032289
Gm26792	0.400985	0.0343743	ENSMUSG00000096996
C230057M02Rik	0.393662	0.030955	ENSMUSG00000110523
Megf6	0.380434	0.036888	ENSMUSG00000057751
Mcub	0.37902	0.030164	ENSMUSG00000027994
Alox12b	0.374781	0.0320299	ENSMUSG00000032807
Zbtb16	0.370131	0.0382163	ENSMUSG00000066687
Gm21981	0.368978	0.0324136	ENSMUSG00000079444
Asb18	0.366786	0.029805	ENSMUSG00000067081
Kit	0.362932	0.0375593	ENSMUSG00000005672
4930413G21Rik	0.334557	0.0344808	ENSMUSG00000108452
Prss35	0.334228	0.0232203	ENSMUSG00000033491
Mkln1os	0.330043	0.0274605	ENSMUSG00000086212
Pde1a	0.323428	0.024968	ENSMUSG00000059173
Nrros	0.311058	0.0273603	ENSMUSG00000052384
Neto1	0.310327	0.0374803	ENSMUSG00000050321
Slc19a3	0.308872	0.0367273	ENSMUSG00000038496
Chrna5	0.304108	0.0283177	ENSMUSG00000035594
Myo5b	0.297973	0.0245571	ENSMUSG00000025885
Gpr161	0.297495	0.0456748	ENSMUSG00000040836
Aff1	0.293751	0.00737444	ENSMUSG00000029313
Adamts2	0.290893	0.030318	ENSMUSG00000036545
Slc27a3	0.28935	0.0383273	ENSMUSG00000027932
Kirrel2	0.287112	0.0204754	ENSMUSG00000036915
Caln1	0.286137	0.0370415	ENSMUSG00000060371
Mrnip	0.282485	0.0406908	ENSMUSG00000020381
Hspa1b	0.279869	0.00862528	ENSMUSG00000090877
Ptprg	0.272991	0.0173306	ENSMUSG00000021745
Synm	0.267134	0.00566017	ENSMUSG00000030554
Greb1l	0.265347	0.0415324	ENSMUSG00000042942
Xylt1	0.257911	0.0388948	ENSMUSG00000030657
Ahr	0.256824	0.0394918	ENSMUSG00000019256
D11Wsu47e	0.25516	0.0348415	ENSMUSG00000041623
Etv1	0.249151	0.0147302	ENSMUSG00000004151
Sv2b	0.239479	0.0331831	ENSMUSG00000053025
Gm2115	0.235913	0.0498985	ENSMUSG00000097789
Rasal1	0.23305	0.0298194	ENSMUSG00000029602
Syt17	0.226522	0.0468843	ENSMUSG00000058420
Lnx2	0.222243	0.0475541	ENSMUSG00000016520
Amacr	0.221889	0.0248499	ENSMUSG00000022244
Rnf165	0.212674	0.0338683	ENSMUSG00000025427
Prkcb	0.211681	0.029951	ENSMUSG00000052889
Zfp94	0.211089	0.0367068	ENSMUSG00000074282
Fkbp5	0.207516	0.0269702	ENSMUSG00000024222
Me3	0.200402	0.0137924	ENSMUSG00000030621
Uevld	0.19809	0.0316292	ENSMUSG00000043262
Elfn1	0.189712	0.0316661	ENSMUSG00000048988
Gcnt2	0.189528	0.0188459	ENSMUSG00000021360
Faim	0.186621	0.0485371	ENSMUSG00000032463
Ptpdc1	0.186431	0.00526205	ENSMUSG00000038042
Neto2	0.184729	0.0398614	ENSMUSG00000036902
Sox5	0.184393	0.0426272	ENSMUSG00000041540
Aph1b	0.174877	0.0498476	ENSMUSG00000032375
Opcml	0.173119	0.0176532	ENSMUSG00000062257
Mlh3	0.169879	0.0094844	ENSMUSG00000021245
Ube2g2	0.166568	0.046034	ENSMUSG00000009293
Sulf2	0.166568	0.0259227	ENSMUSG00000006800
Cacng8	0.164395	0.0439786	ENSMUSG00000053395
Slc17a7	0.161928	0.0207503	ENSMUSG00000070570
Slc17a5	0.158744	0.029897	ENSMUSG00000049624
Sez6	0.152881	0.0244833	ENSMUSG00000000632
Pwp2	0.147361	0.0440182	ENSMUSG00000032834
Snn	0.133813	0.037124	ENSMUSG00000037972
Gpt2	0.129568	0.00911685	ENSMUSG00000031700
Tef	0.120567	0.0175055	ENSMUSG00000022389
Rapgef4	0.115543	0.0153613	ENSMUSG00000049044
Rab40c	0.108417	0.0475877	ENSMUSG00000025730
Odc1	-0.11707	0.0417087	ENSMUSG00000011179
Scg2	-0.125689	0.0252896	ENSMUSG00000050711
Dnttip2	-0.129764	0.0407874	ENSMUSG00000039756
Tnfrsf19	-0.131647	0.0218379	ENSMUSG00000060548
Ddx56	-0.137878	0.0336086	ENSMUSG00000004393
Kmt5a	-0.141178	0.0421804	ENSMUSG00000049327
Cwf19l1	-0.154025	0.0494132	ENSMUSG00000025200
Gpc4	-0.155437	0.0487218	ENSMUSG00000031119
Pip5k1b	-0.15822	0.0354159	ENSMUSG00000024867
Ndrg2	-0.162464	0.0296124	ENSMUSG00000004558
Sgce	-0.164262	0.0328899	ENSMUSG00000004631
Msl3	-0.172079	0.0339948	ENSMUSG00000031358
Pla2g7	-0.172258	0.0337255	ENSMUSG00000023913
Gsto1	-0.17339	0.0474681	ENSMUSG00000025068
Cxxc5	-0.176341	0.0146518	ENSMUSG00000046668
Jmjd6	-0.17728	0.021504	ENSMUSG00000056962
Tti2	-0.183276	0.0455301	ENSMUSG00000031577
Syndig1	-0.183295	0.00422943	ENSMUSG00000074736
Pex11a	-0.187018	0.0352524	ENSMUSG00000030545
Cyp2j9	-0.187318	0.0493778	ENSMUSG00000015224
Dnajc9	-0.190236	0.0434388	ENSMUSG00000021811
C1qtnf4	-0.192266	0.0114537	ENSMUSG00000040794
Csdc2	-0.195034	0.0338386	ENSMUSG00000042109
Gm973	-0.199661	0.049067	ENSMUSG00000047361
Eci1	-0.199685	0.0202084	ENSMUSG00000024132
Gkap1	-0.206771	0.0472246	ENSMUSG00000021552
Gpr19	-0.206923	0.0392476	ENSMUSG00000032641
Ppp1r1a	-0.208499	0.0354132	ENSMUSG00000022490
Klhl13	-0.222135	0.0375615	ENSMUSG00000036782
Selenon	-0.222536	0.0352673	ENSMUSG00000050989
Sil1	-0.223339	0.0275808	ENSMUSG00000024357
Cebpd	-0.23111	0.0170057	ENSMUSG00000071637
Med29	-0.233574	0.0319977	ENSMUSG00000003444
Cdc42ep4	-0.234846	0.00925635	ENSMUSG00000041598
Ctsz	-0.235875	0.0258464	ENSMUSG00000016256
Ppp1r15a	-0.237828	0.0438004	ENSMUSG00000040435
Ankrd44	-0.238516	0.02306	ENSMUSG00000052331
Ddo	-0.239201	0.040555	ENSMUSG00000063428
Dusp14	-0.242096	0.0157816	ENSMUSG00000018648
Trim13	-0.24445	0.0187814	ENSMUSG00000035235
Pak4	-0.249859	0.0172985	ENSMUSG00000030602
Erap1	-0.250305	0.0182929	ENSMUSG00000021583
Trpc6	-0.25227	0.0256715	ENSMUSG00000031997
Lrrc3b	-0.25421	0.0458587	ENSMUSG00000045201
Cpt1a	-0.255495	0.0302423	ENSMUSG00000024900
Hmgcs2	-0.261156	0.0244089	ENSMUSG00000027875
Itgb3bp	-0.265429	0.043965	ENSMUSG00000028549
Bambi	-0.265864	0.0330138	ENSMUSG00000024232
Maob	-0.272947	0.0207908	ENSMUSG00000040147
Gpr108	-0.28148	0.0261107	ENSMUSG00000005823
Stard10	-0.282217	0.0207878	ENSMUSG00000030688
H2-T23	-0.286338	0.0252803	ENSMUSG00000067212
Sik1	-0.288347	0.0285241	ENSMUSG00000024042
Irf8	-0.289669	0.0459815	ENSMUSG00000041515
Rhoc	-0.290624	0.0283677	ENSMUSG00000002233
Zc3hav1	-0.300877	0.0215778	ENSMUSG00000029826
Adcy8	-0.304466	0.0438399	ENSMUSG00000022376
Bcar3	-0.305671	0.0228322	ENSMUSG00000028121
Lrrc55	-0.305929	0.0461387	ENSMUSG00000075224
Morn2	-0.309112	0.0131158	ENSMUSG00000045257
Cradd	-0.310492	0.0429177	ENSMUSG00000045867
Rassf3	-0.311481	0.0268297	ENSMUSG00000025795
Ntf3	-0.311824	0.0287246	ENSMUSG00000049107
Sox9	-0.319281	0.00137498	ENSMUSG00000000567
Egln3	-0.319679	0.0239208	ENSMUSG00000035105
Esyt1	-0.320118	0.0286355	ENSMUSG00000025366
Scnn1a	-0.323943	0.0156737	ENSMUSG00000030340
Fzd1	-0.328793	0.0321139	ENSMUSG00000044674
Cfap69	-0.330452	0.0313819	ENSMUSG00000040473
Plin2	-0.339599	0.0134012	ENSMUSG00000028494
Ppp1r1b	-0.343218	0.0224034	ENSMUSG00000061718
Prelp	-0.347915	0.0359636	ENSMUSG00000041577
mt-Tm	-0.349811	0.0199655	ENSMUSG00000064344
Acan	-0.352923	0.0204319	ENSMUSG00000030607
Hspb8	-0.363967	0.0271926	ENSMUSG00000041548
Cast	-0.372463	0.0326959	ENSMUSG00000021585
Tinagl1	-0.373425	0.048975	ENSMUSG00000028776
Lypd6b	-0.375078	0.032571	ENSMUSG00000026765
Lppos	-0.37685	0.0488477	ENSMUSG00000097867
Ifi35	-0.377258	0.0356971	ENSMUSG00000010358
Aass	-0.379079	0.0121139	ENSMUSG00000029695
Slc29a4	-0.379601	0.042905	ENSMUSG00000050822
Mitf	-0.382442	0.00953852	ENSMUSG00000035158
Efemp2	-0.383734	0.0339407	ENSMUSG00000024909
Sp100	-0.386337	0.0493154	ENSMUSG00000026222
Trip10	-0.387318	0.0124872	ENSMUSG00000019487
Srgn	-0.389436	0.00945833	ENSMUSG00000020077
Rfc4	-0.39091	0.0374007	ENSMUSG00000022881
Klf2	-0.394448	0.0119309	ENSMUSG00000055148
Trim21	-0.395635	0.0433689	ENSMUSG00000030966
Fcgr1	-0.397032	0.0436844	ENSMUSG00000015947
Irf9	-0.398671	0.0101446	ENSMUSG00000002325
Gpx7	-0.400296	0.0347277	ENSMUSG00000028597
Fbln1	-0.400612	0.0407805	ENSMUSG00000006369
Rflnb	-0.401231	0.0234232	ENSMUSG00000020846
Irgm2	-0.404804	0.0431676	ENSMUSG00000069874
Ddx58	-0.404977	0.0295244	ENSMUSG00000040296
Pim1	-0.407528	0.020262	ENSMUSG00000024014
Nhlh1	-0.410312	0.0307829	ENSMUSG00000051251
Ntn4	-0.41233	0.00658151	ENSMUSG00000020019
Rnd1	-0.413207	0.0400222	ENSMUSG00000054855
Phldb2	-0.415551	0.009356	ENSMUSG00000033149
Tmem98	-0.417375	0.0474056	ENSMUSG00000035413
Ifi30	-0.428261	0.0398037	ENSMUSG00000031838
Fam221b	-0.428956	0.0283305	ENSMUSG00000043633
Psmb8	-0.435878	0.0253503	ENSMUSG00000024338
Lpin3	-0.440077	0.0348012	ENSMUSG00000027412
Olfml2a	-0.452079	0.0395979	ENSMUSG00000046618
Mpp7	-0.454732	0.0232343	ENSMUSG00000057440
Ggt1	-0.45663	0.0260162	ENSMUSG00000006345
Zfp36l1	-0.465842	0.0173109	ENSMUSG00000021127
Slc35g1	-0.466766	0.0184068	ENSMUSG00000044026
Ntsr1	-0.466795	0.031206	ENSMUSG00000027568
Ang	-0.48231	0.0253412	ENSMUSG00000072115
Tmem238	-0.490334	0.0189246	ENSMUSG00000030431
Syndig1l	-0.50093	0.0379904	ENSMUSG00000071234
Cpt2	-0.501304	0.0199721	ENSMUSG00000028607
Snx20	-0.504108	0.0396657	ENSMUSG00000031662
Sowahc	-0.523651	0.0233472	ENSMUSG00000098188
Adcyap1	-0.538743	0.0278303	ENSMUSG00000024256
Mamdc2	-0.542074	0.0226246	ENSMUSG00000033207
Tle6	-0.547982	0.0165382	ENSMUSG00000034758
Cfap70	-0.550886	0.046807	ENSMUSG00000039543
Igsf9	-0.552018	0.0163546	ENSMUSG00000037995
Ighm	-0.56001	0.00116182	ENSMUSG00000076617
Tmem255b	-0.572745	0.0155101	ENSMUSG00000038457
Fbxl8	-0.583027	0.0337008	ENSMUSG00000033313
Otx1	-0.588595	0.0325029	ENSMUSG00000005917
Sds	-0.600077	0.031501	ENSMUSG00000029597
Tekt1	-0.631805	0.0285234	ENSMUSG00000020799
Tdgf1	-0.634019	0.0248509	ENSMUSG00000032494
Tmem220	-0.634238	0.0311085	ENSMUSG00000050270
Lgals3bp	-0.638078	0.00628994	ENSMUSG00000033880
Eps8l2	-0.638129	0.0475722	ENSMUSG00000025504
Iqub	-0.651327	0.0272828	ENSMUSG00000046192
Gm14586	-0.659164	0.0404258	ENSMUSG00000083621
Itpripl1	-0.66098	0.0228128	ENSMUSG00000074825
Ltc4s	-0.687017	0.013578	ENSMUSG00000020377
B230344G16Rik	-0.692926	0.0307261	ENSMUSG00000097800
Map3k15	-0.698569	0.014976	ENSMUSG00000031303
Slfn8	-0.703042	0.0179321	ENSMUSG00000035208
Rec8	-0.706816	0.0169133	ENSMUSG00000002324
Ccdc113	-0.720035	0.0110314	ENSMUSG00000036598
Usp43	-0.72978	0.038335	ENSMUSG00000020905
Sgms2	-0.760422	0.0267841	ENSMUSG00000050931
Crhr2	-0.765038	0.0497898	ENSMUSG00000003476
Cdkn1c	-0.768709	0.0157948	ENSMUSG00000037664
Hspb6	-0.768751	0.00429873	ENSMUSG00000036854
Zbbx	-0.77862	0.0359285	ENSMUSG00000034151
Sfrp1	-0.780511	0.00751307	ENSMUSG00000031548
Spata17	-0.788133	0.0432512	ENSMUSG00000026611
0610040F04Rik	-0.791387	0.037392	ENSMUSG00000087341
9030624G23Rik	-0.791608	0.0420249	ENSMUSG00000073158
Zfp185	-0.824614	0.0196369	ENSMUSG00000031351
Gpx8	-0.83671	0.00371996	ENSMUSG00000021760
Mroh3	-0.840192	0.0412306	ENSMUSG00000087230
Col4a4	-0.850245	0.0408783	ENSMUSG00000067158
Alx4	-0.853921	0.0248374	ENSMUSG00000040310
Fam180a	-0.857615	0.0341389	ENSMUSG00000047420
Oas1a	-0.859722	0.0306693	ENSMUSG00000052776
Pmel	-0.865315	0.0175956	ENSMUSG00000025359
Caps2	-0.903671	0.0154069	ENSMUSG00000035694
Mycbpap	-0.904354	0.00696694	ENSMUSG00000039110
Pon3	-0.913049	0.0101341	ENSMUSG00000029759
Prph	-0.914503	0.0309483	ENSMUSG00000023484
Gm5884	-0.940957	0.0382015	ENSMUSG00000037827
Zfp979	-0.992262	0.00999132	ENSMUSG00000066000
Ch25h	-0.992893	0.0374614	ENSMUSG00000050370
Rab20	-1.01104	0.0309001	ENSMUSG00000031504
Baiap2l1	-1.01209	0.0431847	ENSMUSG00000038859
Sema3f	-1.02566	0.0273724	ENSMUSG00000034684
Mab21l1	-1.03492	0.0487631	ENSMUSG00000056947
Nek5	-1.04439	0.0235772	ENSMUSG00000037738
Pifo	-1.04584	0.049297	ENSMUSG00000010136
Gm44250	-1.07746	0.037496	ENSMUSG00000107881
Rbm47	-1.08356	0.0202428	ENSMUSG00000070780
Epha1	-1.08813	0.0240891	ENSMUSG00000029859
Slc22a18	-1.12673	0.010468	ENSMUSG00000000154
Glb1l2	-1.18096	0.014842	ENSMUSG00000036395
Igf2	-1.22564	0.0361092	ENSMUSG00000048583
Kl	-1.24487	0.0298477	ENSMUSG00000058488
Col4a3	-1.25318	0.0311173	ENSMUSG00000079465
Il17re	-1.26613	0.0180261	ENSMUSG00000043088
Serpinb1b	-1.2878	0.00887126	ENSMUSG00000051029
Rdh5	-1.32255	0.0462037	ENSMUSG00000025350
4833427G06Rik	-1.33651	0.0152999	ENSMUSG00000032057
Tgtp1	-1.34711	0.0106352	ENSMUSG00000078922
Pcolce	-1.35964	0.0416901	ENSMUSG00000029718
Rpph1	-1.36968	0.00741345	ENSMUSG00000092837
Sema3b	-1.40523	0.0288391	ENSMUSG00000057969
Cdh1	-1.46036	0.0379298	ENSMUSG00000000303
Loxl2	-1.47032	0.0018284	ENSMUSG00000034205
Scara5	-1.53899	0.0260259	ENSMUSG00000022032
Enpp2	-1.57426	0.0486931	ENSMUSG00000022425
Sulf1	-1.60283	0.0289068	ENSMUSG00000016918
Large2	-1.62403	0.00352244	ENSMUSG00000040434
Ace	-1.63933	0.0222671	ENSMUSG00000020681
Cldn3	-1.6881	0.018221	ENSMUSG00000070473
Ctxn3	-1.69773	0.0165848	ENSMUSG00000069372
Sostdc1	-1.73992	0.0247452	ENSMUSG00000036169
Fap	-1.74372	0.00124147	ENSMUSG00000000392
Abca4	-1.7779	0.0362942	ENSMUSG00000028125
Wdr72	-1.8437	0.0266281	ENSMUSG00000044976
Trpv4	-1.85464	0.0155224	ENSMUSG00000014158
Krt18	-1.95913	0.0203865	ENSMUSG00000023043
Cldn1	-1.96013	0.00830442	ENSMUSG00000022512
Clic6	-1.9622	0.0252269	ENSMUSG00000022949
Prlr	-1.99095	0.024358	ENSMUSG00000005268
Col8a1	-2.2059	0.019542	ENSMUSG00000068196
Wdr86	-2.26045	0.0198159	ENSMUSG00000055235
Cldn2	-2.31388	0.0352536	ENSMUSG00000047230
1500015O10Rik	-2.36582	0.0181669	ENSMUSG00000026051
Steap1	-2.42526	0.0264629	ENSMUSG00000015652
F5	-2.49991	0.0265254	ENSMUSG00000026579
Aqp1	-2.69733	0.0133442	ENSMUSG00000004655
Mfrp	-2.74802	0.0191954	ENSMUSG00000034739
Kcne2	-2.85705	0.0279835	ENSMUSG00000039672
Tmem72	-2.92694	0.0137861	ENSMUSG00000048108
Kcnj13	-2.93456	0.0252622	ENSMUSG00000079436
Slc4a5	-2.9995	0.0135359	ENSMUSG00000068323
Folr1	-3.03794	0.00743572	ENSMUSG00000001827
Ttr	-3.09431	0.0212172	ENSMUSG00000061808

## Sheet: Mecp2+- VU595
Genes disrupted in Mecp2+/- VU595-treated mice.
Gene.name	log2FoldChange	pvalue	ID
Duox2	3.7667	5.69909e-06	ENSMUSG00000068452
Ebf2	2.80354	0.00017379	ENSMUSG00000022053
Sln	2.52494	4.65795e-06	ENSMUSG00000042045
Sost	2.5248	7.84679e-06	ENSMUSG00000001494
Eomes	2.30616	1.12645e-06	ENSMUSG00000032446
Samd3	2.10581	0.0418272	ENSMUSG00000051354
Lbhd2	2.07472	0.000181879	ENSMUSG00000087075
Prdm12	1.98398	0.00278276	ENSMUSG00000079466
C130060K24Rik	1.96846	0.000272069	ENSMUSG00000029917
Dlk1	1.94679	0.00249434	ENSMUSG00000040856
Corin	1.80962	0.00320735	ENSMUSG00000005220
Scn5a	1.39247	0.000219646	ENSMUSG00000032511
Gpr88	1.37811	0.0156744	ENSMUSG00000068696
Dio3	1.32747	0.0298849	ENSMUSG00000075707
Glp1r	1.30711	0.0268869	ENSMUSG00000024027
Dmrt3	1.25456	0.0079365	ENSMUSG00000042372
Fam47e	1.24316	0.0282018	ENSMUSG00000057068
Dmrta2os	1.22381	0.0138135	ENSMUSG00000085256
Il17re	1.15552	0.0494797	ENSMUSG00000043088
Ak9	1.14529	0.0449547	ENSMUSG00000091415
Trhr	1.12674	0.0157779	ENSMUSG00000038760
Tctex1d4	1.12533	0.0258627	ENSMUSG00000047671
Dmgdh	1.10986	0.0124069	ENSMUSG00000042102
Col6a2	1.10708	7.01732e-05	ENSMUSG00000020241
Adgrd1	1.10378	0.000499102	ENSMUSG00000044017
4930547M16Rik	1.06583	0.00633945	ENSMUSG00000097890
Slc10a4	1.02802	0.0315925	ENSMUSG00000029219
Slc26a7	1.00033	0.0219229	ENSMUSG00000040569
Col6a3	0.979223	0.00198773	ENSMUSG00000048126
Hs3st2	0.972981	9.86971e-05	ENSMUSG00000046321
4932438H23Rik	0.96525	0.0206367	ENSMUSG00000039851
Col6a1	0.962252	1.3974e-05	ENSMUSG00000001119
Pld5	0.945495	0.00866319	ENSMUSG00000055214
Gm28578	0.935798	0.00615602	ENSMUSG00000100417
Insm2	0.928602	0.0299969	ENSMUSG00000045440
Postn	0.92282	0.0491672	ENSMUSG00000027750
Krt5	0.910738	0.0403873	ENSMUSG00000061527
Arhgap6	0.910496	0.0035344	ENSMUSG00000031355
Oacyl	0.906766	0.0108852	ENSMUSG00000046610
Igfbpl1	0.906177	0.000198647	ENSMUSG00000035551
Glt28d2	0.905905	0.0248558	ENSMUSG00000031286
Arhgef33	0.895404	0.0342425	ENSMUSG00000054901
Fam166b	0.890345	0.0293529	ENSMUSG00000042788
Dynlrb2	0.885984	0.0484905	ENSMUSG00000034467
Gpr101	0.885706	5.10951e-05	ENSMUSG00000036357
Asb4	0.880657	0.0306992	ENSMUSG00000042607
6430710M23Rik	0.877469	0.0368876	ENSMUSG00000110127
Gm37792	0.870424	0.0370126	ENSMUSG00000102321
F2rl3	0.870189	0.0250986	ENSMUSG00000050147
Prss23os	0.843773	0.0274019	ENSMUSG00000030623
Gmnc	0.821133	0.0204631	ENSMUSG00000068428
Lrguk	0.82039	0.0344301	ENSMUSG00000056215
Col6a5	0.808375	0.0440054	ENSMUSG00000091345
Meltf	0.802852	0.0298487	ENSMUSG00000022780
Il12rb2	0.794959	0.0441646	ENSMUSG00000018341
2600014E21Rik	0.793158	0.014525	ENSMUSG00000100303
Adamts18	0.790011	0.0404738	ENSMUSG00000053399
Meig1	0.785663	0.00323382	ENSMUSG00000026650
Gm11681	0.77075	0.0111811	ENSMUSG00000075437
A330070K13Rik	0.769586	0.0498976	ENSMUSG00000052014
Sp8	0.767486	0.021939	ENSMUSG00000048562
Gm26604	0.758107	0.0454557	ENSMUSG00000097079
Bmp3	0.754035	0.000179669	ENSMUSG00000029335
Col23a1	0.753803	0.0243415	ENSMUSG00000063564
Egf	0.753796	0.0095087	ENSMUSG00000028017
Grhl3	0.748447	0.0179325	ENSMUSG00000037188
Kif24	0.721797	0.0443438	ENSMUSG00000028438
Dnaic2	0.715139	0.00307114	ENSMUSG00000034706
Gm17907	0.704118	0.0387849	ENSMUSG00000092526
Sema3a	0.702348	3.22587e-06	ENSMUSG00000028883
Gm28050	0.682021	0.040667	ENSMUSG00000099061
Npffr1	0.670158	0.0123156	ENSMUSG00000020090
Pbx3	0.664589	3.27557e-05	ENSMUSG00000038718
Eya2	0.658174	0.0192208	ENSMUSG00000017897
Esr1	0.65413	0.00932924	ENSMUSG00000019768
Tcerg1l	0.651807	0.00717075	ENSMUSG00000091002
Eva1c	0.640695	0.00147835	ENSMUSG00000039903
Zic5	0.637203	0.0293086	ENSMUSG00000041703
Rrm2	0.636831	0.0400426	ENSMUSG00000020649
Gm44037	0.629277	0.00925645	ENSMUSG00000107726
Trabd2b	0.627181	0.00270259	ENSMUSG00000070867
Cep72	0.624559	0.0265702	ENSMUSG00000021572
Dnah14	0.623759	0.00820572	ENSMUSG00000047369
Prdm16	0.610752	0.00746384	ENSMUSG00000039410
Fbn1	0.605348	0.00499186	ENSMUSG00000027204
Gm4876	0.592607	0.0390305	ENSMUSG00000054556
Prickle3	0.588222	0.0257917	ENSMUSG00000031145
Odf3b	0.586865	0.0488374	ENSMUSG00000047394
Cmtm8	0.585357	0.0264303	ENSMUSG00000041012
Dlx6	0.585106	0.00294067	ENSMUSG00000029754
Skap1	0.583248	0.0259391	ENSMUSG00000057058
A330093E20Rik	0.581518	0.00597026	ENSMUSG00000098284
Zmynd10	0.581265	0.0255019	ENSMUSG00000010044
Egr2	0.572197	0.0105141	ENSMUSG00000037868
Dlx2	0.571989	0.000424807	ENSMUSG00000023391
Gm38451	0.571686	0.0405959	ENSMUSG00000108917
Met	0.563679	0.013079	ENSMUSG00000009376
6330549D23Rik	0.558657	0.0298987	ENSMUSG00000045327
Peg10	0.549797	0.044814	ENSMUSG00000092035
Gm27202	0.549621	0.0373815	ENSMUSG00000098424
Pde11a	0.546967	0.0234225	ENSMUSG00000075270
Grm8	0.543558	0.000884156	ENSMUSG00000024211
Prss23	0.538213	1.69745e-08	ENSMUSG00000039405
Lrrc29	0.530393	0.0183028	ENSMUSG00000041679
C130074G19Rik	0.529274	0.0327886	ENSMUSG00000039349
Clec18a	0.521597	0.0484186	ENSMUSG00000033633
Nnat	0.511831	0.0262068	ENSMUSG00000067786
Irak1	0.505824	0.000169447	ENSMUSG00000031392
Cdc14b	0.503469	0.00253294	ENSMUSG00000033102
Gm42047	0.501291	0.0455584	ENSMUSG00000110631
Myh7	0.498955	0.0497239	ENSMUSG00000053093
Cdh4	0.493047	0.00505394	ENSMUSG00000000305
Crispld2	0.489778	0.00830667	ENSMUSG00000031825
Ccdc17	0.488683	0.0186148	ENSMUSG00000034035
Cdca7l	0.48334	0.028567	ENSMUSG00000021175
Gm45187	0.481636	0.0391792	ENSMUSG00000109130
Mirt1	0.480997	0.0230725	ENSMUSG00000097636
Kctd8	0.480046	0.00138489	ENSMUSG00000037653
Usp51	0.473344	0.0431923	ENSMUSG00000067215
Gm32391	0.472636	0.0412671	ENSMUSG00000104011
Slit2	0.471567	0.00465068	ENSMUSG00000031558
Phf2os1	0.470957	0.0330731	ENSMUSG00000086889
Pih1d2	0.464754	0.0222855	ENSMUSG00000000167
Stk33	0.464721	0.0461405	ENSMUSG00000031027
Gm26944	0.462526	0.0427566	ENSMUSG00000098066
Atp2b4	0.461484	0.0435713	ENSMUSG00000026463
4930481A15Rik	0.459141	0.0278755	ENSMUSG00000086938
Lnx2	0.456905	0.000853584	ENSMUSG00000016520
Cdkl4	0.455399	6.80684e-05	ENSMUSG00000033966
Angptl4	0.452655	0.0339913	ENSMUSG00000002289
Npr3	0.452361	0.0048481	ENSMUSG00000022206
Sdk1	0.451706	0.048832	ENSMUSG00000039683
Dach1	0.449646	0.0030624	ENSMUSG00000055639
Zkscan7	0.449303	0.00253301	ENSMUSG00000063488
Tox	0.444639	0.0250643	ENSMUSG00000041272
Greb1l	0.441322	0.000997537	ENSMUSG00000042942
Aff1	0.437823	0.000352326	ENSMUSG00000029313
Cdkn1a	0.431935	0.0186193	ENSMUSG00000023067
Rhoj	0.430719	0.00430805	ENSMUSG00000046768
Flrt3	0.428929	2.52725e-05	ENSMUSG00000051379
Arhgap10	0.427666	0.00032994	ENSMUSG00000037148
Lca5l	0.425399	0.0415181	ENSMUSG00000045275
Ldb2	0.423823	0.00427278	ENSMUSG00000039706
Itga11	0.421932	0.0220105	ENSMUSG00000032243
Sorcs1	0.416752	0.00540424	ENSMUSG00000043531
2810029C07Rik	0.415761	0.00156141	ENSMUSG00000096995
Sgk3	0.407281	0.00380185	ENSMUSG00000025915
Saxo2	0.405895	0.0295228	ENSMUSG00000038570
Gcnt2	0.405334	1.32233e-07	ENSMUSG00000021360
5430403G16Rik	0.405325	0.0342516	ENSMUSG00000072763
Meis2	0.405151	0.022536	ENSMUSG00000027210
Rgs9	0.404013	0.00357892	ENSMUSG00000020599
Armc2	0.399859	0.0116134	ENSMUSG00000071324
D330025C20Rik	0.395895	0.0419877	ENSMUSG00000102260
Filip1	0.394936	0.0176269	ENSMUSG00000034898
Pdlim1	0.394701	0.0232563	ENSMUSG00000055044
Slc37a1	0.39383	0.0141315	ENSMUSG00000024036
Adamtsl1	0.393045	0.0173403	ENSMUSG00000066113
Gm13456	0.384907	0.0290691	ENSMUSG00000082536
E530011L22Rik	0.381606	0.00346693	ENSMUSG00000097820
Sox1ot	0.381027	0.0243169	ENSMUSG00000047935
Gm8098	0.380893	0.0438145	ENSMUSG00000073073
Sox5	0.379835	0.0049921	ENSMUSG00000041540
Zfp58	0.374383	0.0388744	ENSMUSG00000071291
Sh2b2	0.371655	0.0299408	ENSMUSG00000005057
Etv1	0.371145	7.03299e-05	ENSMUSG00000004151
Thsd4	0.370702	0.0214899	ENSMUSG00000032289
Nhs	0.367397	0.0447176	ENSMUSG00000059493
Fezf2	0.366639	0.00316921	ENSMUSG00000021743
Fgf5	0.364477	0.00490541	ENSMUSG00000029337
1700088E04Rik	0.361753	0.0390117	ENSMUSG00000033029
Pde1c	0.356404	0.0106805	ENSMUSG00000004347
Adgrl2	0.356178	0.0121917	ENSMUSG00000028184
Pacrg	0.345935	0.00527695	ENSMUSG00000037196
1700029J07Rik	0.345388	0.0351685	ENSMUSG00000071103
Dnah1	0.344432	0.0266201	ENSMUSG00000019027
Gm37928	0.34428	0.0357075	ENSMUSG00000104362
Kit	0.344131	0.020855	ENSMUSG00000005672
Helb	0.343076	0.0124431	ENSMUSG00000020228
Rpp40	0.341773	0.0441455	ENSMUSG00000021418
Zfp503	0.340941	0.0235929	ENSMUSG00000039081
Rsph9	0.336657	0.0140523	ENSMUSG00000023966
Btg3	0.334807	0.0152719	ENSMUSG00000022863
A830036E02Rik	0.333031	0.00792748	ENSMUSG00000084890
6430573F11Rik	0.330578	0.00167135	ENSMUSG00000039620
Cd46	0.327978	0.0316912	ENSMUSG00000016493
Fam160a1	0.327252	0.0442871	ENSMUSG00000051000
Sox1	0.326919	0.0491687	ENSMUSG00000096014
Nr4a1	0.325927	0.020092	ENSMUSG00000023034
Gfra1	0.32464	0.00890681	ENSMUSG00000025089
Ptgs2	0.324407	0.00270217	ENSMUSG00000032487
Col25a1	0.321647	0.0267439	ENSMUSG00000058897
Pskh1	0.319336	0.0295612	ENSMUSG00000048310
Ubxn11	0.318955	0.0393239	ENSMUSG00000012126
Dusp5	0.318898	0.000406451	ENSMUSG00000034765
Nrros	0.318544	0.031703	ENSMUSG00000052384
Crhbp	0.316654	0.018511	ENSMUSG00000021680
Gmds	0.314025	0.0103694	ENSMUSG00000038372
Zfp516	0.312984	0.0126861	ENSMUSG00000058881
Man1a	0.309637	0.0194731	ENSMUSG00000003746
Gda	0.309417	0.0199865	ENSMUSG00000058624
Elavl4	0.309214	0.0266269	ENSMUSG00000028546
Fam81a	0.307632	0.00282289	ENSMUSG00000032224
Ino80dos	0.304016	0.0321609	ENSMUSG00000084799
Plpp1	0.302692	0.00974667	ENSMUSG00000021759
Me3	0.30046	0.000231031	ENSMUSG00000030621
Fbxo16	0.299907	0.0278184	ENSMUSG00000034532
Synm	0.298578	0.02107	ENSMUSG00000030554
Egr1	0.29821	0.0312995	ENSMUSG00000038418
Brca2	0.297846	0.0479933	ENSMUSG00000041147
Slc9a2	0.296369	0.00978805	ENSMUSG00000026062
Zfand4	0.294011	0.0394753	ENSMUSG00000042213
Map3k20	0.292397	0.0070124	ENSMUSG00000004085
Pcdh7	0.290437	0.00646125	ENSMUSG00000029108
Frmd6	0.288929	0.0225021	ENSMUSG00000048285
Tmem132d	0.288921	0.0150047	ENSMUSG00000034310
Stard13	0.28877	0.0222187	ENSMUSG00000016128
Tma16	0.287284	0.0249032	ENSMUSG00000025591
Cdh13	0.287031	0.0297826	ENSMUSG00000031841
Tbata	0.286525	0.0228841	ENSMUSG00000020096
Fhl2	0.286339	0.0198062	ENSMUSG00000008136
Nmrk1	0.285606	0.0279585	ENSMUSG00000037847
A930024E05Rik	0.284393	0.0176112	ENSMUSG00000056735
Mvp	0.284085	0.0350036	ENSMUSG00000030681
Ccl25	0.282855	0.0338181	ENSMUSG00000023235
Tshz1	0.282748	0.0225656	ENSMUSG00000046982
Cyp4f13	0.282212	0.0157136	ENSMUSG00000024055
Hcn1	0.279178	0.0357282	ENSMUSG00000021730
Runx2	0.277865	0.00864887	ENSMUSG00000039153
Bend5	0.276828	0.0361167	ENSMUSG00000028545
Ptpdc1	0.275752	9.03603e-05	ENSMUSG00000038042
BC005561	0.274193	0.0142246	ENSMUSG00000079065
Trpc4	0.273951	0.00444903	ENSMUSG00000027748
Neto1	0.271117	0.0316416	ENSMUSG00000050321
2300009A05Rik	0.269609	0.0312446	ENSMUSG00000032403
Id2	0.269595	0.0337129	ENSMUSG00000020644
Camk1g	0.267501	0.0172936	ENSMUSG00000016179
Rbms1	0.265897	0.0217891	ENSMUSG00000026970
Moxd1	0.265199	0.047335	ENSMUSG00000020000
Arl4a	0.264392	0.00723395	ENSMUSG00000047446
Errfi1	0.261794	0.0023985	ENSMUSG00000028967
Gm11613	0.259732	0.0451346	ENSMUSG00000085586
Xdh	0.259605	0.00267824	ENSMUSG00000024066
Zfp385b	0.259343	0.00199186	ENSMUSG00000027016
Pcsk5	0.259098	0.0108966	ENSMUSG00000024713
Stxbp2	0.258753	0.0339554	ENSMUSG00000004626
Lpp	0.256987	0.0463391	ENSMUSG00000033306
Negr1	0.255533	0.00826011	ENSMUSG00000040037
Rasal2	0.254211	0.0349085	ENSMUSG00000070565
Dclre1b	0.253952	0.0271847	ENSMUSG00000027845
Grip1	0.252495	0.000764973	ENSMUSG00000034813
Plpp6	0.250545	0.00527402	ENSMUSG00000040105
Grid2	0.249704	0.0319106	ENSMUSG00000071424
Stk26	0.248567	0.0379992	ENSMUSG00000031112
Fam229b	0.248275	0.048633	ENSMUSG00000051736
Epb41l4b	0.246099	0.0474205	ENSMUSG00000028434
Fkbp5	0.243723	0.00558424	ENSMUSG00000024222
Elovl2	0.242621	0.00377206	ENSMUSG00000021364
Slc35f1	0.241785	0.0059098	ENSMUSG00000038602
Naaa	0.237339	0.00475077	ENSMUSG00000029413
Ctbp2	0.233427	0.024922	ENSMUSG00000030970
Lclat1	0.232362	0.000776171	ENSMUSG00000054469
Trp53inp1	0.232161	0.0383811	ENSMUSG00000028211
D11Wsu47e	0.230454	0.0476866	ENSMUSG00000041623
Zfp948	0.230305	0.0226141	ENSMUSG00000067931
Foxp1	0.227243	0.000648128	ENSMUSG00000030067
Thrb	0.226374	0.0457982	ENSMUSG00000021779
Tbc1d32	0.226107	0.0266515	ENSMUSG00000038122
Usp3	0.225639	0.00489283	ENSMUSG00000032376
3830406C13Rik	0.225022	0.0491722	ENSMUSG00000033111
Zfpm2	0.22233	0.0341377	ENSMUSG00000022306
Slc4a10	0.217673	0.0168326	ENSMUSG00000026904
Ermard	0.215966	0.0340466	ENSMUSG00000036552
Cep83os	0.215156	0.0108047	ENSMUSG00000097164
Dyrk3	0.211975	0.0383151	ENSMUSG00000016526
Taf9b	0.21188	0.0382252	ENSMUSG00000047242
Syt17	0.211818	0.0457532	ENSMUSG00000058420
Cep70	0.209249	0.019585	ENSMUSG00000056267
Tle3	0.2083	0.0316609	ENSMUSG00000032280
Msi2	0.208196	0.0370299	ENSMUSG00000069769
Fam214a	0.208158	0.0317614	ENSMUSG00000034858
Sulf2	0.2025	0.00814257	ENSMUSG00000006800
A730017C20Rik	0.201541	0.037135	ENSMUSG00000050875
Klf15	0.200788	0.027929	ENSMUSG00000030087
Ssbp2	0.199952	0.00709749	ENSMUSG00000003992
Polr3e	0.199642	0.0331586	ENSMUSG00000030880
Rhou	0.199104	0.0467821	ENSMUSG00000039960
Zc3h6	0.197718	0.0322349	ENSMUSG00000042851
Ppm1d	0.19642	0.0377552	ENSMUSG00000020525
Alcam	0.195541	0.0474437	ENSMUSG00000022636
Rasd1	0.195483	0.0290484	ENSMUSG00000049892
Irf2bp2	0.19333	0.0312501	ENSMUSG00000051495
Parm1	0.193147	0.0489105	ENSMUSG00000034981
Chd1l	0.193025	0.0430306	ENSMUSG00000028089
Lifr	0.192476	0.0318204	ENSMUSG00000054263
Odf2l	0.192368	0.049563	ENSMUSG00000028256
Klhl32	0.191341	0.0302281	ENSMUSG00000040387
Gpc4	0.191281	0.0280928	ENSMUSG00000031119
Kremen1	0.191268	0.0371628	ENSMUSG00000020393
Fam13a	0.18926	0.0294921	ENSMUSG00000037709
Dpy19l1	0.186692	0.0456155	ENSMUSG00000043067
Lrrcc1	0.185499	0.0482275	ENSMUSG00000027550
2019-09-09	0.183536	0.0338468	ENSMUSG00000059248
Sertad2	0.183219	0.0373588	ENSMUSG00000049800
Ints7	0.181828	0.0205837	ENSMUSG00000037461
Fubp1	0.181754	0.0130489	ENSMUSG00000028034
Tmem175	0.179721	0.0345531	ENSMUSG00000013495
Qrsl1	0.17852	0.0493329	ENSMUSG00000019863
Fhl1	0.177264	0.0284547	ENSMUSG00000023092
Mcu	0.176603	0.0271251	ENSMUSG00000009647
Lrrc4c	0.173678	0.0131719	ENSMUSG00000050587
Zfp738	0.172677	0.0301479	ENSMUSG00000048280
Nnt	0.170795	0.0389286	ENSMUSG00000025453
Sorcs3	0.168634	0.0497846	ENSMUSG00000063434
Cap2	0.168115	0.0123207	ENSMUSG00000021373
Ift81	0.16638	0.030559	ENSMUSG00000029469
Pacsin2	0.163865	0.0276717	ENSMUSG00000016664
Inpp5f	0.161701	0.0148106	ENSMUSG00000042105
Smyd3	0.161277	0.0267906	ENSMUSG00000055067
Arhgef3	0.160946	0.0176601	ENSMUSG00000021895
Smyd5	0.159422	0.0191479	ENSMUSG00000033706
Zfp260	0.158424	0.0275406	ENSMUSG00000049421
Opcml	0.158217	0.0187132	ENSMUSG00000062257
Kcng2	0.157645	0.0323787	ENSMUSG00000059852
Msh3	0.156952	0.0476859	ENSMUSG00000014850
Ets2	0.156226	0.00722179	ENSMUSG00000022895
Tspyl2	0.154702	0.0359141	ENSMUSG00000041096
Zswim6	0.153484	0.0396624	ENSMUSG00000032846
Lin7a	0.15196	0.0341748	ENSMUSG00000019906
Arhgap1	0.144936	0.0337772	ENSMUSG00000027247
Dmtf1	0.142302	0.0251539	ENSMUSG00000042508
Stt3b	0.139108	0.00435678	ENSMUSG00000032437
Micu1	0.134775	0.0125304	ENSMUSG00000020111
Zkscan1	0.133819	0.0206685	ENSMUSG00000029729
Usp11	0.120925	0.0258121	ENSMUSG00000031066
Nono	0.113228	0.0472245	ENSMUSG00000031311
2019-09-08	0.0928929	0.0496556	ENSMUSG00000018398
Mapk10	0.0830245	0.0453062	ENSMUSG00000046709
Prkcz	-0.102719	0.0440914	ENSMUSG00000029053
Glud1	-0.113723	0.0452735	ENSMUSG00000021794
Ncs1	-0.115424	0.0288094	ENSMUSG00000062661
Ric8a	-0.115652	0.0460009	ENSMUSG00000025485
Gnaz	-0.117357	0.0337129	ENSMUSG00000040009
Rbm15b	-0.124192	0.045419	ENSMUSG00000074102
Sybu	-0.12571	0.0490025	ENSMUSG00000022340
Cenpb	-0.127743	0.00767077	ENSMUSG00000068267
Cyhr1	-0.128852	0.0410217	ENSMUSG00000053929
Tbc1d10b	-0.131648	0.0184136	ENSMUSG00000042492
Fxr2	-0.131836	0.0216401	ENSMUSG00000018765
Mta2	-0.134927	0.0460006	ENSMUSG00000071646
Ptpa	-0.135008	0.0343503	ENSMUSG00000039515
Chpf	-0.135136	0.0399082	ENSMUSG00000032997
Slc4a4	-0.136915	0.0217289	ENSMUSG00000060961
Gabbr1	-0.139698	0.02204	ENSMUSG00000024462
Cebpa	-0.139956	0.0496621	ENSMUSG00000034957
Patz1	-0.140012	0.0450498	ENSMUSG00000020453
Rps6ka4	-0.141575	0.0482204	ENSMUSG00000024952
Acsbg1	-0.141842	0.0333121	ENSMUSG00000032281
Asb13	-0.142576	0.0496183	ENSMUSG00000033781
Slc39a6	-0.147455	0.0374204	ENSMUSG00000024270
Maz	-0.149173	0.0194369	ENSMUSG00000030678
Ehd1	-0.14973	0.0455153	ENSMUSG00000024772
Nomo1	-0.150284	0.0450886	ENSMUSG00000030835
AI464131	-0.151455	0.0459315	ENSMUSG00000046312
Ttyh1	-0.152311	0.0185082	ENSMUSG00000030428
Kctd17	-0.152459	0.031087	ENSMUSG00000033287
Carmil2	-0.153315	0.0237641	ENSMUSG00000050357
Cxxc5	-0.15347	0.0291833	ENSMUSG00000046668
Arhgap44	-0.15438	0.0154457	ENSMUSG00000033389
Grk2	-0.158072	0.0146599	ENSMUSG00000024858
Mfhas1	-0.158759	0.0431785	ENSMUSG00000070056
Dtx1	-0.159467	0.0314416	ENSMUSG00000029603
Syt3	-0.161236	0.00654513	ENSMUSG00000030731
Cdc42se1	-0.164252	0.0128539	ENSMUSG00000046722
Bcan	-0.164645	0.0349559	ENSMUSG00000004892
Lix1l	-0.165224	0.0368878	ENSMUSG00000049288
Rasl10b	-0.167143	0.0218672	ENSMUSG00000020684
Fam131b	-0.167416	0.0327038	ENSMUSG00000029861
6030419C18Rik	-0.167455	0.0179351	ENSMUSG00000066607
Src	-0.168912	0.0215958	ENSMUSG00000027646
Gas2l1	-0.169004	0.0428602	ENSMUSG00000034201
Mid1ip1	-0.170349	0.0466112	ENSMUSG00000008035
Rtn2	-0.177362	0.0302106	ENSMUSG00000030401
Fjx1	-0.179693	0.0158634	ENSMUSG00000075012
Slc27a4	-0.180838	0.015797	ENSMUSG00000059316
Adap1	-0.18349	0.0155542	ENSMUSG00000056413
Hapln4	-0.185256	0.0225949	ENSMUSG00000007594
Ccm2	-0.185595	0.0489175	ENSMUSG00000000378
Mmp24	-0.187539	0.0178711	ENSMUSG00000027612
Tmem119	-0.187782	0.00734022	ENSMUSG00000054675
Selenop	-0.189496	0.0495064	ENSMUSG00000064373
Slc30a10	-0.190318	0.0319	ENSMUSG00000026614
Kcna6	-0.191037	0.0221382	ENSMUSG00000038077
Tril	-0.192491	0.0396451	ENSMUSG00000043496
Impdh1	-0.192636	0.0425608	ENSMUSG00000003500
Mpp6	-0.192653	0.0406602	ENSMUSG00000038388
Raver2	-0.193411	0.0424869	ENSMUSG00000035275
Slc15a4	-0.194209	0.0270522	ENSMUSG00000029416
Paqr8	-0.194405	0.0126619	ENSMUSG00000025931
Otub2	-0.196217	0.0244473	ENSMUSG00000021203
Ppp1r3c	-0.196775	0.0249744	ENSMUSG00000067279
Ehbp1l1	-0.19707	0.0260643	ENSMUSG00000024937
St6galnac4	-0.198264	0.0112206	ENSMUSG00000079442
Wscd1	-0.198721	0.00167785	ENSMUSG00000020811
Mtmr4	-0.199634	0.039592	ENSMUSG00000018401
Trpv2	-0.199877	0.0384425	ENSMUSG00000018507
Ahsa2	-0.202174	0.0441532	ENSMUSG00000020288
Scg2	-0.202706	0.0341809	ENSMUSG00000050711
Gpc1	-0.202991	0.0429317	ENSMUSG00000034220
2019-03-09	-0.203197	0.0152433	ENSMUSG00000040502
Taco1	-0.20518	0.0399201	ENSMUSG00000001983
Fchsd2	-0.207264	0.0186495	ENSMUSG00000030691
Capn3	-0.20888	0.0252798	ENSMUSG00000079110
Znrf1	-0.209624	0.0280095	ENSMUSG00000033545
B4galt5	-0.213486	0.00444098	ENSMUSG00000017929
Slc9a3r1	-0.213717	0.00541888	ENSMUSG00000020733
2019-09-06	-0.214679	0.00662503	ENSMUSG00000050379
Pitpnc1	-0.21596	0.0422303	ENSMUSG00000040430
Hcfc2	-0.216444	0.017857	ENSMUSG00000020246
Stk32c	-0.217471	0.0111292	ENSMUSG00000015981
Sipa1	-0.217509	0.019803	ENSMUSG00000056917
Map2k3	-0.217559	0.0340456	ENSMUSG00000018932
Jup	-0.21826	0.0479567	ENSMUSG00000001552
Ache	-0.222844	0.0428469	ENSMUSG00000023328
Tmcc2	-0.223426	0.000451277	ENSMUSG00000042066
Nr1d1	-0.224826	0.0256762	ENSMUSG00000020889
Map3k10	-0.225251	0.0146855	ENSMUSG00000040390
Irf2bpl	-0.226055	0.00189035	ENSMUSG00000034168
Cyp4f15	-0.226226	0.0295168	ENSMUSG00000073424
Hdac5	-0.226355	0.0111875	ENSMUSG00000008855
Pacsin3	-0.230108	0.00703299	ENSMUSG00000027257
Fam171a2	-0.232273	0.0237478	ENSMUSG00000034685
Pde1b	-0.233037	0.00546323	ENSMUSG00000022489
Csk	-0.234976	0.0176116	ENSMUSG00000032312
Pik3cd	-0.237078	0.0391148	ENSMUSG00000039936
Nr2f6	-0.237117	0.00634586	ENSMUSG00000002393
Ccdc71l	-0.237279	0.0438788	ENSMUSG00000090946
Trabd	-0.238325	0.00251937	ENSMUSG00000015363
Fndc5	-0.238973	0.0159825	ENSMUSG00000001334
Cygb	-0.239542	0.00238655	ENSMUSG00000020810
Panx2	-0.239603	0.024151	ENSMUSG00000058441
1700017B05Rik	-0.239924	0.0433598	ENSMUSG00000032300
Htr1a	-0.242569	0.0372812	ENSMUSG00000021721
Itih5	-0.243047	0.0262448	ENSMUSG00000025780
Sall2	-0.244129	0.00352988	ENSMUSG00000049532
Ppfia4	-0.244711	0.0455041	ENSMUSG00000026458
Mvd	-0.245675	0.0487273	ENSMUSG00000006517
Gpr68	-0.246618	0.036109	ENSMUSG00000047415
Them6	-0.247249	0.0187476	ENSMUSG00000056665
Bid	-0.247289	0.0186716	ENSMUSG00000004446
Galnt6	-0.251116	0.032472	ENSMUSG00000037280
Caskin2	-0.252047	0.0465689	ENSMUSG00000034471
Pamr1	-0.253256	0.0379911	ENSMUSG00000027188
Kcnc1	-0.253702	0.0479578	ENSMUSG00000058975
Itm2a	-0.254718	0.0425308	ENSMUSG00000031239
Slc9a3r2	-0.256738	0.0329499	ENSMUSG00000002504
Ets1	-0.257883	0.0148125	ENSMUSG00000032035
Rasd2	-0.258029	0.00536591	ENSMUSG00000034472
Cadm4	-0.258402	0.0321418	ENSMUSG00000054793
Hhatl	-0.259225	0.0278329	ENSMUSG00000032523
Dpysl3	-0.259316	0.00222184	ENSMUSG00000024501
Rassf3	-0.260259	0.0468901	ENSMUSG00000025795
Dlgap3	-0.260579	0.00691326	ENSMUSG00000042388
Pik3c2b	-0.262959	0.0269246	ENSMUSG00000026447
Bambi	-0.263077	0.0279843	ENSMUSG00000024232
Abcb10	-0.265563	0.00355848	ENSMUSG00000031974
Dok4	-0.265912	0.0250326	ENSMUSG00000040631
Tie1	-0.26745	0.0213015	ENSMUSG00000033191
Wnt7b	-0.267515	0.0175597	ENSMUSG00000022382
Slc9a5	-0.268172	0.0101961	ENSMUSG00000014786
Ccne1	-0.268201	0.0361749	ENSMUSG00000002068
Paqr4	-0.271045	0.000900058	ENSMUSG00000023909
Gpt	-0.272265	0.0266324	ENSMUSG00000022546
Ppp1r14b	-0.272722	0.0165135	ENSMUSG00000056612
Plod1	-0.273012	0.0154072	ENSMUSG00000019055
Sema7a	-0.273274	0.00114857	ENSMUSG00000038264
Acvrl1	-0.274484	0.0116224	ENSMUSG00000000530
Apcdd1	-0.27553	0.00286501	ENSMUSG00000071847
Xylt2	-0.275933	0.0156374	ENSMUSG00000020868
Gpr12	-0.27637	0.0341469	ENSMUSG00000041468
Ptgs1	-0.276702	0.00514331	ENSMUSG00000047250
Kcnc2	-0.277926	0.0383247	ENSMUSG00000035681
Irf8	-0.278499	0.0478317	ENSMUSG00000041515
Mxra7	-0.278799	0.0266486	ENSMUSG00000020814
Slc6a7	-0.279967	0.0127638	ENSMUSG00000052026
Rph3a	-0.282118	0.0134549	ENSMUSG00000029608
Fmnl3	-0.285583	0.0483249	ENSMUSG00000023008
Steap3	-0.288653	0.0179754	ENSMUSG00000026389
Arhgef10l	-0.288765	0.0193019	ENSMUSG00000040964
Hspa12b	-0.290847	0.00935085	ENSMUSG00000074793
Hcn3	-0.291741	0.0222163	ENSMUSG00000028051
C1qtnf4	-0.293406	0.0111509	ENSMUSG00000040794
Faap100	-0.293936	0.0124584	ENSMUSG00000025384
Alox8	-0.297181	0.0265346	ENSMUSG00000020891
Fgf10	-0.298959	0.0304715	ENSMUSG00000021732
Nos3	-0.299197	0.0437793	ENSMUSG00000028978
Sox10	-0.301533	0.0218168	ENSMUSG00000033006
Ism1	-0.30193	0.0383648	ENSMUSG00000074766
Nell1	-0.302804	0.0098644	ENSMUSG00000055409
Dll1	-0.307688	0.0241604	ENSMUSG00000014773
Snx8	-0.308211	0.0157889	ENSMUSG00000029560
Slc8a3	-0.308436	0.0231891	ENSMUSG00000079055
Garem2	-0.308538	0.0480884	ENSMUSG00000044576
Fam43b	-0.308699	0.0177935	ENSMUSG00000078235
Esam	-0.308788	0.0130334	ENSMUSG00000001946
Cdc42ep4	-0.310853	2.31394e-06	ENSMUSG00000041598
Doc2b	-0.311405	0.00464697	ENSMUSG00000020848
Gpr17	-0.312045	0.0109406	ENSMUSG00000052229
Csdc2	-0.315447	0.000439896	ENSMUSG00000042109
Dmp1	-0.322681	0.0261893	ENSMUSG00000029307
Fam20c	-0.324064	0.0421056	ENSMUSG00000025854
Susd5	-0.32501	0.0173609	ENSMUSG00000086596
Shd	-0.325721	0.0229679	ENSMUSG00000039154
Tlcd1	-0.326816	0.00189887	ENSMUSG00000019437
Ncf2	-0.329674	0.0339159	ENSMUSG00000026480
Cys1	-0.331401	0.0108987	ENSMUSG00000062563
Foxc1	-0.333581	0.0337502	ENSMUSG00000050295
Tspan17	-0.335	0.0187163	ENSMUSG00000025875
Scrt1	-0.336638	0.0108966	ENSMUSG00000048385
Paqr7	-0.337343	5.49069e-05	ENSMUSG00000037348
Banp	-0.338336	2.13835e-05	ENSMUSG00000025316
Wnt7a	-0.338732	0.0092761	ENSMUSG00000030093
Npas1	-0.343302	0.00616878	ENSMUSG00000001988
Slfn5	-0.344641	0.00882591	ENSMUSG00000054404
Kcnj10	-0.345554	0.0262184	ENSMUSG00000044708
Esyt1	-0.3459	0.0284949	ENSMUSG00000025366
Metrn	-0.348018	0.0083865	ENSMUSG00000002274
Sox18	-0.350372	0.0400402	ENSMUSG00000046470
Penk	-0.352513	0.0279719	ENSMUSG00000045573
Klf2	-0.352876	0.0316258	ENSMUSG00000055148
Slc29a1	-0.353294	0.0344884	ENSMUSG00000023942
Mycl	-0.355722	0.000168456	ENSMUSG00000028654
G0s2	-0.355986	0.00524066	ENSMUSG00000009633
Adgra2	-0.356219	0.000807435	ENSMUSG00000031486
Pdgfrb	-0.357089	0.0185304	ENSMUSG00000024620
Ephb4	-0.357662	0.0312882	ENSMUSG00000029710
Ngf	-0.357875	0.0319161	ENSMUSG00000027859
Cd93	-0.357969	0.0295431	ENSMUSG00000027435
Mmrn2	-0.360279	0.0179259	ENSMUSG00000041445
Grap	-0.361617	0.0413052	ENSMUSG00000004837
Bok	-0.362033	0.00652106	ENSMUSG00000026278
Slc13a3	-0.362325	0.0165904	ENSMUSG00000018459
Il10ra	-0.363169	0.0197941	ENSMUSG00000032089
Doc2a	-0.364013	0.0306175	ENSMUSG00000052301
Igf1	-0.364779	0.0160096	ENSMUSG00000020053
Perm1	-0.364903	0.0465775	ENSMUSG00000078486
Kcnab3	-0.36534	0.0015998	ENSMUSG00000018470
Tmem41a	-0.366008	0.0144165	ENSMUSG00000022856
Mtmr11	-0.368101	0.0243482	ENSMUSG00000045934
Frmd3	-0.369836	0.0337697	ENSMUSG00000049122
Tunar	-0.374403	0.0300189	ENSMUSG00000097929
Adamtsl5	-0.377116	0.009637	ENSMUSG00000043822
1810041L15Rik	-0.380334	0.026576	ENSMUSG00000062760
Rimkla	-0.381197	0.00777551	ENSMUSG00000048899
Layn	-0.383905	0.00711116	ENSMUSG00000060594
Cbfa2t3	-0.384675	1.72678e-05	ENSMUSG00000006362
Plxnd1	-0.384754	0.0444236	ENSMUSG00000030123
Cyp26b1	-0.384889	0.0340314	ENSMUSG00000063415
Vtn	-0.385941	0.000791861	ENSMUSG00000017344
Pdyn	-0.388525	0.00529386	ENSMUSG00000027400
Zbtb40	-0.389868	0.014142	ENSMUSG00000060862
Osbpl5	-0.390734	0.0165223	ENSMUSG00000037606
Nkd1	-0.392009	0.0172159	ENSMUSG00000031661
Cldn5	-0.394657	0.00636889	ENSMUSG00000041378
Gabrd	-0.395189	0.000102565	ENSMUSG00000029054
She	-0.395749	0.0165279	ENSMUSG00000046280
Klhl25	-0.397038	0.000242842	ENSMUSG00000055652
Slc7a11	-0.399543	0.022009	ENSMUSG00000027737
Adarb1	-0.402604	0.0417837	ENSMUSG00000020262
Fzd8	-0.402631	0.00676676	ENSMUSG00000036904
Kirrel	-0.403076	0.0482369	ENSMUSG00000041734
Pgf	-0.404729	0.0230428	ENSMUSG00000004791
Nid1	-0.409286	0.0303657	ENSMUSG00000005397
Kcng4	-0.410692	0.00226472	ENSMUSG00000045246
Vwa1	-0.411668	0.00181915	ENSMUSG00000042116
E2f1	-0.414752	0.0145625	ENSMUSG00000027490
Gdf11	-0.417705	0.00457921	ENSMUSG00000025352
Slc11a1	-0.418499	0.0337419	ENSMUSG00000026177
Des	-0.418657	0.0404938	ENSMUSG00000026208
Adcy8	-0.421674	0.00673403	ENSMUSG00000022376
Rnd2	-0.421795	0.00313576	ENSMUSG00000001313
Lrrc75b	-0.423287	0.000593322	ENSMUSG00000046807
Atad2	-0.424465	0.00437297	ENSMUSG00000022360
Adamts8	-0.424925	0.0259656	ENSMUSG00000031994
Sh3tc1	-0.428552	0.0436901	ENSMUSG00000036553
Scn4b	-0.429282	0.0254196	ENSMUSG00000046480
Fli1	-0.430202	0.0270306	ENSMUSG00000016087
Nipal4	-0.431355	0.0309459	ENSMUSG00000020411
Necab3	-0.434357	0.00595932	ENSMUSG00000027489
Dbndd1	-0.435144	0.00888537	ENSMUSG00000031970
Sema4g	-0.435257	0.0459984	ENSMUSG00000025207
Egfl6	-0.436958	0.015172	ENSMUSG00000000402
Inhbb	-0.438952	0.00464558	ENSMUSG00000037035
Lrtm2	-0.441186	0.000692377	ENSMUSG00000055003
Serpinf1	-0.442033	0.034136	ENSMUSG00000000753
Cdc42ep2	-0.443057	0.00165195	ENSMUSG00000045664
Nrm	-0.447234	0.0353457	ENSMUSG00000059791
H2-K2	-0.448826	0.0133804	ENSMUSG00000067203
Rcor2	-0.449945	0.000587682	ENSMUSG00000024968
Slc40a1	-0.453749	0.000199572	ENSMUSG00000025993
Gm44645	-0.45727	0.048251	ENSMUSG00000108601
Rasgrp2	-0.46	0.00682983	ENSMUSG00000032946
Alas2	-0.460839	0.0192938	ENSMUSG00000025270
Sox21	-0.463436	0.00283686	ENSMUSG00000061517
Nkx2-2	-0.465944	0.0249737	ENSMUSG00000027434
Lrrc3	-0.469413	0.00906385	ENSMUSG00000051652
Btbd17	-0.469477	3.78003e-05	ENSMUSG00000000202
Gm6560	-0.474175	0.030357	ENSMUSG00000104913
Rasl10a	-0.474998	0.000257578	ENSMUSG00000034209
Lrrk1	-0.47542	0.0179708	ENSMUSG00000015133
Colec12	-0.475546	0.0363309	ENSMUSG00000036103
Ccdc184	-0.475689	0.00656049	ENSMUSG00000029875
Foxo6	-0.476094	2.66572e-06	ENSMUSG00000052135
Lgr6	-0.478887	0.0213996	ENSMUSG00000042793
Syndig1l	-0.480332	0.0407458	ENSMUSG00000071234
Lhfpl5	-0.484997	0.00885597	ENSMUSG00000062252
Stc2	-0.485803	0.00534985	ENSMUSG00000020303
Vav3	-0.486678	0.0449635	ENSMUSG00000033721
Lyz2	-0.489564	0.0349975	ENSMUSG00000069516
Nfam1	-0.490934	0.0189459	ENSMUSG00000058099
Iyd	-0.493075	0.012669	ENSMUSG00000019762
Icam2	-0.494074	0.0432304	ENSMUSG00000001029
Gm10863	-0.49482	0.0486966	ENSMUSG00000075555
Sema6c	-0.496148	0.00167384	ENSMUSG00000038777
Col9a2	-0.500718	0.0188681	ENSMUSG00000028626
Lama4	-0.502732	0.000608094	ENSMUSG00000019846
Ccdc136	-0.502991	0.0185166	ENSMUSG00000029769
Hspb1	-0.503671	0.0239238	ENSMUSG00000004951
Lyl1	-0.508686	0.0273394	ENSMUSG00000034041
Myo1f	-0.513501	0.0208844	ENSMUSG00000024300
Tagln	-0.514096	0.0357377	ENSMUSG00000032085
Aldh1a1	-0.515031	1.18831e-05	ENSMUSG00000053279
Kdr	-0.515844	0.000632921	ENSMUSG00000062960
Gm26881	-0.516863	0.0341969	ENSMUSG00000096974
Susd2	-0.520176	0.0480042	ENSMUSG00000006342
Syt6	-0.520823	0.0125053	ENSMUSG00000027849
Itpa-ps1	-0.523169	0.0424642	ENSMUSG00000081476
Hic1	-0.524586	0.0173579	ENSMUSG00000043099
Cacna1g	-0.527884	0.00585578	ENSMUSG00000020866
Casq1	-0.531345	0.0384466	ENSMUSG00000007122
Ier3	-0.531563	0.0386977	ENSMUSG00000003541
Pcdh18	-0.536377	0.00814423	ENSMUSG00000037892
Slc6a11	-0.537337	0.0169222	ENSMUSG00000030307
Erbb3	-0.537972	3.75579e-05	ENSMUSG00000018166
Rcsd1	-0.540741	0.00807672	ENSMUSG00000040723
Nhlh1	-0.541055	0.0431331	ENSMUSG00000051251
Medag	-0.543805	0.035047	ENSMUSG00000029659
Nes	-0.548286	0.00889419	ENSMUSG00000004891
Lpxn	-0.551537	0.0152426	ENSMUSG00000024696
Gm42641	-0.552293	0.0142581	ENSMUSG00000105383
Grm4	-0.567501	0.0437648	ENSMUSG00000063239
Ntsr1	-0.575379	0.00410112	ENSMUSG00000027568
Asic4	-0.575551	0.00988078	ENSMUSG00000033007
Adcy4	-0.583724	0.00271401	ENSMUSG00000022220
Rnd1	-0.585871	0.0319655	ENSMUSG00000054855
Notum	-0.58948	0.0221125	ENSMUSG00000042988
Adora3	-0.59233	0.048764	ENSMUSG00000000562
Rflnb	-0.601601	1.34608e-05	ENSMUSG00000020846
Tle6	-0.603878	0.00956006	ENSMUSG00000034758
Cd163	-0.612224	0.0419434	ENSMUSG00000008845
Mecp2	-0.613943	1.70237e-05	ENSMUSG00000031393
Pla2g2f	-0.616817	0.00950109	ENSMUSG00000028749
Hr	-0.620395	0.00024655	ENSMUSG00000022096
Grin2d	-0.631994	0.00208404	ENSMUSG00000002771
Kcnj12	-0.647418	0.0235187	ENSMUSG00000042529
Otos	-0.663763	0.0439416	ENSMUSG00000044055
Tmem114	-0.672408	0.00329209	ENSMUSG00000022715
Wfdc18	-0.680847	0.0452787	ENSMUSG00000000983
Aoc3	-0.693951	0.0442506	ENSMUSG00000019326
Gpr84	-0.694983	0.0222251	ENSMUSG00000063234
Pappa	-0.696953	0.0155423	ENSMUSG00000028370
Gm11585	-0.698369	0.0317021	ENSMUSG00000082045
Sptssb	-0.70506	0.045937	ENSMUSG00000043461
B3gnt3	-0.710601	0.00671685	ENSMUSG00000031803
Fam131c	-0.712144	0.00304246	ENSMUSG00000006218
Arhgap22	-0.714757	0.00149885	ENSMUSG00000063506
Gm20421	-0.718355	0.0463211	ENSMUSG00000092483
Gpr182	-0.727282	0.0161017	ENSMUSG00000058396
Gm3248	-0.733177	0.0190252	ENSMUSG00000091275
Ankrd34c	-0.736795	0.0429195	ENSMUSG00000047606
Rrad	-0.742236	0.0185954	ENSMUSG00000031880
Tbx18	-0.74974	0.00628101	ENSMUSG00000032419
A530084C06Rik	-0.766239	0.0193519	ENSMUSG00000090863
Gpr4	-0.766356	0.0270193	ENSMUSG00000044317
Vwc2	-0.771499	0.000413032	ENSMUSG00000050830
Cox6a2	-0.775939	0.011476	ENSMUSG00000030785
Tnc	-0.794701	0.0493302	ENSMUSG00000028364
Cda	-0.805725	0.00957043	ENSMUSG00000028755
Aox4	-0.83464	0.031253	ENSMUSG00000038242
Il1a	-0.834669	0.0379458	ENSMUSG00000027399
5930412G12Rik	-0.837863	0.00191533	ENSMUSG00000072591
Prkch	-0.840078	0.0215164	ENSMUSG00000021108
Alx4	-0.840554	0.043936	ENSMUSG00000040310
Amhr2	-0.847405	0.0206886	ENSMUSG00000023047
Ifi47	-0.880747	0.0138225	ENSMUSG00000078920
Mrvi1	-0.882607	0.0360134	ENSMUSG00000005611
Frem3	-0.884161	0.0458617	ENSMUSG00000042353
Gpr153	-0.905369	0.000684076	ENSMUSG00000042804
Adamts15	-0.921375	0.00210829	ENSMUSG00000033453
Avpr1b	-0.924837	0.0117801	ENSMUSG00000026432
Klk6	-0.940012	0.0217481	ENSMUSG00000050063
Mmel1	-0.965146	0.0492048	ENSMUSG00000058183
Gm8206	-0.972162	0.0114526	ENSMUSG00000091568
Vash2	-0.974622	0.00693801	ENSMUSG00000037568
Cpne9	-0.988504	0.000329883	ENSMUSG00000030270
Slc22a6	-1.02613	0.00445298	ENSMUSG00000024650
Gm16712	-1.04032	0.0294331	ENSMUSG00000097077
Prph	-1.0603	0.0184712	ENSMUSG00000023484
Zdhhc22	-1.0759	0.0023052	ENSMUSG00000048483
BC035947	-1.08052	0.021641	ENSMUSG00000090486
Aldh1a2	-1.0963	0.00978527	ENSMUSG00000013584
F13a1	-1.12926	0.00564667	ENSMUSG00000039109
Epha8	-1.13508	0.0386461	ENSMUSG00000028661
Notumos	-1.18128	0.0236029	ENSMUSG00000053613
Lef1	-1.18741	0.0217049	ENSMUSG00000027985
Rgs9bp	-1.19946	0.0165053	ENSMUSG00000056043
Ccer2	-1.25333	0.017592	ENSMUSG00000096257
Rgs16	-1.34226	0.0171923	ENSMUSG00000026475
Rab37	-1.36001	0.0222308	ENSMUSG00000020732
Hcn4	-1.36944	0.0417651	ENSMUSG00000032338
Atp2a1	-1.37603	0.0297205	ENSMUSG00000030730
Ramp3	-1.45085	0.0142386	ENSMUSG00000041046
Wnt9b	-1.46099	0.00377285	ENSMUSG00000018486
Synpo2	-1.49135	0.0420869	ENSMUSG00000050315
Ahnak2	-1.49996	0.00119827	ENSMUSG00000072812
Opn3	-1.50979	0.00157252	ENSMUSG00000026525
Slc36a2	-1.61617	0.00519685	ENSMUSG00000020264
Gm43398	-1.69561	0.0297901	ENSMUSG00000105594
Slitrk6	-1.72985	0.0415247	ENSMUSG00000045871
Gm42504	-1.77804	0.0214133	ENSMUSG00000106198
Igkc	-2.17937	0.00498305	ENSMUSG00000076609
Vipr2	-2.21445	0.00962767	ENSMUSG00000011171
Irx1	-2.22746	0.000482355	ENSMUSG00000060969
Tcf7l2	-2.24025	0.00783762	ENSMUSG00000024985
Fzd10	-2.2956	0.000351462	ENSMUSG00000081683
Tnnt1	-2.53202	0.00174133	ENSMUSG00000064179
Abhd12b	-2.96368	0.00884974	ENSMUSG00000090121
Irx2	-3.71746	0.00142438	ENSMUSG00000001504
Gata3	-4.1544	0.00976043	ENSMUSG00000015619
Rbp3	-4.26825	0.000262518	ENSMUSG00000041534
Gbx2	-4.28952	0.00830952	ENSMUSG00000034486
C1ql4	-6.44258	0.000593714	ENSMUSG00000001076

## Sheet: Mecp2++ VU595 Unique Genes
Genes disrupted in Mecp2+/+ VU595-treated mice with genes also disrupted in Mecp2+/- VU595-treated mice subtracted.
Gene.name	log2FoldChange	pvalue	ID
Gm31698	1.13886	0.00857044	ENSMUSG00000111669
Gm28551	1.07364	0.0323499	ENSMUSG00000099913
Mir1188	0.969466	0.0235504	ENSMUSG00000080406
Gm45709	0.94992	0.0192676	ENSMUSG00000110706
Acp7	0.936875	0.0249692	ENSMUSG00000037469
Nckap5los	0.935969	0.0390789	ENSMUSG00000089968
Gm15911	0.916701	0.0335704	ENSMUSG00000086506
Gm4969	0.877226	0.0146042	ENSMUSG00000085601
Gm16894	0.808833	0.0154487	ENSMUSG00000097899
Gm28119	0.787291	0.0403888	ENSMUSG00000100158
6030443J06Rik	0.784596	0.0305864	ENSMUSG00000097207
Gm43890	0.778641	0.049779	ENSMUSG00000108053
Chrm5	0.777537	0.00227881	ENSMUSG00000074939
Gm9754	0.765618	0.0365127	ENSMUSG00000029360
Adam18	0.730086	0.0489623	ENSMUSG00000031552
Gm7435	0.711451	0.035868	ENSMUSG00000111662
G530011O06Rik	0.704224	0.0478942	ENSMUSG00000072844
Rxrg	0.665872	0.0385157	ENSMUSG00000015843
Npbwr1	0.608409	0.010951	ENSMUSG00000033774
Myo1h	0.58755	0.00931745	ENSMUSG00000066952
Gm39822	0.585845	0.0316091	ENSMUSG00000110618
Gm38387	0.576941	0.0305031	ENSMUSG00000102374
Gm14164	0.561494	0.0485705	ENSMUSG00000068062
Mid1	0.541244	0.0109906	ENSMUSG00000035299
Eps8l1	0.535086	0.0147347	ENSMUSG00000006154
Tagap	0.532309	0.0366707	ENSMUSG00000033450
1700001L05Rik	0.518882	0.0307277	ENSMUSG00000075511
BB218582	0.513961	0.0249082	ENSMUSG00000085218
Grp	0.511687	0.0289218	ENSMUSG00000024517
Gpr25	0.476519	0.0405518	ENSMUSG00000052759
Htr5b	0.452551	0.0162849	ENSMUSG00000050534
Csf2rb2	0.448251	0.0485922	ENSMUSG00000071714
Cdyl2	0.447679	0.0431014	ENSMUSG00000031758
Moap1	0.445847	0.029023	ENSMUSG00000096458
Fbn2	0.445006	0.025597	ENSMUSG00000024598
Slc9a4	0.419616	0.0103543	ENSMUSG00000026065
5430405H02Rik	0.413852	0.00594312	ENSMUSG00000085741
Gm26792	0.400985	0.0343743	ENSMUSG00000096996
C230057M02Rik	0.393662	0.030955	ENSMUSG00000110523
Megf6	0.380434	0.036888	ENSMUSG00000057751
Mcub	0.37902	0.030164	ENSMUSG00000027994
Alox12b	0.374781	0.0320299	ENSMUSG00000032807
Zbtb16	0.370131	0.0382163	ENSMUSG00000066687
Gm21981	0.368978	0.0324136	ENSMUSG00000079444
Asb18	0.366786	0.029805	ENSMUSG00000067081
4930413G21Rik	0.334557	0.0344808	ENSMUSG00000108452
Prss35	0.334228	0.0232203	ENSMUSG00000033491
Mkln1os	0.330043	0.0274605	ENSMUSG00000086212
Pde1a	0.323428	0.024968	ENSMUSG00000059173
Slc19a3	0.308872	0.0367273	ENSMUSG00000038496
Chrna5	0.304108	0.0283177	ENSMUSG00000035594
Myo5b	0.297973	0.0245571	ENSMUSG00000025885
Gpr161	0.297495	0.0456748	ENSMUSG00000040836
Adamts2	0.290893	0.030318	ENSMUSG00000036545
Slc27a3	0.28935	0.0383273	ENSMUSG00000027932
Kirrel2	0.287112	0.0204754	ENSMUSG00000036915
Caln1	0.286137	0.0370415	ENSMUSG00000060371
Mrnip	0.282485	0.0406908	ENSMUSG00000020381
Hspa1b	0.279869	0.00862528	ENSMUSG00000090877
Ptprg	0.272991	0.0173306	ENSMUSG00000021745
Xylt1	0.257911	0.0388948	ENSMUSG00000030657
Ahr	0.256824	0.0394918	ENSMUSG00000019256
Sv2b	0.239479	0.0331831	ENSMUSG00000053025
Gm2115	0.235913	0.0498985	ENSMUSG00000097789
Rasal1	0.23305	0.0298194	ENSMUSG00000029602
Amacr	0.221889	0.0248499	ENSMUSG00000022244
Rnf165	0.212674	0.0338683	ENSMUSG00000025427
Prkcb	0.211681	0.029951	ENSMUSG00000052889
Zfp94	0.211089	0.0367068	ENSMUSG00000074282
Uevld	0.19809	0.0316292	ENSMUSG00000043262
Elfn1	0.189712	0.0316661	ENSMUSG00000048988
Faim	0.186621	0.0485371	ENSMUSG00000032463
Neto2	0.184729	0.0398614	ENSMUSG00000036902
Aph1b	0.174877	0.0498476	ENSMUSG00000032375
Mlh3	0.169879	0.0094844	ENSMUSG00000021245
Ube2g2	0.166568	0.046034	ENSMUSG00000009293
Cacng8	0.164395	0.0439786	ENSMUSG00000053395
Slc17a7	0.161928	0.0207503	ENSMUSG00000070570
Slc17a5	0.158744	0.029897	ENSMUSG00000049624
Sez6	0.152881	0.0244833	ENSMUSG00000000632
Pwp2	0.147361	0.0440182	ENSMUSG00000032834
Snn	0.133813	0.037124	ENSMUSG00000037972
Gpt2	0.129568	0.00911685	ENSMUSG00000031700
Tef	0.120567	0.0175055	ENSMUSG00000022389
Rapgef4	0.115543	0.0153613	ENSMUSG00000049044
Rab40c	0.108417	0.0475877	ENSMUSG00000025730
Odc1	-0.11707	0.0417087	ENSMUSG00000011179
Dnttip2	-0.129764	0.0407874	ENSMUSG00000039756
Tnfrsf19	-0.131647	0.0218379	ENSMUSG00000060548
Ddx56	-0.137878	0.0336086	ENSMUSG00000004393
Kmt5a	-0.141178	0.0421804	ENSMUSG00000049327
Cwf19l1	-0.154025	0.0494132	ENSMUSG00000025200
Pip5k1b	-0.15822	0.0354159	ENSMUSG00000024867
Ndrg2	-0.162464	0.0296124	ENSMUSG00000004558
Sgce	-0.164262	0.0328899	ENSMUSG00000004631
Msl3	-0.172079	0.0339948	ENSMUSG00000031358
Pla2g7	-0.172258	0.0337255	ENSMUSG00000023913
Gsto1	-0.17339	0.0474681	ENSMUSG00000025068
Jmjd6	-0.17728	0.021504	ENSMUSG00000056962
Tti2	-0.183276	0.0455301	ENSMUSG00000031577
Syndig1	-0.183295	0.00422943	ENSMUSG00000074736
Pex11a	-0.187018	0.0352524	ENSMUSG00000030545
Cyp2j9	-0.187318	0.0493778	ENSMUSG00000015224
Dnajc9	-0.190236	0.0434388	ENSMUSG00000021811
Gm973	-0.199661	0.049067	ENSMUSG00000047361
Eci1	-0.199685	0.0202084	ENSMUSG00000024132
Gkap1	-0.206771	0.0472246	ENSMUSG00000021552
Gpr19	-0.206923	0.0392476	ENSMUSG00000032641
Ppp1r1a	-0.208499	0.0354132	ENSMUSG00000022490
Klhl13	-0.222135	0.0375615	ENSMUSG00000036782
Selenon	-0.222536	0.0352673	ENSMUSG00000050989
Sil1	-0.223339	0.0275808	ENSMUSG00000024357
Cebpd	-0.23111	0.0170057	ENSMUSG00000071637
Med29	-0.233574	0.0319977	ENSMUSG00000003444
Ctsz	-0.235875	0.0258464	ENSMUSG00000016256
Ppp1r15a	-0.237828	0.0438004	ENSMUSG00000040435
Ankrd44	-0.238516	0.02306	ENSMUSG00000052331
Ddo	-0.239201	0.040555	ENSMUSG00000063428
Dusp14	-0.242096	0.0157816	ENSMUSG00000018648
Trim13	-0.24445	0.0187814	ENSMUSG00000035235
Pak4	-0.249859	0.0172985	ENSMUSG00000030602
Erap1	-0.250305	0.0182929	ENSMUSG00000021583
Trpc6	-0.25227	0.0256715	ENSMUSG00000031997
Lrrc3b	-0.25421	0.0458587	ENSMUSG00000045201
Cpt1a	-0.255495	0.0302423	ENSMUSG00000024900
Hmgcs2	-0.261156	0.0244089	ENSMUSG00000027875
Itgb3bp	-0.265429	0.043965	ENSMUSG00000028549
Maob	-0.272947	0.0207908	ENSMUSG00000040147
Gpr108	-0.28148	0.0261107	ENSMUSG00000005823
Stard10	-0.282217	0.0207878	ENSMUSG00000030688
H2-T23	-0.286338	0.0252803	ENSMUSG00000067212
Sik1	-0.288347	0.0285241	ENSMUSG00000024042
Rhoc	-0.290624	0.0283677	ENSMUSG00000002233
Zc3hav1	-0.300877	0.0215778	ENSMUSG00000029826
Bcar3	-0.305671	0.0228322	ENSMUSG00000028121
Lrrc55	-0.305929	0.0461387	ENSMUSG00000075224
Morn2	-0.309112	0.0131158	ENSMUSG00000045257
Cradd	-0.310492	0.0429177	ENSMUSG00000045867
Ntf3	-0.311824	0.0287246	ENSMUSG00000049107
Sox9	-0.319281	0.00137498	ENSMUSG00000000567
Egln3	-0.319679	0.0239208	ENSMUSG00000035105
Scnn1a	-0.323943	0.0156737	ENSMUSG00000030340
Fzd1	-0.328793	0.0321139	ENSMUSG00000044674
Cfap69	-0.330452	0.0313819	ENSMUSG00000040473
Plin2	-0.339599	0.0134012	ENSMUSG00000028494
Ppp1r1b	-0.343218	0.0224034	ENSMUSG00000061718
Prelp	-0.347915	0.0359636	ENSMUSG00000041577
mt-Tm	-0.349811	0.0199655	ENSMUSG00000064344
Acan	-0.352923	0.0204319	ENSMUSG00000030607
Hspb8	-0.363967	0.0271926	ENSMUSG00000041548
Cast	-0.372463	0.0326959	ENSMUSG00000021585
Tinagl1	-0.373425	0.048975	ENSMUSG00000028776
Lypd6b	-0.375078	0.032571	ENSMUSG00000026765
Lppos	-0.37685	0.0488477	ENSMUSG00000097867
Ifi35	-0.377258	0.0356971	ENSMUSG00000010358
Aass	-0.379079	0.0121139	ENSMUSG00000029695
Slc29a4	-0.379601	0.042905	ENSMUSG00000050822
Mitf	-0.382442	0.00953852	ENSMUSG00000035158
Efemp2	-0.383734	0.0339407	ENSMUSG00000024909
Sp100	-0.386337	0.0493154	ENSMUSG00000026222
Trip10	-0.387318	0.0124872	ENSMUSG00000019487
Srgn	-0.389436	0.00945833	ENSMUSG00000020077
Rfc4	-0.39091	0.0374007	ENSMUSG00000022881
Trim21	-0.395635	0.0433689	ENSMUSG00000030966
Fcgr1	-0.397032	0.0436844	ENSMUSG00000015947
Irf9	-0.398671	0.0101446	ENSMUSG00000002325
Gpx7	-0.400296	0.0347277	ENSMUSG00000028597
Fbln1	-0.400612	0.0407805	ENSMUSG00000006369
Irgm2	-0.404804	0.0431676	ENSMUSG00000069874
Ddx58	-0.404977	0.0295244	ENSMUSG00000040296
Pim1	-0.407528	0.020262	ENSMUSG00000024014
Ntn4	-0.41233	0.00658151	ENSMUSG00000020019
Phldb2	-0.415551	0.009356	ENSMUSG00000033149
Tmem98	-0.417375	0.0474056	ENSMUSG00000035413
Ifi30	-0.428261	0.0398037	ENSMUSG00000031838
Fam221b	-0.428956	0.0283305	ENSMUSG00000043633
Psmb8	-0.435878	0.0253503	ENSMUSG00000024338
Lpin3	-0.440077	0.0348012	ENSMUSG00000027412
Olfml2a	-0.452079	0.0395979	ENSMUSG00000046618
Mpp7	-0.454732	0.0232343	ENSMUSG00000057440
Ggt1	-0.45663	0.0260162	ENSMUSG00000006345
Zfp36l1	-0.465842	0.0173109	ENSMUSG00000021127
Slc35g1	-0.466766	0.0184068	ENSMUSG00000044026
Ang	-0.48231	0.0253412	ENSMUSG00000072115
Tmem238	-0.490334	0.0189246	ENSMUSG00000030431
Cpt2	-0.501304	0.0199721	ENSMUSG00000028607
Snx20	-0.504108	0.0396657	ENSMUSG00000031662
Sowahc	-0.523651	0.0233472	ENSMUSG00000098188
Adcyap1	-0.538743	0.0278303	ENSMUSG00000024256
Mamdc2	-0.542074	0.0226246	ENSMUSG00000033207
Cfap70	-0.550886	0.046807	ENSMUSG00000039543
Igsf9	-0.552018	0.0163546	ENSMUSG00000037995
Ighm	-0.56001	0.00116182	ENSMUSG00000076617
Tmem255b	-0.572745	0.0155101	ENSMUSG00000038457
Fbxl8	-0.583027	0.0337008	ENSMUSG00000033313
Otx1	-0.588595	0.0325029	ENSMUSG00000005917
Sds	-0.600077	0.031501	ENSMUSG00000029597
Tekt1	-0.631805	0.0285234	ENSMUSG00000020799
Tdgf1	-0.634019	0.0248509	ENSMUSG00000032494
Tmem220	-0.634238	0.0311085	ENSMUSG00000050270
Lgals3bp	-0.638078	0.00628994	ENSMUSG00000033880
Eps8l2	-0.638129	0.0475722	ENSMUSG00000025504
Iqub	-0.651327	0.0272828	ENSMUSG00000046192
Gm14586	-0.659164	0.0404258	ENSMUSG00000083621
Itpripl1	-0.66098	0.0228128	ENSMUSG00000074825
Ltc4s	-0.687017	0.013578	ENSMUSG00000020377
B230344G16Rik	-0.692926	0.0307261	ENSMUSG00000097800
Map3k15	-0.698569	0.014976	ENSMUSG00000031303
Slfn8	-0.703042	0.0179321	ENSMUSG00000035208
Rec8	-0.706816	0.0169133	ENSMUSG00000002324
Ccdc113	-0.720035	0.0110314	ENSMUSG00000036598
Usp43	-0.72978	0.038335	ENSMUSG00000020905
Sgms2	-0.760422	0.0267841	ENSMUSG00000050931
Crhr2	-0.765038	0.0497898	ENSMUSG00000003476
Cdkn1c	-0.768709	0.0157948	ENSMUSG00000037664
Hspb6	-0.768751	0.00429873	ENSMUSG00000036854
Zbbx	-0.77862	0.0359285	ENSMUSG00000034151
Sfrp1	-0.780511	0.00751307	ENSMUSG00000031548
Spata17	-0.788133	0.0432512	ENSMUSG00000026611
0610040F04Rik	-0.791387	0.037392	ENSMUSG00000087341
9030624G23Rik	-0.791608	0.0420249	ENSMUSG00000073158
Zfp185	-0.824614	0.0196369	ENSMUSG00000031351
Gpx8	-0.83671	0.00371996	ENSMUSG00000021760
Mroh3	-0.840192	0.0412306	ENSMUSG00000087230
Col4a4	-0.850245	0.0408783	ENSMUSG00000067158
Fam180a	-0.857615	0.0341389	ENSMUSG00000047420
Oas1a	-0.859722	0.0306693	ENSMUSG00000052776
Pmel	-0.865315	0.0175956	ENSMUSG00000025359
Caps2	-0.903671	0.0154069	ENSMUSG00000035694
Mycbpap	-0.904354	0.00696694	ENSMUSG00000039110
Pon3	-0.913049	0.0101341	ENSMUSG00000029759
Gm5884	-0.940957	0.0382015	ENSMUSG00000037827
Zfp979	-0.992262	0.00999132	ENSMUSG00000066000
Ch25h	-0.992893	0.0374614	ENSMUSG00000050370
Rab20	-1.01104	0.0309001	ENSMUSG00000031504
Baiap2l1	-1.01209	0.0431847	ENSMUSG00000038859
Sema3f	-1.02566	0.0273724	ENSMUSG00000034684
Mab21l1	-1.03492	0.0487631	ENSMUSG00000056947
Nek5	-1.04439	0.0235772	ENSMUSG00000037738
Pifo	-1.04584	0.049297	ENSMUSG00000010136
Gm44250	-1.07746	0.037496	ENSMUSG00000107881
Rbm47	-1.08356	0.0202428	ENSMUSG00000070780
Epha1	-1.08813	0.0240891	ENSMUSG00000029859
Slc22a18	-1.12673	0.010468	ENSMUSG00000000154
Glb1l2	-1.18096	0.014842	ENSMUSG00000036395
Igf2	-1.22564	0.0361092	ENSMUSG00000048583
Kl	-1.24487	0.0298477	ENSMUSG00000058488
Col4a3	-1.25318	0.0311173	ENSMUSG00000079465
Serpinb1b	-1.2878	0.00887126	ENSMUSG00000051029
Rdh5	-1.32255	0.0462037	ENSMUSG00000025350
4833427G06Rik	-1.33651	0.0152999	ENSMUSG00000032057
Tgtp1	-1.34711	0.0106352	ENSMUSG00000078922
Pcolce	-1.35964	0.0416901	ENSMUSG00000029718
Rpph1	-1.36968	0.00741345	ENSMUSG00000092837
Sema3b	-1.40523	0.0288391	ENSMUSG00000057969
Cdh1	-1.46036	0.0379298	ENSMUSG00000000303
Loxl2	-1.47032	0.0018284	ENSMUSG00000034205
Scara5	-1.53899	0.0260259	ENSMUSG00000022032
Enpp2	-1.57426	0.0486931	ENSMUSG00000022425
Sulf1	-1.60283	0.0289068	ENSMUSG00000016918
Large2	-1.62403	0.00352244	ENSMUSG00000040434
Ace	-1.63933	0.0222671	ENSMUSG00000020681
Cldn3	-1.6881	0.018221	ENSMUSG00000070473
Ctxn3	-1.69773	0.0165848	ENSMUSG00000069372
Sostdc1	-1.73992	0.0247452	ENSMUSG00000036169
Fap	-1.74372	0.00124147	ENSMUSG00000000392
Abca4	-1.7779	0.0362942	ENSMUSG00000028125
Wdr72	-1.8437	0.0266281	ENSMUSG00000044976
Trpv4	-1.85464	0.0155224	ENSMUSG00000014158
Krt18	-1.95913	0.0203865	ENSMUSG00000023043
Cldn1	-1.96013	0.00830442	ENSMUSG00000022512
Clic6	-1.9622	0.0252269	ENSMUSG00000022949
Prlr	-1.99095	0.024358	ENSMUSG00000005268
Col8a1	-2.2059	0.019542	ENSMUSG00000068196
Wdr86	-2.26045	0.0198159	ENSMUSG00000055235
Cldn2	-2.31388	0.0352536	ENSMUSG00000047230
1500015O10Rik	-2.36582	0.0181669	ENSMUSG00000026051
Steap1	-2.42526	0.0264629	ENSMUSG00000015652
F5	-2.49991	0.0265254	ENSMUSG00000026579
Aqp1	-2.69733	0.0133442	ENSMUSG00000004655
Mfrp	-2.74802	0.0191954	ENSMUSG00000034739
Kcne2	-2.85705	0.0279835	ENSMUSG00000039672
Tmem72	-2.92694	0.0137861	ENSMUSG00000048108
Kcnj13	-2.93456	0.0252622	ENSMUSG00000079436
Slc4a5	-2.9995	0.0135359	ENSMUSG00000068323
Folr1	-3.03794	0.00743572	ENSMUSG00000001827
Ttr	-3.09431	0.0212172	ENSMUSG00000061808

## Sheet: Mecp2+- VU595 Unique Genes
Genes disrupted in Mecp2+/- VU595-treated mice with genes also disrupted in Mecp2+/+ VU595-treated mice subtracted.
Gene.name	log2FoldChange	pvalue	ID
Duox2	3.7667	5.69909e-06	ENSMUSG00000068452
Ebf2	2.80354	0.00017379	ENSMUSG00000022053
Sln	2.52494	4.65795e-06	ENSMUSG00000042045
Sost	2.5248	7.84679e-06	ENSMUSG00000001494
Eomes	2.30616	1.12645e-06	ENSMUSG00000032446
Samd3	2.10581	0.0418272	ENSMUSG00000051354
Lbhd2	2.07472	0.000181879	ENSMUSG00000087075
Prdm12	1.98398	0.00278276	ENSMUSG00000079466
C130060K24Rik	1.96846	0.000272069	ENSMUSG00000029917
Dlk1	1.94679	0.00249434	ENSMUSG00000040856
Corin	1.80962	0.00320735	ENSMUSG00000005220
Scn5a	1.39247	0.000219646	ENSMUSG00000032511
Gpr88	1.37811	0.0156744	ENSMUSG00000068696
Dio3	1.32747	0.0298849	ENSMUSG00000075707
Glp1r	1.30711	0.0268869	ENSMUSG00000024027
Dmrt3	1.25456	0.0079365	ENSMUSG00000042372
Fam47e	1.24316	0.0282018	ENSMUSG00000057068
Dmrta2os	1.22381	0.0138135	ENSMUSG00000085256
Ak9	1.14529	0.0449547	ENSMUSG00000091415
Trhr	1.12674	0.0157779	ENSMUSG00000038760
Tctex1d4	1.12533	0.0258627	ENSMUSG00000047671
Dmgdh	1.10986	0.0124069	ENSMUSG00000042102
Col6a2	1.10708	7.01732e-05	ENSMUSG00000020241
Adgrd1	1.10378	0.000499102	ENSMUSG00000044017
4930547M16Rik	1.06583	0.00633945	ENSMUSG00000097890
Slc10a4	1.02802	0.0315925	ENSMUSG00000029219
Slc26a7	1.00033	0.0219229	ENSMUSG00000040569
Col6a3	0.979223	0.00198773	ENSMUSG00000048126
Hs3st2	0.972981	9.86971e-05	ENSMUSG00000046321
4932438H23Rik	0.96525	0.0206367	ENSMUSG00000039851
Col6a1	0.962252	1.3974e-05	ENSMUSG00000001119
Pld5	0.945495	0.00866319	ENSMUSG00000055214
Gm28578	0.935798	0.00615602	ENSMUSG00000100417
Insm2	0.928602	0.0299969	ENSMUSG00000045440
Postn	0.92282	0.0491672	ENSMUSG00000027750
Krt5	0.910738	0.0403873	ENSMUSG00000061527
Arhgap6	0.910496	0.0035344	ENSMUSG00000031355
Oacyl	0.906766	0.0108852	ENSMUSG00000046610
Igfbpl1	0.906177	0.000198647	ENSMUSG00000035551
Glt28d2	0.905905	0.0248558	ENSMUSG00000031286
Arhgef33	0.895404	0.0342425	ENSMUSG00000054901
Fam166b	0.890345	0.0293529	ENSMUSG00000042788
Dynlrb2	0.885984	0.0484905	ENSMUSG00000034467
Asb4	0.880657	0.0306992	ENSMUSG00000042607
6430710M23Rik	0.877469	0.0368876	ENSMUSG00000110127
Gm37792	0.870424	0.0370126	ENSMUSG00000102321
F2rl3	0.870189	0.0250986	ENSMUSG00000050147
Prss23os	0.843773	0.0274019	ENSMUSG00000030623
Gmnc	0.821133	0.0204631	ENSMUSG00000068428
Lrguk	0.82039	0.0344301	ENSMUSG00000056215
Col6a5	0.808375	0.0440054	ENSMUSG00000091345
Meltf	0.802852	0.0298487	ENSMUSG00000022780
Il12rb2	0.794959	0.0441646	ENSMUSG00000018341
Adamts18	0.790011	0.0404738	ENSMUSG00000053399
Meig1	0.785663	0.00323382	ENSMUSG00000026650
Gm11681	0.77075	0.0111811	ENSMUSG00000075437
A330070K13Rik	0.769586	0.0498976	ENSMUSG00000052014
Sp8	0.767486	0.021939	ENSMUSG00000048562
Gm26604	0.758107	0.0454557	ENSMUSG00000097079
Bmp3	0.754035	0.000179669	ENSMUSG00000029335
Col23a1	0.753803	0.0243415	ENSMUSG00000063564
Grhl3	0.748447	0.0179325	ENSMUSG00000037188
Kif24	0.721797	0.0443438	ENSMUSG00000028438
Dnaic2	0.715139	0.00307114	ENSMUSG00000034706
Gm17907	0.704118	0.0387849	ENSMUSG00000092526
Sema3a	0.702348	3.22587e-06	ENSMUSG00000028883
Gm28050	0.682021	0.040667	ENSMUSG00000099061
Npffr1	0.670158	0.0123156	ENSMUSG00000020090
Pbx3	0.664589	3.27557e-05	ENSMUSG00000038718
Eya2	0.658174	0.0192208	ENSMUSG00000017897
Esr1	0.65413	0.00932924	ENSMUSG00000019768
Tcerg1l	0.651807	0.00717075	ENSMUSG00000091002
Eva1c	0.640695	0.00147835	ENSMUSG00000039903
Zic5	0.637203	0.0293086	ENSMUSG00000041703
Gm44037	0.629277	0.00925645	ENSMUSG00000107726
Trabd2b	0.627181	0.00270259	ENSMUSG00000070867
Cep72	0.624559	0.0265702	ENSMUSG00000021572
Dnah14	0.623759	0.00820572	ENSMUSG00000047369
Prdm16	0.610752	0.00746384	ENSMUSG00000039410
Fbn1	0.605348	0.00499186	ENSMUSG00000027204
Gm4876	0.592607	0.0390305	ENSMUSG00000054556
Prickle3	0.588222	0.0257917	ENSMUSG00000031145
Odf3b	0.586865	0.0488374	ENSMUSG00000047394
Cmtm8	0.585357	0.0264303	ENSMUSG00000041012
Dlx6	0.585106	0.00294067	ENSMUSG00000029754
A330093E20Rik	0.581518	0.00597026	ENSMUSG00000098284
Zmynd10	0.581265	0.0255019	ENSMUSG00000010044
Egr2	0.572197	0.0105141	ENSMUSG00000037868
Dlx2	0.571989	0.000424807	ENSMUSG00000023391
Gm38451	0.571686	0.0405959	ENSMUSG00000108917
Met	0.563679	0.013079	ENSMUSG00000009376
6330549D23Rik	0.558657	0.0298987	ENSMUSG00000045327
Peg10	0.549797	0.044814	ENSMUSG00000092035
Gm27202	0.549621	0.0373815	ENSMUSG00000098424
Grm8	0.543558	0.000884156	ENSMUSG00000024211
Prss23	0.538213	1.69745e-08	ENSMUSG00000039405
Lrrc29	0.530393	0.0183028	ENSMUSG00000041679
C130074G19Rik	0.529274	0.0327886	ENSMUSG00000039349
Clec18a	0.521597	0.0484186	ENSMUSG00000033633
Nnat	0.511831	0.0262068	ENSMUSG00000067786
Irak1	0.505824	0.000169447	ENSMUSG00000031392
Cdc14b	0.503469	0.00253294	ENSMUSG00000033102
Gm42047	0.501291	0.0455584	ENSMUSG00000110631
Myh7	0.498955	0.0497239	ENSMUSG00000053093
Cdh4	0.493047	0.00505394	ENSMUSG00000000305
Crispld2	0.489778	0.00830667	ENSMUSG00000031825
Ccdc17	0.488683	0.0186148	ENSMUSG00000034035
Cdca7l	0.48334	0.028567	ENSMUSG00000021175
Gm45187	0.481636	0.0391792	ENSMUSG00000109130
Kctd8	0.480046	0.00138489	ENSMUSG00000037653
Usp51	0.473344	0.0431923	ENSMUSG00000067215
Gm32391	0.472636	0.0412671	ENSMUSG00000104011
Slit2	0.471567	0.00465068	ENSMUSG00000031558
Phf2os1	0.470957	0.0330731	ENSMUSG00000086889
Pih1d2	0.464754	0.0222855	ENSMUSG00000000167
Stk33	0.464721	0.0461405	ENSMUSG00000031027
Gm26944	0.462526	0.0427566	ENSMUSG00000098066
Atp2b4	0.461484	0.0435713	ENSMUSG00000026463
4930481A15Rik	0.459141	0.0278755	ENSMUSG00000086938
Cdkl4	0.455399	6.80684e-05	ENSMUSG00000033966
Angptl4	0.452655	0.0339913	ENSMUSG00000002289
Npr3	0.452361	0.0048481	ENSMUSG00000022206
Sdk1	0.451706	0.048832	ENSMUSG00000039683
Dach1	0.449646	0.0030624	ENSMUSG00000055639
Zkscan7	0.449303	0.00253301	ENSMUSG00000063488
Tox	0.444639	0.0250643	ENSMUSG00000041272
Cdkn1a	0.431935	0.0186193	ENSMUSG00000023067
Rhoj	0.430719	0.00430805	ENSMUSG00000046768
Flrt3	0.428929	2.52725e-05	ENSMUSG00000051379
Arhgap10	0.427666	0.00032994	ENSMUSG00000037148
Lca5l	0.425399	0.0415181	ENSMUSG00000045275
Ldb2	0.423823	0.00427278	ENSMUSG00000039706
Itga11	0.421932	0.0220105	ENSMUSG00000032243
Sorcs1	0.416752	0.00540424	ENSMUSG00000043531
2810029C07Rik	0.415761	0.00156141	ENSMUSG00000096995
Sgk3	0.407281	0.00380185	ENSMUSG00000025915
Saxo2	0.405895	0.0295228	ENSMUSG00000038570
5430403G16Rik	0.405325	0.0342516	ENSMUSG00000072763
Meis2	0.405151	0.022536	ENSMUSG00000027210
Rgs9	0.404013	0.00357892	ENSMUSG00000020599
Armc2	0.399859	0.0116134	ENSMUSG00000071324
D330025C20Rik	0.395895	0.0419877	ENSMUSG00000102260
Filip1	0.394936	0.0176269	ENSMUSG00000034898
Pdlim1	0.394701	0.0232563	ENSMUSG00000055044
Slc37a1	0.39383	0.0141315	ENSMUSG00000024036
Adamtsl1	0.393045	0.0173403	ENSMUSG00000066113
Gm13456	0.384907	0.0290691	ENSMUSG00000082536
E530011L22Rik	0.381606	0.00346693	ENSMUSG00000097820
Sox1ot	0.381027	0.0243169	ENSMUSG00000047935
Gm8098	0.380893	0.0438145	ENSMUSG00000073073
Zfp58	0.374383	0.0388744	ENSMUSG00000071291
Sh2b2	0.371655	0.0299408	ENSMUSG00000005057
Nhs	0.367397	0.0447176	ENSMUSG00000059493
Fezf2	0.366639	0.00316921	ENSMUSG00000021743
Fgf5	0.364477	0.00490541	ENSMUSG00000029337
1700088E04Rik	0.361753	0.0390117	ENSMUSG00000033029
Pde1c	0.356404	0.0106805	ENSMUSG00000004347
Adgrl2	0.356178	0.0121917	ENSMUSG00000028184
Pacrg	0.345935	0.00527695	ENSMUSG00000037196
1700029J07Rik	0.345388	0.0351685	ENSMUSG00000071103
Dnah1	0.344432	0.0266201	ENSMUSG00000019027
Gm37928	0.34428	0.0357075	ENSMUSG00000104362
Helb	0.343076	0.0124431	ENSMUSG00000020228
Rpp40	0.341773	0.0441455	ENSMUSG00000021418
Zfp503	0.340941	0.0235929	ENSMUSG00000039081
Rsph9	0.336657	0.0140523	ENSMUSG00000023966
Btg3	0.334807	0.0152719	ENSMUSG00000022863
A830036E02Rik	0.333031	0.00792748	ENSMUSG00000084890
6430573F11Rik	0.330578	0.00167135	ENSMUSG00000039620
Cd46	0.327978	0.0316912	ENSMUSG00000016493
Fam160a1	0.327252	0.0442871	ENSMUSG00000051000
Sox1	0.326919	0.0491687	ENSMUSG00000096014
Nr4a1	0.325927	0.020092	ENSMUSG00000023034
Gfra1	0.32464	0.00890681	ENSMUSG00000025089
Ptgs2	0.324407	0.00270217	ENSMUSG00000032487
Col25a1	0.321647	0.0267439	ENSMUSG00000058897
Pskh1	0.319336	0.0295612	ENSMUSG00000048310
Ubxn11	0.318955	0.0393239	ENSMUSG00000012126
Dusp5	0.318898	0.000406451	ENSMUSG00000034765
Crhbp	0.316654	0.018511	ENSMUSG00000021680
Gmds	0.314025	0.0103694	ENSMUSG00000038372
Zfp516	0.312984	0.0126861	ENSMUSG00000058881
Man1a	0.309637	0.0194731	ENSMUSG00000003746
Gda	0.309417	0.0199865	ENSMUSG00000058624
Elavl4	0.309214	0.0266269	ENSMUSG00000028546
Fam81a	0.307632	0.00282289	ENSMUSG00000032224
Ino80dos	0.304016	0.0321609	ENSMUSG00000084799
Plpp1	0.302692	0.00974667	ENSMUSG00000021759
Fbxo16	0.299907	0.0278184	ENSMUSG00000034532
Egr1	0.29821	0.0312995	ENSMUSG00000038418
Brca2	0.297846	0.0479933	ENSMUSG00000041147
Slc9a2	0.296369	0.00978805	ENSMUSG00000026062
Zfand4	0.294011	0.0394753	ENSMUSG00000042213
Map3k20	0.292397	0.0070124	ENSMUSG00000004085
Pcdh7	0.290437	0.00646125	ENSMUSG00000029108
Frmd6	0.288929	0.0225021	ENSMUSG00000048285
Tmem132d	0.288921	0.0150047	ENSMUSG00000034310
Stard13	0.28877	0.0222187	ENSMUSG00000016128
Tma16	0.287284	0.0249032	ENSMUSG00000025591
Cdh13	0.287031	0.0297826	ENSMUSG00000031841
Tbata	0.286525	0.0228841	ENSMUSG00000020096
Fhl2	0.286339	0.0198062	ENSMUSG00000008136
Nmrk1	0.285606	0.0279585	ENSMUSG00000037847
A930024E05Rik	0.284393	0.0176112	ENSMUSG00000056735
Mvp	0.284085	0.0350036	ENSMUSG00000030681
Ccl25	0.282855	0.0338181	ENSMUSG00000023235
Tshz1	0.282748	0.0225656	ENSMUSG00000046982
Cyp4f13	0.282212	0.0157136	ENSMUSG00000024055
Hcn1	0.279178	0.0357282	ENSMUSG00000021730
Runx2	0.277865	0.00864887	ENSMUSG00000039153
Bend5	0.276828	0.0361167	ENSMUSG00000028545
BC005561	0.274193	0.0142246	ENSMUSG00000079065
Trpc4	0.273951	0.00444903	ENSMUSG00000027748
2300009A05Rik	0.269609	0.0312446	ENSMUSG00000032403
Id2	0.269595	0.0337129	ENSMUSG00000020644
Camk1g	0.267501	0.0172936	ENSMUSG00000016179
Rbms1	0.265897	0.0217891	ENSMUSG00000026970
Moxd1	0.265199	0.047335	ENSMUSG00000020000
Arl4a	0.264392	0.00723395	ENSMUSG00000047446
Errfi1	0.261794	0.0023985	ENSMUSG00000028967
Gm11613	0.259732	0.0451346	ENSMUSG00000085586
Xdh	0.259605	0.00267824	ENSMUSG00000024066
Zfp385b	0.259343	0.00199186	ENSMUSG00000027016
Pcsk5	0.259098	0.0108966	ENSMUSG00000024713
Stxbp2	0.258753	0.0339554	ENSMUSG00000004626
Lpp	0.256987	0.0463391	ENSMUSG00000033306
Negr1	0.255533	0.00826011	ENSMUSG00000040037
Rasal2	0.254211	0.0349085	ENSMUSG00000070565
Dclre1b	0.253952	0.0271847	ENSMUSG00000027845
Grip1	0.252495	0.000764973	ENSMUSG00000034813
Plpp6	0.250545	0.00527402	ENSMUSG00000040105
Grid2	0.249704	0.0319106	ENSMUSG00000071424
Stk26	0.248567	0.0379992	ENSMUSG00000031112
Fam229b	0.248275	0.048633	ENSMUSG00000051736
Epb41l4b	0.246099	0.0474205	ENSMUSG00000028434
Elovl2	0.242621	0.00377206	ENSMUSG00000021364
Slc35f1	0.241785	0.0059098	ENSMUSG00000038602
Naaa	0.237339	0.00475077	ENSMUSG00000029413
Ctbp2	0.233427	0.024922	ENSMUSG00000030970
Lclat1	0.232362	0.000776171	ENSMUSG00000054469
Trp53inp1	0.232161	0.0383811	ENSMUSG00000028211
Zfp948	0.230305	0.0226141	ENSMUSG00000067931
Foxp1	0.227243	0.000648128	ENSMUSG00000030067
Thrb	0.226374	0.0457982	ENSMUSG00000021779
Tbc1d32	0.226107	0.0266515	ENSMUSG00000038122
Usp3	0.225639	0.00489283	ENSMUSG00000032376
3830406C13Rik	0.225022	0.0491722	ENSMUSG00000033111
Zfpm2	0.22233	0.0341377	ENSMUSG00000022306
Slc4a10	0.217673	0.0168326	ENSMUSG00000026904
Ermard	0.215966	0.0340466	ENSMUSG00000036552
Cep83os	0.215156	0.0108047	ENSMUSG00000097164
Dyrk3	0.211975	0.0383151	ENSMUSG00000016526
Taf9b	0.21188	0.0382252	ENSMUSG00000047242
Cep70	0.209249	0.019585	ENSMUSG00000056267
Tle3	0.2083	0.0316609	ENSMUSG00000032280
Msi2	0.208196	0.0370299	ENSMUSG00000069769
Fam214a	0.208158	0.0317614	ENSMUSG00000034858
A730017C20Rik	0.201541	0.037135	ENSMUSG00000050875
Klf15	0.200788	0.027929	ENSMUSG00000030087
Ssbp2	0.199952	0.00709749	ENSMUSG00000003992
Polr3e	0.199642	0.0331586	ENSMUSG00000030880
Rhou	0.199104	0.0467821	ENSMUSG00000039960
Zc3h6	0.197718	0.0322349	ENSMUSG00000042851
Ppm1d	0.19642	0.0377552	ENSMUSG00000020525
Alcam	0.195541	0.0474437	ENSMUSG00000022636
Rasd1	0.195483	0.0290484	ENSMUSG00000049892
Irf2bp2	0.19333	0.0312501	ENSMUSG00000051495
Parm1	0.193147	0.0489105	ENSMUSG00000034981
Chd1l	0.193025	0.0430306	ENSMUSG00000028089
Lifr	0.192476	0.0318204	ENSMUSG00000054263
Odf2l	0.192368	0.049563	ENSMUSG00000028256
Klhl32	0.191341	0.0302281	ENSMUSG00000040387
Kremen1	0.191268	0.0371628	ENSMUSG00000020393
Fam13a	0.18926	0.0294921	ENSMUSG00000037709
Dpy19l1	0.186692	0.0456155	ENSMUSG00000043067
Lrrcc1	0.185499	0.0482275	ENSMUSG00000027550
2019-09-09	0.183536	0.0338468	ENSMUSG00000059248
Sertad2	0.183219	0.0373588	ENSMUSG00000049800
Ints7	0.181828	0.0205837	ENSMUSG00000037461
Fubp1	0.181754	0.0130489	ENSMUSG00000028034
Tmem175	0.179721	0.0345531	ENSMUSG00000013495
Qrsl1	0.17852	0.0493329	ENSMUSG00000019863
Fhl1	0.177264	0.0284547	ENSMUSG00000023092
Mcu	0.176603	0.0271251	ENSMUSG00000009647
Lrrc4c	0.173678	0.0131719	ENSMUSG00000050587
Zfp738	0.172677	0.0301479	ENSMUSG00000048280
Nnt	0.170795	0.0389286	ENSMUSG00000025453
Sorcs3	0.168634	0.0497846	ENSMUSG00000063434
Cap2	0.168115	0.0123207	ENSMUSG00000021373
Ift81	0.16638	0.030559	ENSMUSG00000029469
Pacsin2	0.163865	0.0276717	ENSMUSG00000016664
Inpp5f	0.161701	0.0148106	ENSMUSG00000042105
Smyd3	0.161277	0.0267906	ENSMUSG00000055067
Arhgef3	0.160946	0.0176601	ENSMUSG00000021895
Smyd5	0.159422	0.0191479	ENSMUSG00000033706
Zfp260	0.158424	0.0275406	ENSMUSG00000049421
Kcng2	0.157645	0.0323787	ENSMUSG00000059852
Msh3	0.156952	0.0476859	ENSMUSG00000014850
Ets2	0.156226	0.00722179	ENSMUSG00000022895
Tspyl2	0.154702	0.0359141	ENSMUSG00000041096
Zswim6	0.153484	0.0396624	ENSMUSG00000032846
Lin7a	0.15196	0.0341748	ENSMUSG00000019906
Arhgap1	0.144936	0.0337772	ENSMUSG00000027247
Dmtf1	0.142302	0.0251539	ENSMUSG00000042508
Stt3b	0.139108	0.00435678	ENSMUSG00000032437
Micu1	0.134775	0.0125304	ENSMUSG00000020111
Zkscan1	0.133819	0.0206685	ENSMUSG00000029729
Usp11	0.120925	0.0258121	ENSMUSG00000031066
Nono	0.113228	0.0472245	ENSMUSG00000031311
2019-09-08	0.0928929	0.0496556	ENSMUSG00000018398
Mapk10	0.0830245	0.0453062	ENSMUSG00000046709
Prkcz	-0.102719	0.0440914	ENSMUSG00000029053
Glud1	-0.113723	0.0452735	ENSMUSG00000021794
Ncs1	-0.115424	0.0288094	ENSMUSG00000062661
Ric8a	-0.115652	0.0460009	ENSMUSG00000025485
Gnaz	-0.117357	0.0337129	ENSMUSG00000040009
Rbm15b	-0.124192	0.045419	ENSMUSG00000074102
Sybu	-0.12571	0.0490025	ENSMUSG00000022340
Cenpb	-0.127743	0.00767077	ENSMUSG00000068267
Cyhr1	-0.128852	0.0410217	ENSMUSG00000053929
Tbc1d10b	-0.131648	0.0184136	ENSMUSG00000042492
Fxr2	-0.131836	0.0216401	ENSMUSG00000018765
Mta2	-0.134927	0.0460006	ENSMUSG00000071646
Ptpa	-0.135008	0.0343503	ENSMUSG00000039515
Chpf	-0.135136	0.0399082	ENSMUSG00000032997
Slc4a4	-0.136915	0.0217289	ENSMUSG00000060961
Gabbr1	-0.139698	0.02204	ENSMUSG00000024462
Cebpa	-0.139956	0.0496621	ENSMUSG00000034957
Patz1	-0.140012	0.0450498	ENSMUSG00000020453
Rps6ka4	-0.141575	0.0482204	ENSMUSG00000024952
Acsbg1	-0.141842	0.0333121	ENSMUSG00000032281
Asb13	-0.142576	0.0496183	ENSMUSG00000033781
Slc39a6	-0.147455	0.0374204	ENSMUSG00000024270
Maz	-0.149173	0.0194369	ENSMUSG00000030678
Ehd1	-0.14973	0.0455153	ENSMUSG00000024772
Nomo1	-0.150284	0.0450886	ENSMUSG00000030835
AI464131	-0.151455	0.0459315	ENSMUSG00000046312
Ttyh1	-0.152311	0.0185082	ENSMUSG00000030428
Kctd17	-0.152459	0.031087	ENSMUSG00000033287
Carmil2	-0.153315	0.0237641	ENSMUSG00000050357
Arhgap44	-0.15438	0.0154457	ENSMUSG00000033389
Grk2	-0.158072	0.0146599	ENSMUSG00000024858
Mfhas1	-0.158759	0.0431785	ENSMUSG00000070056
Dtx1	-0.159467	0.0314416	ENSMUSG00000029603
Syt3	-0.161236	0.00654513	ENSMUSG00000030731
Cdc42se1	-0.164252	0.0128539	ENSMUSG00000046722
Bcan	-0.164645	0.0349559	ENSMUSG00000004892
Lix1l	-0.165224	0.0368878	ENSMUSG00000049288
Rasl10b	-0.167143	0.0218672	ENSMUSG00000020684
Fam131b	-0.167416	0.0327038	ENSMUSG00000029861
6030419C18Rik	-0.167455	0.0179351	ENSMUSG00000066607
Src	-0.168912	0.0215958	ENSMUSG00000027646
Gas2l1	-0.169004	0.0428602	ENSMUSG00000034201
Mid1ip1	-0.170349	0.0466112	ENSMUSG00000008035
Rtn2	-0.177362	0.0302106	ENSMUSG00000030401
Fjx1	-0.179693	0.0158634	ENSMUSG00000075012
Slc27a4	-0.180838	0.015797	ENSMUSG00000059316
Adap1	-0.18349	0.0155542	ENSMUSG00000056413
Hapln4	-0.185256	0.0225949	ENSMUSG00000007594
Ccm2	-0.185595	0.0489175	ENSMUSG00000000378
Mmp24	-0.187539	0.0178711	ENSMUSG00000027612
Tmem119	-0.187782	0.00734022	ENSMUSG00000054675
Selenop	-0.189496	0.0495064	ENSMUSG00000064373
Slc30a10	-0.190318	0.0319	ENSMUSG00000026614
Kcna6	-0.191037	0.0221382	ENSMUSG00000038077
Tril	-0.192491	0.0396451	ENSMUSG00000043496
Impdh1	-0.192636	0.0425608	ENSMUSG00000003500
Mpp6	-0.192653	0.0406602	ENSMUSG00000038388
Raver2	-0.193411	0.0424869	ENSMUSG00000035275
Slc15a4	-0.194209	0.0270522	ENSMUSG00000029416
Paqr8	-0.194405	0.0126619	ENSMUSG00000025931
Otub2	-0.196217	0.0244473	ENSMUSG00000021203
Ppp1r3c	-0.196775	0.0249744	ENSMUSG00000067279
Ehbp1l1	-0.19707	0.0260643	ENSMUSG00000024937
St6galnac4	-0.198264	0.0112206	ENSMUSG00000079442
Wscd1	-0.198721	0.00167785	ENSMUSG00000020811
Mtmr4	-0.199634	0.039592	ENSMUSG00000018401
Trpv2	-0.199877	0.0384425	ENSMUSG00000018507
Ahsa2	-0.202174	0.0441532	ENSMUSG00000020288
Gpc1	-0.202991	0.0429317	ENSMUSG00000034220
2019-03-09	-0.203197	0.0152433	ENSMUSG00000040502
Taco1	-0.20518	0.0399201	ENSMUSG00000001983
Fchsd2	-0.207264	0.0186495	ENSMUSG00000030691
Capn3	-0.20888	0.0252798	ENSMUSG00000079110
Znrf1	-0.209624	0.0280095	ENSMUSG00000033545
B4galt5	-0.213486	0.00444098	ENSMUSG00000017929
Slc9a3r1	-0.213717	0.00541888	ENSMUSG00000020733
2019-09-06	-0.214679	0.00662503	ENSMUSG00000050379
Pitpnc1	-0.21596	0.0422303	ENSMUSG00000040430
Hcfc2	-0.216444	0.017857	ENSMUSG00000020246
Stk32c	-0.217471	0.0111292	ENSMUSG00000015981
Sipa1	-0.217509	0.019803	ENSMUSG00000056917
Map2k3	-0.217559	0.0340456	ENSMUSG00000018932
Jup	-0.21826	0.0479567	ENSMUSG00000001552
Ache	-0.222844	0.0428469	ENSMUSG00000023328
Tmcc2	-0.223426	0.000451277	ENSMUSG00000042066
Nr1d1	-0.224826	0.0256762	ENSMUSG00000020889
Map3k10	-0.225251	0.0146855	ENSMUSG00000040390
Irf2bpl	-0.226055	0.00189035	ENSMUSG00000034168
Cyp4f15	-0.226226	0.0295168	ENSMUSG00000073424
Hdac5	-0.226355	0.0111875	ENSMUSG00000008855
Pacsin3	-0.230108	0.00703299	ENSMUSG00000027257
Fam171a2	-0.232273	0.0237478	ENSMUSG00000034685
Pde1b	-0.233037	0.00546323	ENSMUSG00000022489
Csk	-0.234976	0.0176116	ENSMUSG00000032312
Pik3cd	-0.237078	0.0391148	ENSMUSG00000039936
Nr2f6	-0.237117	0.00634586	ENSMUSG00000002393
Ccdc71l	-0.237279	0.0438788	ENSMUSG00000090946
Trabd	-0.238325	0.00251937	ENSMUSG00000015363
Fndc5	-0.238973	0.0159825	ENSMUSG00000001334
Cygb	-0.239542	0.00238655	ENSMUSG00000020810
Panx2	-0.239603	0.024151	ENSMUSG00000058441
1700017B05Rik	-0.239924	0.0433598	ENSMUSG00000032300
Htr1a	-0.242569	0.0372812	ENSMUSG00000021721
Itih5	-0.243047	0.0262448	ENSMUSG00000025780
Sall2	-0.244129	0.00352988	ENSMUSG00000049532
Ppfia4	-0.244711	0.0455041	ENSMUSG00000026458
Mvd	-0.245675	0.0487273	ENSMUSG00000006517
Gpr68	-0.246618	0.036109	ENSMUSG00000047415
Them6	-0.247249	0.0187476	ENSMUSG00000056665
Bid	-0.247289	0.0186716	ENSMUSG00000004446
Galnt6	-0.251116	0.032472	ENSMUSG00000037280
Caskin2	-0.252047	0.0465689	ENSMUSG00000034471
Pamr1	-0.253256	0.0379911	ENSMUSG00000027188
Kcnc1	-0.253702	0.0479578	ENSMUSG00000058975
Itm2a	-0.254718	0.0425308	ENSMUSG00000031239
Slc9a3r2	-0.256738	0.0329499	ENSMUSG00000002504
Ets1	-0.257883	0.0148125	ENSMUSG00000032035
Rasd2	-0.258029	0.00536591	ENSMUSG00000034472
Cadm4	-0.258402	0.0321418	ENSMUSG00000054793
Hhatl	-0.259225	0.0278329	ENSMUSG00000032523
Dpysl3	-0.259316	0.00222184	ENSMUSG00000024501
Dlgap3	-0.260579	0.00691326	ENSMUSG00000042388
Pik3c2b	-0.262959	0.0269246	ENSMUSG00000026447
Abcb10	-0.265563	0.00355848	ENSMUSG00000031974
Dok4	-0.265912	0.0250326	ENSMUSG00000040631
Tie1	-0.26745	0.0213015	ENSMUSG00000033191
Wnt7b	-0.267515	0.0175597	ENSMUSG00000022382
Slc9a5	-0.268172	0.0101961	ENSMUSG00000014786
Ccne1	-0.268201	0.0361749	ENSMUSG00000002068
Paqr4	-0.271045	0.000900058	ENSMUSG00000023909
Gpt	-0.272265	0.0266324	ENSMUSG00000022546
Ppp1r14b	-0.272722	0.0165135	ENSMUSG00000056612
Plod1	-0.273012	0.0154072	ENSMUSG00000019055
Sema7a	-0.273274	0.00114857	ENSMUSG00000038264
Acvrl1	-0.274484	0.0116224	ENSMUSG00000000530
Apcdd1	-0.27553	0.00286501	ENSMUSG00000071847
Xylt2	-0.275933	0.0156374	ENSMUSG00000020868
Gpr12	-0.27637	0.0341469	ENSMUSG00000041468
Ptgs1	-0.276702	0.00514331	ENSMUSG00000047250
Kcnc2	-0.277926	0.0383247	ENSMUSG00000035681
Mxra7	-0.278799	0.0266486	ENSMUSG00000020814
Slc6a7	-0.279967	0.0127638	ENSMUSG00000052026
Rph3a	-0.282118	0.0134549	ENSMUSG00000029608
Fmnl3	-0.285583	0.0483249	ENSMUSG00000023008
Steap3	-0.288653	0.0179754	ENSMUSG00000026389
Arhgef10l	-0.288765	0.0193019	ENSMUSG00000040964
Hspa12b	-0.290847	0.00935085	ENSMUSG00000074793
Hcn3	-0.291741	0.0222163	ENSMUSG00000028051
Faap100	-0.293936	0.0124584	ENSMUSG00000025384
Alox8	-0.297181	0.0265346	ENSMUSG00000020891
Fgf10	-0.298959	0.0304715	ENSMUSG00000021732
Nos3	-0.299197	0.0437793	ENSMUSG00000028978
Sox10	-0.301533	0.0218168	ENSMUSG00000033006
Ism1	-0.30193	0.0383648	ENSMUSG00000074766
Nell1	-0.302804	0.0098644	ENSMUSG00000055409
Dll1	-0.307688	0.0241604	ENSMUSG00000014773
Snx8	-0.308211	0.0157889	ENSMUSG00000029560
Slc8a3	-0.308436	0.0231891	ENSMUSG00000079055
Garem2	-0.308538	0.0480884	ENSMUSG00000044576
Fam43b	-0.308699	0.0177935	ENSMUSG00000078235
Esam	-0.308788	0.0130334	ENSMUSG00000001946
Doc2b	-0.311405	0.00464697	ENSMUSG00000020848
Gpr17	-0.312045	0.0109406	ENSMUSG00000052229
Dmp1	-0.322681	0.0261893	ENSMUSG00000029307
Fam20c	-0.324064	0.0421056	ENSMUSG00000025854
Susd5	-0.32501	0.0173609	ENSMUSG00000086596
Shd	-0.325721	0.0229679	ENSMUSG00000039154
Tlcd1	-0.326816	0.00189887	ENSMUSG00000019437
Ncf2	-0.329674	0.0339159	ENSMUSG00000026480
Cys1	-0.331401	0.0108987	ENSMUSG00000062563
Foxc1	-0.333581	0.0337502	ENSMUSG00000050295
Tspan17	-0.335	0.0187163	ENSMUSG00000025875
Scrt1	-0.336638	0.0108966	ENSMUSG00000048385
Paqr7	-0.337343	5.49069e-05	ENSMUSG00000037348
Banp	-0.338336	2.13835e-05	ENSMUSG00000025316
Wnt7a	-0.338732	0.0092761	ENSMUSG00000030093
Npas1	-0.343302	0.00616878	ENSMUSG00000001988
Slfn5	-0.344641	0.00882591	ENSMUSG00000054404
Kcnj10	-0.345554	0.0262184	ENSMUSG00000044708
Metrn	-0.348018	0.0083865	ENSMUSG00000002274
Sox18	-0.350372	0.0400402	ENSMUSG00000046470
Penk	-0.352513	0.0279719	ENSMUSG00000045573
Slc29a1	-0.353294	0.0344884	ENSMUSG00000023942
Mycl	-0.355722	0.000168456	ENSMUSG00000028654
G0s2	-0.355986	0.00524066	ENSMUSG00000009633
Adgra2	-0.356219	0.000807435	ENSMUSG00000031486
Pdgfrb	-0.357089	0.0185304	ENSMUSG00000024620
Ephb4	-0.357662	0.0312882	ENSMUSG00000029710
Ngf	-0.357875	0.0319161	ENSMUSG00000027859
Cd93	-0.357969	0.0295431	ENSMUSG00000027435
Mmrn2	-0.360279	0.0179259	ENSMUSG00000041445
Grap	-0.361617	0.0413052	ENSMUSG00000004837
Bok	-0.362033	0.00652106	ENSMUSG00000026278
Slc13a3	-0.362325	0.0165904	ENSMUSG00000018459
Il10ra	-0.363169	0.0197941	ENSMUSG00000032089
Doc2a	-0.364013	0.0306175	ENSMUSG00000052301
Igf1	-0.364779	0.0160096	ENSMUSG00000020053
Perm1	-0.364903	0.0465775	ENSMUSG00000078486
Kcnab3	-0.36534	0.0015998	ENSMUSG00000018470
Tmem41a	-0.366008	0.0144165	ENSMUSG00000022856
Mtmr11	-0.368101	0.0243482	ENSMUSG00000045934
Frmd3	-0.369836	0.0337697	ENSMUSG00000049122
Tunar	-0.374403	0.0300189	ENSMUSG00000097929
Adamtsl5	-0.377116	0.009637	ENSMUSG00000043822
1810041L15Rik	-0.380334	0.026576	ENSMUSG00000062760
Rimkla	-0.381197	0.00777551	ENSMUSG00000048899
Layn	-0.383905	0.00711116	ENSMUSG00000060594
Cbfa2t3	-0.384675	1.72678e-05	ENSMUSG00000006362
Plxnd1	-0.384754	0.0444236	ENSMUSG00000030123
Cyp26b1	-0.384889	0.0340314	ENSMUSG00000063415
Vtn	-0.385941	0.000791861	ENSMUSG00000017344
Pdyn	-0.388525	0.00529386	ENSMUSG00000027400
Zbtb40	-0.389868	0.014142	ENSMUSG00000060862
Osbpl5	-0.390734	0.0165223	ENSMUSG00000037606
Nkd1	-0.392009	0.0172159	ENSMUSG00000031661
Cldn5	-0.394657	0.00636889	ENSMUSG00000041378
Gabrd	-0.395189	0.000102565	ENSMUSG00000029054
She	-0.395749	0.0165279	ENSMUSG00000046280
Klhl25	-0.397038	0.000242842	ENSMUSG00000055652
Slc7a11	-0.399543	0.022009	ENSMUSG00000027737
Adarb1	-0.402604	0.0417837	ENSMUSG00000020262
Fzd8	-0.402631	0.00676676	ENSMUSG00000036904
Kirrel	-0.403076	0.0482369	ENSMUSG00000041734
Pgf	-0.404729	0.0230428	ENSMUSG00000004791
Nid1	-0.409286	0.0303657	ENSMUSG00000005397
Kcng4	-0.410692	0.00226472	ENSMUSG00000045246
Vwa1	-0.411668	0.00181915	ENSMUSG00000042116
E2f1	-0.414752	0.0145625	ENSMUSG00000027490
Gdf11	-0.417705	0.00457921	ENSMUSG00000025352
Slc11a1	-0.418499	0.0337419	ENSMUSG00000026177
Des	-0.418657	0.0404938	ENSMUSG00000026208
Rnd2	-0.421795	0.00313576	ENSMUSG00000001313
Lrrc75b	-0.423287	0.000593322	ENSMUSG00000046807
Atad2	-0.424465	0.00437297	ENSMUSG00000022360
Adamts8	-0.424925	0.0259656	ENSMUSG00000031994
Sh3tc1	-0.428552	0.0436901	ENSMUSG00000036553
Scn4b	-0.429282	0.0254196	ENSMUSG00000046480
Fli1	-0.430202	0.0270306	ENSMUSG00000016087
Nipal4	-0.431355	0.0309459	ENSMUSG00000020411
Necab3	-0.434357	0.00595932	ENSMUSG00000027489
Dbndd1	-0.435144	0.00888537	ENSMUSG00000031970
Sema4g	-0.435257	0.0459984	ENSMUSG00000025207
Egfl6	-0.436958	0.015172	ENSMUSG00000000402
Inhbb	-0.438952	0.00464558	ENSMUSG00000037035
Lrtm2	-0.441186	0.000692377	ENSMUSG00000055003
Serpinf1	-0.442033	0.034136	ENSMUSG00000000753
Cdc42ep2	-0.443057	0.00165195	ENSMUSG00000045664
Nrm	-0.447234	0.0353457	ENSMUSG00000059791
H2-K2	-0.448826	0.0133804	ENSMUSG00000067203
Rcor2	-0.449945	0.000587682	ENSMUSG00000024968
Slc40a1	-0.453749	0.000199572	ENSMUSG00000025993
Gm44645	-0.45727	0.048251	ENSMUSG00000108601
Rasgrp2	-0.46	0.00682983	ENSMUSG00000032946
Alas2	-0.460839	0.0192938	ENSMUSG00000025270
Sox21	-0.463436	0.00283686	ENSMUSG00000061517
Nkx2-2	-0.465944	0.0249737	ENSMUSG00000027434
Lrrc3	-0.469413	0.00906385	ENSMUSG00000051652
Btbd17	-0.469477	3.78003e-05	ENSMUSG00000000202
Gm6560	-0.474175	0.030357	ENSMUSG00000104913
Rasl10a	-0.474998	0.000257578	ENSMUSG00000034209
Lrrk1	-0.47542	0.0179708	ENSMUSG00000015133
Colec12	-0.475546	0.0363309	ENSMUSG00000036103
Ccdc184	-0.475689	0.00656049	ENSMUSG00000029875
Foxo6	-0.476094	2.66572e-06	ENSMUSG00000052135
Lgr6	-0.478887	0.0213996	ENSMUSG00000042793
Lhfpl5	-0.484997	0.00885597	ENSMUSG00000062252
Stc2	-0.485803	0.00534985	ENSMUSG00000020303
Vav3	-0.486678	0.0449635	ENSMUSG00000033721
Lyz2	-0.489564	0.0349975	ENSMUSG00000069516
Nfam1	-0.490934	0.0189459	ENSMUSG00000058099
Iyd	-0.493075	0.012669	ENSMUSG00000019762
Icam2	-0.494074	0.0432304	ENSMUSG00000001029
Gm10863	-0.49482	0.0486966	ENSMUSG00000075555
Sema6c	-0.496148	0.00167384	ENSMUSG00000038777
Col9a2	-0.500718	0.0188681	ENSMUSG00000028626
Lama4	-0.502732	0.000608094	ENSMUSG00000019846
Ccdc136	-0.502991	0.0185166	ENSMUSG00000029769
Hspb1	-0.503671	0.0239238	ENSMUSG00000004951
Lyl1	-0.508686	0.0273394	ENSMUSG00000034041
Myo1f	-0.513501	0.0208844	ENSMUSG00000024300
Tagln	-0.514096	0.0357377	ENSMUSG00000032085
Aldh1a1	-0.515031	1.18831e-05	ENSMUSG00000053279
Kdr	-0.515844	0.000632921	ENSMUSG00000062960
Gm26881	-0.516863	0.0341969	ENSMUSG00000096974
Susd2	-0.520176	0.0480042	ENSMUSG00000006342
Syt6	-0.520823	0.0125053	ENSMUSG00000027849
Itpa-ps1	-0.523169	0.0424642	ENSMUSG00000081476
Hic1	-0.524586	0.0173579	ENSMUSG00000043099
Cacna1g	-0.527884	0.00585578	ENSMUSG00000020866
Casq1	-0.531345	0.0384466	ENSMUSG00000007122
Ier3	-0.531563	0.0386977	ENSMUSG00000003541
Pcdh18	-0.536377	0.00814423	ENSMUSG00000037892
Slc6a11	-0.537337	0.0169222	ENSMUSG00000030307
Erbb3	-0.537972	3.75579e-05	ENSMUSG00000018166
Rcsd1	-0.540741	0.00807672	ENSMUSG00000040723
Medag	-0.543805	0.035047	ENSMUSG00000029659
Nes	-0.548286	0.00889419	ENSMUSG00000004891
Lpxn	-0.551537	0.0152426	ENSMUSG00000024696
Gm42641	-0.552293	0.0142581	ENSMUSG00000105383
Grm4	-0.567501	0.0437648	ENSMUSG00000063239
Asic4	-0.575551	0.00988078	ENSMUSG00000033007
Adcy4	-0.583724	0.00271401	ENSMUSG00000022220
Notum	-0.58948	0.0221125	ENSMUSG00000042988
Adora3	-0.59233	0.048764	ENSMUSG00000000562
Cd163	-0.612224	0.0419434	ENSMUSG00000008845
Mecp2	-0.613943	1.70237e-05	ENSMUSG00000031393
Pla2g2f	-0.616817	0.00950109	ENSMUSG00000028749
Hr	-0.620395	0.00024655	ENSMUSG00000022096
Grin2d	-0.631994	0.00208404	ENSMUSG00000002771
Kcnj12	-0.647418	0.0235187	ENSMUSG00000042529
Otos	-0.663763	0.0439416	ENSMUSG00000044055
Tmem114	-0.672408	0.00329209	ENSMUSG00000022715
Wfdc18	-0.680847	0.0452787	ENSMUSG00000000983
Aoc3	-0.693951	0.0442506	ENSMUSG00000019326
Gpr84	-0.694983	0.0222251	ENSMUSG00000063234
Pappa	-0.696953	0.0155423	ENSMUSG00000028370
Gm11585	-0.698369	0.0317021	ENSMUSG00000082045
Sptssb	-0.70506	0.045937	ENSMUSG00000043461
B3gnt3	-0.710601	0.00671685	ENSMUSG00000031803
Fam131c	-0.712144	0.00304246	ENSMUSG00000006218
Arhgap22	-0.714757	0.00149885	ENSMUSG00000063506
Gm20421	-0.718355	0.0463211	ENSMUSG00000092483
Gpr182	-0.727282	0.0161017	ENSMUSG00000058396
Gm3248	-0.733177	0.0190252	ENSMUSG00000091275
Ankrd34c	-0.736795	0.0429195	ENSMUSG00000047606
Rrad	-0.742236	0.0185954	ENSMUSG00000031880
Tbx18	-0.74974	0.00628101	ENSMUSG00000032419
A530084C06Rik	-0.766239	0.0193519	ENSMUSG00000090863
Gpr4	-0.766356	0.0270193	ENSMUSG00000044317
Vwc2	-0.771499	0.000413032	ENSMUSG00000050830
Cox6a2	-0.775939	0.011476	ENSMUSG00000030785
Tnc	-0.794701	0.0493302	ENSMUSG00000028364
Cda	-0.805725	0.00957043	ENSMUSG00000028755
Aox4	-0.83464	0.031253	ENSMUSG00000038242
Il1a	-0.834669	0.0379458	ENSMUSG00000027399
5930412G12Rik	-0.837863	0.00191533	ENSMUSG00000072591
Prkch	-0.840078	0.0215164	ENSMUSG00000021108
Amhr2	-0.847405	0.0206886	ENSMUSG00000023047
Ifi47	-0.880747	0.0138225	ENSMUSG00000078920
Mrvi1	-0.882607	0.0360134	ENSMUSG00000005611
Frem3	-0.884161	0.0458617	ENSMUSG00000042353
Gpr153	-0.905369	0.000684076	ENSMUSG00000042804
Adamts15	-0.921375	0.00210829	ENSMUSG00000033453
Avpr1b	-0.924837	0.0117801	ENSMUSG00000026432
Klk6	-0.940012	0.0217481	ENSMUSG00000050063
Mmel1	-0.965146	0.0492048	ENSMUSG00000058183
Gm8206	-0.972162	0.0114526	ENSMUSG00000091568
Vash2	-0.974622	0.00693801	ENSMUSG00000037568
Cpne9	-0.988504	0.000329883	ENSMUSG00000030270
Slc22a6	-1.02613	0.00445298	ENSMUSG00000024650
Gm16712	-1.04032	0.0294331	ENSMUSG00000097077
Zdhhc22	-1.0759	0.0023052	ENSMUSG00000048483
BC035947	-1.08052	0.021641	ENSMUSG00000090486
Aldh1a2	-1.0963	0.00978527	ENSMUSG00000013584
F13a1	-1.12926	0.00564667	ENSMUSG00000039109
Epha8	-1.13508	0.0386461	ENSMUSG00000028661
Notumos	-1.18128	0.0236029	ENSMUSG00000053613
Lef1	-1.18741	0.0217049	ENSMUSG00000027985
Rgs9bp	-1.19946	0.0165053	ENSMUSG00000056043
Ccer2	-1.25333	0.017592	ENSMUSG00000096257
Rgs16	-1.34226	0.0171923	ENSMUSG00000026475
Rab37	-1.36001	0.0222308	ENSMUSG00000020732
Hcn4	-1.36944	0.0417651	ENSMUSG00000032338
Atp2a1	-1.37603	0.0297205	ENSMUSG00000030730
Ramp3	-1.45085	0.0142386	ENSMUSG00000041046
Wnt9b	-1.46099	0.00377285	ENSMUSG00000018486
Synpo2	-1.49135	0.0420869	ENSMUSG00000050315
Ahnak2	-1.49996	0.00119827	ENSMUSG00000072812
Opn3	-1.50979	0.00157252	ENSMUSG00000026525
Slc36a2	-1.61617	0.00519685	ENSMUSG00000020264
Gm43398	-1.69561	0.0297901	ENSMUSG00000105594
Slitrk6	-1.72985	0.0415247	ENSMUSG00000045871
Gm42504	-1.77804	0.0214133	ENSMUSG00000106198
Igkc	-2.17937	0.00498305	ENSMUSG00000076609
Vipr2	-2.21445	0.00962767	ENSMUSG00000011171
Irx1	-2.22746	0.000482355	ENSMUSG00000060969
Tcf7l2	-2.24025	0.00783762	ENSMUSG00000024985
Fzd10	-2.2956	0.000351462	ENSMUSG00000081683
Tnnt1	-2.53202	0.00174133	ENSMUSG00000064179
Abhd12b	-2.96368	0.00884974	ENSMUSG00000090121
Irx2	-3.71746	0.00142438	ENSMUSG00000001504
Gata3	-4.1544	0.00976043	ENSMUSG00000015619
Rbp3	-4.26825	0.000262518	ENSMUSG00000041534
Gbx2	-4.28952	0.00830952	ENSMUSG00000034486
C1ql4	-6.44258	0.000593714	ENSMUSG00000001076
