# Supplementary material for: Clinical and Preclinical Evidence for M1 Muscarinic Acetylcholine Receptor Potentiation as a Therapeutic Approach for Rett Syndrome
Source: Neurotherapeutics. 2022 Jun 7;19(4):1340–52. doi: 10.1007/s13311-022-01254-3 (PMC9587166; doi:10.1007/s13311-022-01254-3)
Supplement: Supplementary file 9 — Supplementary file9 (XLSX 19 KB): Pathways disrupted in the hippocampus of both Mecp2+/- mice treated with VU595 and Mecp2+/+ mice treated with VU595 [file 13311_2022_1254_MOESM9_ESM.xlsx]

## Sheet: Mecp2+- VU595 and Mecp2++ VU595
Pathways disrupted in the hippocampus of both Mecp2+/- mice treated with VU595 and Mecp2+/+ mice treated with VU595.
Pathway identifier	Pathway name	#Entities found	#Entities total	Entities ratio	Entities pValue	Entities FDR	#Reactions found	#Reactions total	Reactions ratio	Species identifier	Species name	Submitted entities found	Mapped entities	Found reaction identifiers
R-HSA-8866910	TFAP2 (AP-2) family regulates transcription of growth factors and their receptors	2	21	0.00144608	0.0027437	0.0801484	2	18	0.00134068	9606	Homo sapiens	Kit		R-HSA-8864690;R-HSA-8864698
R-HSA-9669937	Drug resistance of KIT mutants	1	1	6.8861e-05	0.00364311	0.0801484	7	7	0.000521376	9606	Homo sapiens	Kit		R-HSA-9669859;R-HSA-9669874;R-HSA-9669863;R-HSA-9669878;R-HSA-9669855;R-HSA-9669870;R-HSA-9669868
R-HSA-9669921	KIT mutants bind TKIs	1	1	6.8861e-05	0.00364311	0.0801484	3	3	0.000223447	9606	Homo sapiens	Kit		R-HSA-9681382;R-HSA-9669898;R-HSA-9669900
R-HSA-9669936	Sorafenib-resistant KIT mutants	1	1	6.8861e-05	0.00364311	0.0801484	1	1	7.44823e-05	9606	Homo sapiens	Kit		R-HSA-9669874
R-HSA-9669924	Masitinib-resistant KIT mutants	1	1	6.8861e-05	0.00364311	0.0801484	1	1	7.44823e-05	9606	Homo sapiens	Kit		R-HSA-9669863
R-HSA-9669926	Nilotinib-resistant KIT mutants	1	1	6.8861e-05	0.00364311	0.0801484	1	1	7.44823e-05	9606	Homo sapiens	Kit		R-HSA-9669868
R-HSA-9669929	Regorafenib-resistant KIT mutants	1	1	6.8861e-05	0.00364311	0.0801484	1	1	7.44823e-05	9606	Homo sapiens	Kit		R-HSA-9669870
R-HSA-9669917	Imatinib-resistant KIT mutants	1	1	6.8861e-05	0.00364311	0.0801484	1	1	7.44823e-05	9606	Homo sapiens	Kit		R-HSA-9669859
R-HSA-9669914	Dasatinib-resistant KIT mutants	1	1	6.8861e-05	0.00364311	0.0801484	1	1	7.44823e-05	9606	Homo sapiens	Kit		R-HSA-9669855
R-HSA-9669934	Sunitinib-resistant KIT mutants	1	1	6.8861e-05	0.00364311	0.0801484	1	1	7.44823e-05	9606	Homo sapiens	Kit		R-HSA-9669878
R-HSA-9022699	MECP2 regulates neuronal receptors and channels	2	32	0.00220355	0.00620991	0.124198	2	26	0.00193654	9606	Homo sapiens	Fkbp5		R-HSA-9022728;R-HSA-9022734
R-HSA-9680187	Signaling by extracellular domain mutants of KIT	1	3	0.000206583	0.0108903	0.163958	2	2	0.000148965	9606	Homo sapiens	Kit		R-HSA-9680242;R-HSA-9680248
R-HSA-9669935	Signaling by juxtamembrane domain KIT mutants	1	3	0.000206583	0.0108903	0.163958	2	2	0.000148965	9606	Homo sapiens	Kit		R-HSA-9669906;R-HSA-9669911
R-HSA-9669933	Signaling by kinase domain mutants of KIT	1	3	0.000206583	0.0108903	0.163958	1	1	7.44823e-05	9606	Homo sapiens	Kit		R-HSA-9669890
R-HSA-69205	G1/S-Specific Transcription	2	43	0.00296102	0.0109305	0.163958	2	28	0.00208551	9606	Homo sapiens	Rrm2		R-HSA-8961982;R-HSA-8961972
R-HSA-8953750	Transcriptional Regulation by E2F6	2	46	0.00316761	0.0124223	0.173912	2	33	0.00245792	9606	Homo sapiens	Rrm2		R-HSA-8961982;R-HSA-9007591
R-HSA-8939211	ESR-mediated signaling	4	256	0.0176284	0.0142488	0.176165	9	111	0.00826754	9606	Homo sapiens	Egf;Cxxc5;Fkbp5		R-HSA-9032751;R-HSA-9018334;R-HSA-9625482;R-HSA-9625465;R-HSA-8939203;R-HSA-8939204;R-HSA-9018325;R-HSA-9625487;R-HSA-9709547
R-HSA-8864260	Transcriptional regulation by the AP-2 (TFAP2) family of transcription factors	2	52	0.00358077	0.0156554	0.176165	2	44	0.00327722	9606	Homo sapiens	Kit		R-HSA-8864690;R-HSA-8864698
R-HSA-1251932	PLCG1 events in ERBB2 signaling	1	6	0.000413166	0.0216642	0.176165	2	2	0.000148965	9606	Homo sapiens	Egf		R-HSA-1251922;R-HSA-1251944
R-HSA-5638303	Inhibition of Signaling by Overexpressed EGFR	1	8	0.000550888	0.0287828	0.176165	1	2	0.000148965	9606	Homo sapiens	Egf		R-HSA-1225978
R-HSA-5638302	Signaling by Overexpressed Wild-Type EGFR in Cancer	1	8	0.000550888	0.0287828	0.176165	1	2	0.000148965	9606	Homo sapiens	Egf		R-HSA-1225978
R-HSA-170834	Signaling by TGF-beta Receptor Complex	2	85	0.00585319	0.0387715	0.176165	2	82	0.00610755	9606	Homo sapiens	Bambi;Scg2		R-HSA-2186643;R-HSA-173483
R-HSA-212718	EGFR interacts with phospholipase C-gamma	1	11	0.000757471	0.0393654	0.176165	3	3	0.000223447	9606	Homo sapiens	Egf		R-HSA-212706;R-HSA-212710;R-HSA-212713
R-HSA-9013404	RAC2 GTPase cycle	2	92	0.00633522	0.0446982	0.176165	2	10	0.000744823	9606	Homo sapiens	Esyt1;Cdc42ep4		R-HSA-9714481;R-HSA-9014294
R-HSA-2219530	Constitutive Signaling by Aberrant PI3K in Cancer	2	96	0.00661066	0.0482265	0.176165	1	2	0.000148965	9606	Homo sapiens	Egf;Kit		R-HSA-2400009
R-HSA-71406	Pyruvate metabolism and Citric Acid (TCA) cycle	2	97	0.00667952	0.049124	0.176165	2	36	0.00268136	9606	Homo sapiens	Me3		R-HSA-9012349;R-HSA-9012036
R-HSA-416550	Sema4D mediated inhibition of cell attachment and migration	1	14	0.000964055	0.0498349	0.176165	4	6	0.000446894	9606	Homo sapiens	Rnd1		R-HSA-400677;R-HSA-416562;R-HSA-416546;R-HSA-416559
